# Supplementary material for: The dietary sweetener sucralose is a negative modulator of T cell-mediated responses
Source: Nature. 2023 Mar 15;615(7953):705–11. doi: 10.1038/s41586-023-05801-6 (PMC10033444; doi:10.1038/s41586-023-05801-6)
Supplement: Supplementary file 4 — Source Data Fig. 1 [file 41586_2023_5801_MOESM4_ESM.xlsx]

## Sheet: 1a
	Fig 1a
	time (week)	0.17 Scrl						0.72 Scrl
	1	36.2974	40.1242	44.0302	35.6394	37.3547	40.7709	222.489	192.717	203.493	204.571	193.388	227.83
	2	37.5007	43.8992	51.1228	39.891	38.5802	41.0989	247.362	201.792	199.391	187.243	210.178	212.219
	3	45.2817	37.6618	52.9954	33.5105	42.4522	37.6618	235.918	201	200.366	198.214	188.473	201.712
	4	48.0934	36.4054	48.2116	31.8894	38.077	34.9164	220.893	186.937	180.964	203.953	181.089	162.612
	5	41.8462	32.5629	42.324	27.819	32.411	32.0903	190.519	146.881	153.985	179.27	160.248	164.956
	6	49.7606	30.7325	43.8878	28.2898	33.1129	31.4186	185.757	153.495	144.04	175.263	152.92	160.928
	7	42.8148	30.2394	41.4386	30.0922	34.5225	33.1321	178.109	145.779	134.55	166.103	156.315	150.932
	8	41.2681	28.5075	44.5793	29.475	35.4555	30.588	189.805	145.966	143.662	169.201	146.84	152.837
	9	47.2222	29.7097	44.0204	31.2777	39.6373	32.3036	188.783	155.699	145.546	183.375	150.596	161.958
	10	39.4118	27.5828	39.7049	28.3094	35.9064	27.5923	188.783	155.699	145.546	183.375	150.596	161.958
	11	46.5855	31.6112	42.9142	30.3367	37.3318	28.3333	193.939	150.357	146.836	179.14	149.011	160.825
	12	48.4881	29.4231	42.0952	32.1331	34.3785	26.1876	189.68	145.729	132.422	172.812	136.819	145.991

## Sheet: 1b
1b
	0	0.18	0.36	0.72	Sucralose (uM)
	0.0139565	0.516785	0.362974	0.875064
	0.0139565	0.337574	0.458029	1.40912
	0.0139565	0.23793	1.07702	2.06874
	0.0139565	0.253256	0.432864	0.669419

## Sheet:  1d
cd4	H2O	Sucralose			cd8	H2O	Sucralose
%perc prolif	80.3	11.4			%perc prolif	98.1	53.4
	30.6	6.9				88.9	61.1
	70.1	3.85				97.6	36.1
	18.9	8.75				82.9	33.7
	87.3	11.8				99.2	11.7
	38.5					78.7

## Sheet: 1g
	TCM	SUCRA
% proliferated	80.4	40
	80.7	37.2
	89.3	46.5

## Sheet: 1i
			IFNg Tbet	TCM	Sucralose	AceK	Saccharin
				36.8	15.5	33.7	39.7
				36.8	17.6	38.4	37.6
				36.7	17.1	33.6	38.6

## Sheet: 1k
	TCM	SUCRA	ACEK	SACCH
%IFNg	70	46.5	67.4	61.4
	67.9	44.5	63.7	62.3
	69.4	44.9	57.6	62.2
		42.7	62.6	71.1

## Sheet: 1l
lean mass		water	Nas	Scrl				FAT mass		water	Nas	Scrl
	n_1	26.65	26.34	26.81					n_1	1.75	1.2	2.56
	n_2	28.03	26.29	25.2					n_2	3.51	1.74	0.98
	n_3	25.92	21.47	23.94					n_3	3.01	1.48	1.4
	n_4	29.5	24.24	23.46					n_4	1.3	4.08	1.52
	n_5	28.77	26.16	22.38					n_5	1.33	1.64	1.97
	n_6	28.4	24.8	26.74					n_6	3.34	1.81	3.68
	n_7	25.79	24.98	25.05					n_7	1.53	4.04	0.89
	n_8	25.87	27.53	26.14					n_8	3.15	3.14	1.21
	n_9	25.24	24.03	28.3					n_9	1.6	1.7	1.2
	n_10		23.71	26.25					n_10		1.13	1.26
	n_11		26.17	29.22					n_11		2.33	1.68
	n_12			24.23					n_12			1.41

## Sheet: 1m
	Sucralose												NAS												Water
0	0.512	0.613	0.653	0.365	0.376	0.363	0.528	0.353	0.509	0.131	0.411	0.228	0.373	0.655	0.355	0.619	0.507	0.56	0.529	0.465	0.348	0.39	0.455		0.272	0.376	0.325	0.602	0.017	0.608	0.463	0.418	0.262
0.25	0.376	0.436	0.584	0.341	0.405	0.516	0.553	0.466	0.51	0.144	0.276	0.232	0.294	0.482	0.313	0.544	0.546	0.578	0.561	0.486	0.381	0.433	0.473		0.253	0.507	0.212	0.498	0.016	0.631	0.359	0.329	0.482
0.5	0.34	0.387	0.42	0.386	0.491	0.441	0.529	0.416	0.395	0.239	0.223	0.257	0.248	0.394	0.341	0.437	0.585	0.541	0.449	0.436	0.448	0.377	0.368		0.282	0.419	0.245	0.373	0.013	0.581	0.329	0.341	0.466
0.75	0.335	0.335	0.471	0.34	0.476	0.389	0.513	0.449	0.49	0.209	0.259	0.404	0.264	0.36	0.403	0.388	0.58	0.455	0.383	0.411	0.45	0.26	0.302		0.471	0.27	0.241	0.467	0.006	0.619	0.36	0.418	0.437
1	0.329	0.382	0.546	0.343	0.461	0.378	0.462	0.338	0.439	0.159	0.421	0.356	0.261	0.412	0.505	0.353	0.566	0.381	0.397	0.369	0.409	0.225	0.395		0.409	0.274	0.26	0.367	0.006	0.574	0.413	0.475	0.409
1.25	0.35	0.445	0.504	0.43	0.457	0.482	0.429	0.385	0.605	0.19	0.468	0.3	0.361	0.405	0.492	0.361	0.551	0.369	0.457	0.454	0.4	0.237	0.322		0.324	0.41	0.312	0.544	0.006	0.442	0.38	0.45	0.289
1.5	0.463	0.507	0.459	0.443	0.574	0.491	0.405	0.432	0.727	0.227	0.358	0.246	0.28	0.572	0.423	0.457	0.599	0.389	0.396	0.523	0.495	0.262	0.588		0.27	0.353	0.334	0.561	0.007	0.532	0.483	0.368	0.298
1.75	0.527	0.522	0.473	0.407	0.508	0.434	0.519	0.459	0.75	0.261	0.437	0.325	0.313	0.588	0.519	0.4	0.519	0.451	0.524	0.502	0.472	0.401	0.46		0.308	0.266	0.379	0.44	0.005	0.494	0.44	0.41	0.384
2	0.499	0.564	0.582	0.432	0.472	0.54	0.48	0.418	0.71	0.148	0.485	0.337	0.457	0.646	0.512	0.356	0.508	0.47	0.512	0.553	0.456	0.379	0.476		0.476	0.507	0.278	0.465	0.013	0.461	0.475	0.399	0.43
2.25	0.535	0.538	0.657	0.522	0.549	0.419	0.473	0.402	0.647	0.172	0.506	0.339	0.404	0.564	0.477	0.435	0.558	0.466	0.566	0.534	0.512	0.292	0.54		0.419	0.575	0.285	0.491	0.009	0.564	0.488	0.472	0.454
2.5	0.417	0.547	0.52	0.416	0.471	0.423	0.457	0.412	0.724	0.136	0.404	0.384	0.435	0.641	0.462	0.505	0.617	0.468	0.566	0.531	0.49	0.261	0.527		0.336	0.572	0.367	0.613	0.006	0.599	0.504	0.484	0.433
2.75	0.529	0.562	0.503	0.431	0.447	0.409	0.495	0.474	0.586	0.216	0.31	0.387	0.368	0.575	0.544	0.418	0.623	0.573	0.438	0.569	0.516	0.481	0.537		0.356	0.422	0.26	0.605	0.01	0.659	0.543	0.45	0.379
3	0.41	0.584	0.492	0.555	0.49	0.519	0.48	0.396	0.529	0.238	0.376	0.445	0.412	0.533	0.499	0.479	0.61	0.532	0.553	0.457	0.461	0.369	0.478		0.399	0.38	0.475	0.587	0.012	0.619	0.514	0.494	0.436
3.25	0.466	0.54	0.627	0.505	0.528	0.565	0.568	0.338	0.529	0.273	0.458	0.332	0.336	0.628	0.544	0.42	0.522	0.467	0.459	0.393	0.46	0.274	0.535		0.352	0.463	0.454	0.616	0.011	0.529	0.494	0.409	0.469
3.5	0.561	0.54	0.582	0.509	0.544	0.549	0.484	0.443	0.526	0.223	0.457	0.356	0.296	0.595	0.511	0.451	0.545	0.442	0.505	0.473	0.552	0.269	0.497		0.318	0.528	0.501	0.517	0.007	0.64	0.514	0.505	0.395
3.75	0.507	0.537	0.592	0.436	0.483	0.437	0.422	0.511	0.518	0.235	0.373	0.36	0.307	0.603	0.411	0.561	0.502	0.504	0.67	0.547	0.561	0.472	0.484		0.437	0.517	0.39	0.446	0.011	0.635	0.448	0.492	0.492
4	0.453	0.401	0.477	0.372	0.519	0.396	0.483	0.572	0.651	0.208	0.323	0.352	0.404	0.585	0.48	0.597	0.47	0.525	0.578	0.562	0.621	0.403	0.538		0.462	0.442	0.412	0.586	0.045	0.673	0.507	0.413	0.564
4.25	0.54	0.477	0.498	0.451	0.509	0.396	0.523	0.522	0.727	0.265	0.286	0.325	0.414	0.54	0.497	0.615	0.425	0.575	0.673	0.57	0.568	0.318	0.461		0.426	0.356	0.322	0.487	0.013	0.631	0.484	0.456	0.412
4.5	0.521	0.545	0.552	0.416	0.455	0.511	0.557	0.473	0.805	0.235	0.459	0.256	0.395	0.46	0.428	0.544	0.336	0.504	0.566	0.573	0.518	0.31	0.349		0.386	0.422	0.391	0.581	0.009	0.642	0.476	0.457	0.318
4.75	0.517	0.59	0.641	0.448	0.457	0.494	0.544	0.496	0.766	0.254	0.447	0.272	0.401	0.483	0.402	0.611	0.415	0.464	0.621	0.581	0.465	0.484	0.388		0.454	0.474	0.446	0.605	0.01	0.646	0.458	0.456	0.307
5	0.493	0.562	0.621	0.54	0.57	0.418	0.632	0.485	0.706	0.214	0.451	0.306	0.4	0.508	0.513	0.572	0.58	0.525	0.619	0.521	0.471	0.375	0.488		0.441	0.553	0.435	0.573	0.011	0.664	0.453	0.408	0.351
5.25	0.392	0.532	0.632	0.575	0.624	0.439	0.524	0.473	0.687	0.251	0.325	0.332	0.369	0.481	0.565	0.544	0.464	0.558	0.558	0.525	0.536	0.346	0.411		0.367	0.524	0.396	0.465	0.016	0.685	0.478	0.505	0.377
5.5	0.489	0.502	0.683	0.562	0.47	0.397	0.42	0.517	0.732	0.282	0.461	0.336	0.347	0.527	0.535	0.52	0.536	0.526	0.469	0.518	0.513	0.491	0.349		0.527	0.391	0.391	0.415	0.022	0.646	0.471	0.596	0.447
5.75	0.604	0.533	0.646	0.559	0.453	0.424	0.539	0.506	0.745	0.247	0.423	0.403	0.268	0.501	0.574	0.494	0.573	0.535	0.58	0.517	0.469	0.448	0.352		0.418	0.328	0.483	0.426	0.016	0.64	0.457	0.6	0.519
6	0.571	0.489	0.644	0.549	0.448	0.47	0.497	0.488	0.747	0.208	0.313	0.451	0.286	0.555	0.536	0.404	0.573	0.581	0.672	0.551	0.536	0.502	0.34		0.412	0.31	0.283	0.384	0.024	0.527	0.458	0.528	0.48
6.25	0.553	0.437	0.679	0.564	0.466	0.6	0.436	0.442	0.723	0.254	0.384	0.399	0.306	0.608	0.544	0.409	0.598	0.552	0.461	0.509	0.617	0.421	0.361		0.348	0.351	0.243	0.39	0.029	0.482	0.503	0.507	0.533
6.5	0.492	0.61	0.607	0.568	0.464	0.441	0.543	0.462	0.657	0.249	0.404	0.4	0.4	0.702	0.502	0.449	0.577	0.441	0.602	0.424	0.572	0.435	0.517		0.556	0.517	0.317	0.499	0.013	0.489	0.495	0.48	0.502
6.75	0.508	0.522	0.647	0.569	0.581	0.421	0.55	0.456	0.648	0.245	0.482	0.35	0.406	0.551	0.508	0.455	0.58	0.417	0.644	0.45	0.62	0.501	0.5		0.59	0.372	0.376	0.606	0.015	0.584	0.519	0.475	0.477
7	0.498	0.579	0.608	0.554	0.553	0.41	0.618	0.426	0.712	0.253	0.475	0.338	0.457	0.591	0.515	0.406	0.554	0.554	0.613	0.528	0.54	0.484	0.621		0.54	0.454	0.324	0.64	0.017	0.478	0.487	0.382	0.439
7.25	0.423	0.526	0.607	0.524	0.651	0.368	0.565	0.385	0.633	0.221	0.53	0.31	0.407	0.534	0.501	0.428	0.622	0.586	0.558	0.545	0.551	0.319	0.52		0.487	0.496	0.306	0.617	0.02	0.443	0.504	0.379	0.446
7.5	0.426	0.512	0.466	0.507	0.558	0.436	0.552	0.35	0.648	0.207	0.473	0.263	0.379	0.569	0.47	0.512	0.551	0.47	0.432	0.492	0.478	0.284	0.493		0.61	0.517	0.443	0.591	0.018	0.663	0.481	0.391	0.51
7.75	0.379	0.449	0.451	0.442	0.566	0.352	0.498	0.332	0.602	0.26	0.493	0.311	0.443	0.562	0.461	0.562	0.553	0.426	0.391	0.411	0.488	0.289	0.389		0.546	0.492	0.481	0.584	0.013	0.709	0.473	0.396	0.432
8	0.378	0.443	0.526	0.371	0.536	0.38	0.439	0.387	0.565	0.178	0.413	0.385	0.43	0.571	0.46	0.537	0.55	0.553	0.437	0.418	0.453	0.363	0.328		0.522	0.492	0.43	0.559	0.014	0.671	0.405	0.534	0.51
8.25	0.448	0.432	0.532	0.393	0.555	0.385	0.422	0.378	0.617	0.177	0.324	0.418	0.418	0.429	0.405	0.534	0.532	0.542	0.615	0.423	0.447	0.277	0.339		0.461	0.433	0.377	0.5	0.019	0.612	0.513	0.537	0.499
8.5	0.55	0.435	0.508	0.474	0.543	0.376	0.437	0.45	0.596	0.146	0.294	0.379	0.349	0.461	0.429	0.547	0.564	0.551	0.574	0.533	0.429	0.315	0.331		0.491	0.301	0.319	0.382	0.026	0.486	0.446	0.429	0.469
8.75	0.516	0.48	0.437	0.445	0.572	0.354	0.568	0.363	0.495	0.227	0.299	0.393	0.271	0.473	0.458	0.52	0.534	0.548	0.562	0.435	0.438	0.402	0.492		0.436	0.281	0.277	0.406	0.014	0.502	0.368	0.364	0.43
9	0.408	0.458	0.459	0.39	0.541	0.386	0.553	0.389	0.467	0.21	0.349	0.313	0.265	0.5	0.49	0.393	0.639	0.429	0.456	0.461	0.483	0.448	0.59		0.301	0.291	0.306	0.394	0.013	0.464	0.373	0.376	0.407
9.25	0.342	0.396	0.528	0.422	0.528	0.491	0.464	0.444	0.388	0.203	0.514	0.246	0.262	0.495	0.387	0.373	0.515	0.376	0.39	0.476	0.488	0.359	0.543		0.279	0.323	0.27	0.488	0.018	0.413	0.446	0.53	0.332
9.5	0.343	0.39	0.542	0.521	0.501	0.395	0.391	0.375	0.432	0.176	0.489	0.221	0.329	0.462	0.404	0.339	0.515	0.385	0.426	0.514	0.497	0.298	0.489		0.277	0.441	0.25	0.534	0.047	0.507	0.362	0.501	0.306
9.75	0.355	0.392	0.495	0.449	0.393	0.378	0.431	0.366	0.437	0.23	0.501	0.249	0.367	0.466	0.483	0.39	0.546	0.393	0.396	0.524	0.449	0.268	0.49		0.262	0.354	0.393	0.544	0.017	0.461	0.32	0.607	0.334
10	0.44	0.408	0.581	0.446	0.425	0.379	0.522	0.508	0.411	0.21	0.521	0.236	0.434	0.494	0.529	0.45	0.52	0.404	0.507	0.551	0.47	0.468	0.47		0.277	0.284	0.26	0.486	0.024	0.442	0.398	0.534	0.291
10.25	0.486	0.423	0.611	0.467	0.504	0.365	0.569	0.461	0.406	0.189	0.465	0.235	0.375	0.455	0.438	0.437	0.442	0.443	0.456	0.536	0.488	0.372	0.351		0.306	0.413	0.297	0.397	0.022	0.53	0.391	0.499	0.284
10.5	0.494	0.381	0.62	0.499	0.451	0.425	0.461	0.515	0.473	0.153	0.42	0.325	0.327	0.472	0.456	0.482	0.375	0.506	0.468	0.464	0.485	0.29	0.358		0.293	0.589	0.363	0.367	0.014	0.671	0.397	0.506	0.381
10.75	0.369	0.457	0.603	0.447	0.483	0.507	0.511	0.498	0.466	0.227	0.413	0.281	0.408	0.495	0.547	0.487	0.399	0.542	0.744	0.412	0.544	0.315	0.383		0.398	0.528	0.467	0.393	0.022	0.7	0.413	0.469	0.554
11	0.378	0.452	0.473	0.443	0.514	0.522	0.564	0.456	0.562	0.213	0.351	0.33	0.436	0.458	0.583	0.499	0.55	0.523	0.635	0.476	0.427	0.368	0.43		0.457	0.585	0.471	0.378	0.026	0.607	0.503	0.394	0.359
11.25	0.589	0.435	0.517	0.416	0.542	0.497	0.594	0.503	0.705	0.173	0.307	0.405	0.356	0.534	0.474	0.431	0.525	0.468	0.615	0.442	0.467	0.399	0.377		0.374	0.584	0.348	0.37	0.032	0.49	0.522	0.441	0.414
11.5	0.551	0.57	0.557	0.394	0.458	0.563	0.567	0.44	0.682	0.143	0.396	0.433	0.465	0.583	0.463	0.445	0.522	0.54	0.482	0.539	0.481	0.314	0.344		0.492	0.5	0.281	0.493	0.018	0.444	0.571	0.485	0.488
11.75	0.403	0.476	0.638	0.475	0.5	0.482	0.555	0.422	0.638	0.181	0.5	0.496	0.411	0.644	0.476	0.516	0.476	0.546	0.387	0.573	0.408	0.411	0.531		0.565	0.398	0.284	0.554	0.039	0.578	0.506	0.59	0.479
12	0.451	0.536	0.617	0.591	0.575	0.551	0.62	0.426	0.672	0.229	0.474	0.412	0.458	0.571	0.444	0.532	0.5	0.564	0.722	0.605	0.514	0.42	0.537		0.508	0.333	0.429	0.61	0.051	0.599	0.545	0.619	0.448
12.25	0.439	0.567	0.583	0.51	0.519	0.517	0.529	0.396	0.602	0.216	0.517	0.42	0.437	0.476	0.371	0.529	0.463	0.544	0.537	0.525	0.405	0.475	0.531		0.49	0.284	0.403	0.597	0.046	0.649	0.507	0.582	0.467
12.5	0.45	0.527	0.534	0.398	0.416	0.5	0.388	0.308	0.499	0.194	0.424	0.371	0.424	0.378	0.344	0.493	0.347	0.502	0.614	0.446	0.435	0.451	0.461		0.49	0.286	0.364	0.533	0.032	0.603	0.386	0.514	0.48
12.75	0.354	0.352	0.419	0.318	0.367	0.369	0.34	0.346	0.394	0.156	0.372	0.359	0.364	0.359	0.344	0.594	0.364	0.413	0.581	0.429	0.412	0.427	0.382		0.46	0.301	0.287	0.595	0.026	0.498	0.343	0.427	0.343
13	0.312	0.337	0.365	0.323	0.363	0.378	0.367	0.377	0.394	0.12	0.346	0.396	0.304	0.343	0.35	0.38	0.474	0.357	0.543	0.37	0.463	0.385	0.315		0.423	0.392	0.201	0.533	0.026	0.454	0.338	0.334	0.274
13.25	0.317	0.35	0.402	0.362	0.4	0.373	0.369	0.325	0.454	0.119	0.267	0.333	0.254	0.329	0.408	0.373	0.452	0.361	0.474	0.396	0.381	0.304	0.323		0.426	0.457	0.215	0.523	0.03	0.398	0.358	0.354	0.273
13.5	0.332	0.343	0.58	0.349	0.383	0.364	0.399	0.29	0.461	0.137	0.273	0.238	0.265	0.357	0.414	0.371	0.335	0.366	0.369	0.353	0.376	0.223	0.312		0.313	0.425	0.233	0.379	0.028	0.472	0.476	0.335	0.432
13.75	0.337	0.362	0.405	0.335	0.374	0.36	0.456	0.309	0.539	0.179	0.269	0.203	0.299	0.323	0.351	0.367	0.314	0.403	0.385	0.336	0.41	0.222	0.478		0.244	0.333	0.205	0.346	0.022	0.588	0.553	0.366	0.451
14	0.32	0.47	0.394	0.413	0.412	0.429	0.469	0.286	0.494	0.12	0.369	0.213	0.361	0.398	0.348	0.389	0.336	0.469	0.427	0.417	0.37	0.285	0.392		0.252	0.29	0.233	0.353	0.019	0.573	0.528	0.357	0.316
14.25	0.29	0.483	0.458	0.318	0.421	0.333	0.455	0.297	0.393	0.13	0.298	0.25	0.283	0.398	0.348	0.399	0.338	0.455	0.464	0.507	0.442	0.362	0.319		0.252	0.313	0.247	0.432	0.027	0.449	0.387	0.356	0.273
14.5	0.46	0.52	0.572	0.332	0.477	0.342	0.37	0.378	0.385	0.198	0.303	0.229	0.267	0.39	0.321	0.418	0.399	0.377	0.396	0.471	0.436	0.353	0.33		0.25	0.332	0.24	0.375	0.022	0.431	0.338	0.331	0.298
14.75	0.512	0.402	0.472	0.38	0.467	0.475	0.403	0.428	0.408	0.23	0.296	0.223	0.349	0.362	0.371	0.408	0.32	0.366	0.41	0.352	0.385	0.365	0.318		0.272	0.277	0.236	0.553	0.015	0.414	0.346	0.598	0.297
15	0.478	0.352	0.419	0.431	0.377	0.333	0.37	0.424	0.398	0.191	0.299	0.336	0.41	0.344	0.327	0.442	0.414	0.365	0.428	0.314	0.375	0.298	0.38		0.286	0.313	0.366	0.578	0.019	0.394	0.331	0.58	0.41
15.25	0.398	0.334	0.448	0.425	0.362	0.345	0.383	0.274	0.543	0.195	0.289	0.348	0.284	0.518	0.322	0.49	0.372	0.346	0.402	0.335	0.34	0.224	0.308		0.262	0.377	0.36	0.574	0.031	0.45	0.43	0.462	0.502
15.5	0.287	0.322	0.431	0.34	0.359	0.342	0.402	0.324	0.566	0.189	0.435	0.329	0.247	0.53	0.342	0.485	0.357	0.339	0.407	0.418	0.36	0.249	0.313		0.276	0.438	0.388	0.435	0.023	0.438	0.417	0.463	0.422
15.75	0.311	0.339	0.414	0.301	0.363	0.355	0.386	0.37	0.54	0.102	0.438	0.214	0.251	0.553	0.466	0.359	0.315	0.455	0.648	0.448	0.355	0.224	0.461		0.477	0.373	0.347	0.332	0.012	0.484	0.343	0.314	0.405
16	0.346	0.435	0.374	0.324	0.366	0.358	0.43	0.39	0.408	0.131	0.332	0.223	0.387	0.365	0.499	0.372	0.535	0.475	0.569	0.354	0.373	0.29	0.474		0.433	0.314	0.217	0.375	0.018	0.554	0.372	0.362	0.269
16.25	0.327	0.415	0.344	0.315	0.338	0.417	0.439	0.377	0.39	0.124	0.267	0.212	0.345	0.321	0.46	0.352	0.465	0.38	0.521	0.347	0.45	0.361	0.471		0.379	0.26	0.251	0.452	0.036	0.637	0.314	0.334	0.317
16.5	0.368	0.342	0.362	0.343	0.451	0.487	0.376	0.332	0.432	0.166	0.278	0.223	0.407	0.331	0.384	0.356	0.375	0.369	0.486	0.376	0.479	0.464	0.551		0.278	0.293	0.23	0.471	0.024	0.587	0.363	0.449	0.298
16.75	0.465	0.342	0.353	0.339	0.455	0.447	0.374	0.341	0.539	0.125	0.276	0.23	0.286	0.352	0.334	0.362	0.292	0.5	0.361	0.358	0.403	0.339	0.441		0.252	0.49	0.295	0.423	0.012	0.423	0.484	0.346	0.312
17	0.403	0.422	0.354	0.336	0.451	0.427	0.416	0.301	0.482	0.148	0.438	0.256	0.264	0.436	0.347	0.341	0.312	0.504	0.382	0.323	0.344	0.323	0.285		0.288	0.472	0.216	0.388	0.027	0.448	0.485	0.484	0.285
17.25	0.318	0.481	0.429	0.441	0.469	0.352	0.412	0.3	0.376	0.249	0.425	0.29	0.248	0.578	0.348	0.382	0.326	0.474	0.443	0.404	0.337	0.275	0.298		0.302	0.348	0.247	0.353	0.019	0.464	0.479	0.444	0.404
17.5	0.336	0.493	0.57	0.473	0.39	0.337	0.418	0.368	0.381	0.223	0.311	0.413	0.26	0.582	0.4	0.309	0.37	0.385	0.379	0.484	0.353	0.228	0.395		0.26	0.316	0.243	0.377	0.028	0.435	0.484	0.348	0.406
17.75	0.316	0.391	0.373	0.467	0.407	0.379	0.357	0.463	0.378	0.207	0.283	0.278	0.333	0.388	0.431	0.32	0.311	0.382	0.397	0.462	0.312	0.234	0.449		0.318	0.393	0.416	0.349	0.028	0.462	0.432	0.339	0.323
18	0.312	0.377	0.412	0.356	0.382	0.367	0.372	0.372	0.519	0.189	0.28	0.247	0.357	0.364	0.337	0.315	0.318	0.366	0.561	0.419	0.319	0.227	0.479		0.409	0.439	0.431	0.436	0.031	0.609	0.372	0.336	0.28
18.25	0.317	0.344	0.435	0.323	0.401	0.336	0.336	0.285	0.547	0.13	0.267	0.231	0.339	0.347	0.333	0.341	0.308	0.341	0.588	0.371	0.327	0.234	0.496		0.372	0.383	0.317	0.534	0.022	0.576	0.344	0.312	0.278
18.5	0.382	0.338	0.368	0.337	0.362	0.419	0.353	0.294	0.511	0.122	0.415	0.25	0.387	0.315	0.35	0.307	0.303	0.366	0.539	0.307	0.336	0.226	0.394		0.252	0.325	0.233	0.522	0.017	0.437	0.336	0.493	0.281
18.75	0.466	0.326	0.384	0.349	0.386	0.414	0.397	0.323	0.366	0.139	0.41	0.238	0.283	0.333	0.389	0.409	0.506	0.465	0.54	0.322	0.478	0.241	0.299		0.27	0.304	0.254	0.369	0.012	0.463	0.357	0.447	0.279
19	0.448	0.403	0.54	0.4	0.389	0.395	0.356	0.321	0.408	0.132	0.416	0.292	0.256	0.484	0.47	0.349	0.48	0.354	0.435	0.367	0.48	0.381	0.306		0.259	0.315	0.264	0.344	0.023	0.427	0.324	0.34	0.26
19.25	0.359	0.478	0.536	0.356	0.446	0.336	0.336	0.317	0.358	0.218	0.294	0.326	0.243	0.504	0.47	0.335	0.435	0.391	0.379	0.34	0.378	0.395	0.413		0.258	0.316	0.263	0.332	0.013	0.393	0.379	0.339	0.25
19.5	0.323	0.397	0.419	0.329	0.452	0.452	0.327	0.295	0.411	0.172	0.237	0.313	0.259	0.523	0.381	0.336	0.302	0.31	0.369	0.334	0.346	0.291	0.458		0.269	0.309	0.246	0.359	0.008	0.436	0.359	0.332	0.357
19.75	0.336	0.382	0.385	0.311	0.361	0.357	0.432	0.299	0.42	0.139	0.261	0.249	0.326	0.545	0.324	0.376	0.293	0.422	0.46	0.418	0.371	0.218	0.358		0.514	0.413	0.389	0.378	0.061	0.615	0.42	0.389	0.405
20	0.295	0.325	0.35	0.334	0.348	0.358	0.366	0.414	0.376	0.103	0.272	0.271	0.35	0.361	0.339	0.497	0.301	0.539	0.334	0.419	0.409	0.222	0.35		0.362	0.464	0.378	0.36	0.023	0.571	0.46	0.311	0.443
20.25	0.319	0.319	0.359	0.299	0.366	0.333	0.369	0.423	0.472	0.112	0.378	0.24	0.325	0.406	0.331	0.496	0.314	0.48	0.53	0.387	0.393	0.236	0.357		0.303	0.4	0.343	0.508	0.011	0.487	0.435	0.452	0.456
20.5	0.363	0.33	0.426	0.384	0.483	0.327	0.365	0.468	0.5	0.261	0.433	0.216	0.281	0.365	0.329	0.508	0.29	0.414	0.624	0.36	0.369	0.221	0.404		0.233	0.334	0.241	0.506	0.007	0.455	0.353	0.402	0.377
20.75	0.363	0.37	0.521	0.45	0.459	0.321	0.457	0.409	0.394	0.193	0.299	0.216	0.256	0.349	0.298	0.353	0.292	0.368	0.429	0.38	0.437	0.336	0.44		0.245	0.341	0.236	0.445	0.008	0.462	0.357	0.353	0.28
21	0.32	0.439	0.425	0.374	0.4	0.412	0.583	0.373	0.391	0.124	0.279	0.261	0.241	0.335	0.436	0.347	0.31	0.368	0.403	0.324	0.406	0.331	0.442		0.276	0.322	0.252	0.356	0.014	0.423	0.353	0.345	0.292
21.25	0.314	0.429	0.387	0.347	0.418	0.39	0.503	0.308	0.357	0.15	0.266	0.242	0.234	0.368	0.41	0.319	0.31	0.329	0.38	0.31	0.379	0.336	0.356		0.25	0.328	0.498	0.357	0.01	0.495	0.357	0.339	0.421
21.5	0.487	0.367	0.444	0.32	0.304	0.361	0.441	0.29	0.401	0.152	0.264	0.221	0.289	0.393	0.326	0.319	0.44	0.383	0.412	0.45	0.362	0.319	0.319		0.457	0.493	0.323	0.375	0.019	0.602	0.433	0.328	0.346
21.75	0.446	0.355	0.391	0.343	0.347	0.369	0.407	0.281	0.49	0.229	0.404	0.24	0.293	0.496	0.31	0.37	0.468	0.358	0.358	0.526	0.476	0.232	0.332		0.364	0.39	0.256	0.381	0.016	0.592	0.437	0.327	0.344
22	0.45	0.318	0.375	0.304	0.32	0.37	0.369	0.296	0.524	0.176	0.379	0.229	0.266	0.518	0.311	0.303	0.551	0.346	0.553	0.512	0.508	0.241	0.314		0.295	0.329	0.269	0.415	0.009	0.605	0.366	0.414	0.289
22.25	0.322	0.417	0.359	0.286	0.445	0.359	0.362	0.287	0.537	0.147	0.347	0.245	0.246	0.493	0.318	0.456	0.518	0.428	0.627	0.362	0.422	0.243	0.315		0.286	0.306	0.247	0.518	0.01	0.596	0.354	0.488	0.275
22.5	0.327	0.348	0.39	0.297	0.454	0.336	0.397	0.299	0.421	0.159	0.315	0.294	0.258	0.38	0.318	0.529	0.383	0.493	0.442	0.379	0.356	0.231	0.365		0.244	0.292	0.247	0.493	0.011	0.465	0.364	0.483	0.266
22.75	0.333	0.417	0.354	0.333	0.367	0.467	0.397	0.317	0.402	0.117	0.268	0.324	0.367	0.339	0.318	0.387	0.353	0.484	0.329	0.371	0.373	0.244	0.394		0.26	0.403	0.266	0.48	0.016	0.456	0.419	0.375	0.296
23	0.427	0.438	0.417	0.436	0.335	0.339	0.462	0.308	0.372	0.131	0.298	0.281	0.411	0.328	0.369	0.431	0.368	0.38	0.421	0.37	0.337	0.279	0.341		0.259	0.39	0.409	0.335	0.01	0.458	0.386	0.332	0.369
23.25	0.46	0.345	0.518	0.419	0.321	0.354	0.402	0.332	0.393	0.243	0.305	0.222	0.35	0.358	0.462	0.337	0.344	0.349	0.492	0.505	0.386	0.425	0.294		0.273	0.341	0.361	0.331	0.007	0.444	0.357	0.358	0.42
23.5	0.473	0.372	0.522	0.431	0.51	0.403	0.445	0.46	0.486	0.204	0.303	0.236	0.324	0.496	0.52	0.343	0.482	0.413	0.445	0.503	0.376	0.365	0.446		0.493	0.455	0.413	0.423	0.019	0.471	0.355	0.371	0.442
23.75	0.363	0.497	0.441	0.347	0.393	0.581	0.479	0.404	0.399	0.149	0.451	0.22	0.387	0.468	0.425	0.315	0.353	0.432	0.543	0.445	0.362	0.311	0.436		0.566	0.496	0.366	0.482	0.01	0.5	0.39	0.332	0.35
24	0.328	0.486	0.405	0.315	0.36	0.583	0.499	0.412	0.471	0.147	0.412	0.218	0.402	0.453	0.332	0.367	0.331	0.406	0.393	0.398	0.414	0.243	0.327		0.546	0.405	0.289	0.537	0.008	0.609	0.477	0.512	0.256
24.25	0.337	0.511	0.381	0.285	0.431	0.639	0.539	0.487	0.413	0.117	0.38	0.314	0.314	0.386	0.317	0.366	0.605	0.368	0.487	0.371	0.41	0.246	0.377		0.388	0.306	0.288	0.6	0.007	0.592	0.364	0.411	0.269
24.5	0.521	0.393	0.555	0.339	0.479	0.662	0.567	0.362	0.468	0.158	0.305	0.359	0.264	0.345	0.323	0.362	0.603	0.364	0.472	0.465	0.446	0.256	0.362		0.26	0.4	0.302	0.562	0.01	0.604	0.416	0.342	0.4
24.75	0.435	0.358	0.499	0.41	0.499	0.53	0.527	0.413	0.588	0.212	0.352	0.404	0.263	0.472	0.417	0.459	0.538	0.506	0.414	0.62	0.448	0.397	0.414		0.256	0.512	0.376	0.437	0.008	0.453	0.532	0.35	0.438
25	0.384	0.495	0.477	0.422	0.448	0.592	0.433	0.418	0.682	0.2	0.43	0.44	0.322	0.432	0.499	0.418	0.526	0.512	0.562	0.462	0.385	0.365	0.501		0.27	0.527	0.57	0.421	0.009	0.53	0.532	0.458	0.411
25.25	0.442	0.476	0.609	0.395	0.453	0.636	0.52	0.493	0.701	0.155	0.519	0.354	0.392	0.525	0.436	0.439	0.421	0.422	0.584	0.515	0.501	0.258	0.402		0.52	0.534	0.401	0.438	0.009	0.54	0.49	0.519	0.332
25.5	0.567	0.468	0.546	0.507	0.545	0.51	0.511	0.466	0.688	0.234	0.453	0.277	0.493	0.475	0.476	0.574	0.472	0.44	0.628	0.415	0.469	0.261	0.414		0.396	0.565	0.325	0.521	0.022	0.52	0.532	0.445	0.448
25.75	0.547	0.589	0.617	0.426	0.516	0.522	0.467	0.415	0.588	0.208	0.56	0.328	0.347	0.551	0.515	0.489	0.424	0.529	0.57	0.584	0.481	0.453	0.514		0.361	0.525	0.489	0.59	0.011	0.548	0.59	0.42	0.402
26	0.601	0.496	0.627	0.42	0.433	0.551	0.529	0.384	0.471	0.183	0.52	0.437	0.331	0.624	0.532	0.442	0.461	0.511	0.619	0.531	0.533	0.382	0.444		0.357	0.548	0.352	0.596	0.021	0.488	0.591	0.482	0.558
26.25	0.505	0.544	0.606	0.441	0.443	0.491	0.529	0.492	0.551	0.141	0.592	0.367	0.404	0.534	0.459	0.438	0.466	0.429	0.641	0.418	0.394	0.335	0.497		0.413	0.415	0.387	0.596	0.013	0.508	0.565	0.425	0.394
26.5	0.436	0.498	0.6	0.517	0.442	0.414	0.52	0.546	0.506	0.164	0.499	0.323	0.451	0.511	0.439	0.507	0.575	0.485	0.499	0.423	0.496	0.443	0.388		0.441	0.462	0.41	0.637	0.015	0.586	0.613	0.406	0.381
26.75	0.464	0.501	0.583	0.567	0.507	0.494	0.497	0.507	0.487	0.233	0.496	0.282	0.458	0.512	0.397	0.567	0.518	0.48	0.47	0.539	0.52	0.484	0.408		0.401	0.573	0.434	0.481	0.041	0.57	0.563	0.389	0.413
27	0.461	0.498	0.584	0.504	0.489	0.584	0.678	0.502	0.605	0.24	0.42	0.292	0.339	0.499	0.563	0.585	0.584	0.517	0.733	0.562	0.451	0.328	0.531		0.338	0.566	0.346	0.63	0.022	0.556	0.552	0.471	0.478
27.25	0.368	0.54	0.556	0.418	0.555	0.482	0.543	0.556	0.699	0.235	0.348	0.406	0.331	0.606	0.521	0.579	0.525	0.576	0.654	0.616	0.437	0.278	0.57		0.428	0.56	0.32	0.58	0.024	0.534	0.587	0.435	0.485
27.5	0.477	0.633	0.496	0.441	0.454	0.491	0.486	0.433	0.678	0.25	0.348	0.335	0.384	0.488	0.513	0.52	0.571	0.596	0.661	0.525	0.467	0.465	0.509		0.393	0.567	0.418	0.575	0.018	0.543	0.558	0.563	0.513
27.75	0.555	0.546	0.448	0.523	0.543	0.531	0.53	0.379	0.658	0.235	0.479	0.267	0.408	0.496	0.555	0.547	0.509	0.604	0.534	0.439	0.448	0.462	0.504		0.455	0.502	0.335	0.626	0.022	0.636	0.536	0.523	0.448
28	0.503	0.609	0.505	0.43	0.441	0.571	0.481	0.335	0.584	0.197	0.383	0.323	0.445	0.604	0.469	0.555	0.473	0.596	0.56	0.337	0.509	0.453	0.51		0.532	0.474	0.399	0.618	0.025	0.606	0.552	0.537	0.458
28.25	0.512	0.606	0.492	0.456	0.455	0.457	0.542	0.41	0.7	0.197	0.379	0.292	0.443	0.644	0.406	0.428	0.358	0.516	0.494	0.456	0.587	0.432	0.345		0.392	0.536	0.516	0.61	0.01	0.534	0.552	0.463	0.501
28.5	0.548	0.548	0.505	0.365	0.538	0.464	0.617	0.385	0.704	0.252	0.551	0.298	0.473	0.601	0.428	0.377	0.414	0.45	0.613	0.553	0.547	0.417	0.371		0.409	0.512	0.432	0.567	0.018	0.593	0.419	0.537	0.359
28.75	0.555	0.421	0.516	0.508	0.535	0.467	0.505	0.354	0.699	0.232	0.354	0.328	0.382	0.682	0.455	0.51	0.576	0.429	0.61	0.504	0.499	0.441	0.388		0.394	0.435	0.351	0.571	0.026	0.646	0.386	0.428	0.539
29	0.534	0.448	0.535	0.516	0.569	0.532	0.476	0.375	0.667	0.203	0.328	0.37	0.32	0.615	0.457	0.573	0.583	0.575	0.674	0.427	0.532	0.451	0.404		0.559	0.442	0.467	0.569	0.021	0.64	0.48	0.475	0.417
29.25	0.423	0.511	0.605	0.447	0.565	0.615	0.426	0.403	0.677	0.274	0.432	0.315	0.324	0.53	0.551	0.411	0.593	0.541	0.592	0.48	0.433	0.471	0.444		0.476	0.38	0.434	0.547	0.032	0.542	0.441	0.513	0.524
29.5	0.486	0.526	0.598	0.53	0.468	0.58	0.496	0.509	0.649	0.256	0.514	0.324	0.308	0.412	0.62	0.457	0.575	0.447	0.584	0.391	0.459	0.454	0.428		0.55	0.351	0.436	0.525	0.028	0.664	0.514	0.4	0.375
29.75	0.48	0.51	0.487	0.439	0.525	0.591	0.552	0.519	0.726	0.216	0.534	0.488	0.311	0.417	0.542	0.413	0.567	0.545	0.607	0.496	0.489	0.576	0.417		0.506	0.386	0.359	0.581	0.023	0.683	0.452	0.612	0.433
30	0.468	0.401	0.6	0.379	0.443	0.557	0.563	0.487	0.758	0.163	0.504	0.435	0.368	0.543	0.578	0.522	0.636	0.56	0.677	0.572	0.524	0.448	0.58		0.362	0.496	0.359	0.655	0.021	0.668	0.431	0.562	0.493
30.25	0.513	0.447	0.584	0.424	0.424	0.582	0.51	0.488	0.778	0.193	0.445	0.495	0.377	0.489	0.53	0.542	0.565	0.591	0.597	0.642	0.436	0.507	0.522		0.531	0.489	0.45	0.6	0.017	0.763	0.597	0.564	0.296
30.5	0.414	0.504	0.528	0.579	0.417	0.534	0.463	0.495	0.635	0.261	0.502	0.367	0.412	0.635	0.541	0.542	0.617	0.631	0.54	0.557	0.434	0.466	0.584		0.49	0.412	0.461	0.631	0.018	0.68	0.617	0.527	0.373
30.75	0.358	0.55	0.562	0.566	0.496	0.522	0.429	0.461	0.544	0.287	0.493	0.345	0.366	0.656	0.558	0.44	0.501	0.515	0.495	0.489	0.449	0.449	0.555		0.607	0.434	0.444	0.614	0.013	0.711	0.545	0.423	0.322
31	0.334	0.566	0.604	0.539	0.486	0.55	0.452	0.442	0.458	0.236	0.421	0.408	0.28	0.6	0.55	0.478	0.522	0.464	0.57	0.383	0.519	0.454	0.437		0.507	0.545	0.48	0.594	0.019	0.721	0.559	0.412	0.311
31.25	0.318	0.553	0.531	0.502	0.491	0.542	0.462	0.44	0.54	0.268	0.358	0.304	0.434	0.533	0.541	0.421	0.578	0.403	0.748	0.415	0.572	0.413	0.37		0.475	0.557	0.428	0.561	0.012	0.686	0.566	0.489	0.463
31.5	0.323	0.567	0.477	0.518	0.557	0.533	0.409	0.347	0.561	0.211	0.306	0.258	0.356	0.534	0.568	0.494	0.55	0.368	0.556	0.424	0.597	0.384	0.327		0.509	0.589	0.389	0.471	0.021	0.66	0.588	0.539	0.352
31.75	0.337	0.474	0.545	0.523	0.517	0.421	0.38	0.291	0.644	0.143	0.292	0.278	0.464	0.442	0.468	0.617	0.625	0.362	0.554	0.438	0.618	0.406	0.355		0.506	0.638	0.352	0.435	0.052	0.665	0.548	0.608	0.304
32	0.316	0.425	0.538	0.557	0.557	0.445	0.531	0.316	0.641	0.159	0.503	0.249	0.452	0.389	0.452	0.527	0.551	0.388	0.42	0.391	0.506	0.34	0.53		0.561	0.54	0.335	0.381	0.057	0.516	0.579	0.543	0.317
32.25	0.413	0.413	0.541	0.487	0.568	0.4	0.562	0.33	0.6	0.219	0.482	0.261	0.453	0.431	0.42	0.477	0.558	0.478	0.488	0.491	0.555	0.294	0.544		0.607	0.471	0.302	0.38	0.069	0.517	0.638	0.508	0.396
32.5	0.402	0.427	0.597	0.477	0.5	0.394	0.529	0.318	0.666	0.196	0.475	0.314	0.445	0.453	0.437	0.425	0.582	0.532	0.507	0.565	0.398	0.312	0.52		0.49	0.377	0.339	0.46	0.057	0.589	0.488	0.511	0.431
32.75	0.327	0.508	0.606	0.405	0.454	0.438	0.485	0.398	0.581	0.139	0.481	0.434	0.463	0.575	0.455	0.389	0.607	0.417	0.482	0.544	0.418	0.323	0.529		0.47	0.443	0.291	0.445	0.023	0.507	0.455	0.469	0.383
33	0.307	0.382	0.601	0.417	0.416	0.497	0.41	0.491	0.469	0.22	0.422	0.442	0.433	0.463	0.414	0.385	0.551	0.362	0.488	0.548	0.385	0.33	0.535		0.477	0.435	0.276	0.434	0.023	0.507	0.454	0.396	0.374
33.25	0.32	0.386	0.546	0.348	0.445	0.452	0.408	0.453	0.462	0.151	0.363	0.294	0.436	0.456	0.521	0.429	0.518	0.357	0.603	0.526	0.37	0.396	0.497		0.525	0.39	0.309	0.426	0.032	0.576	0.41	0.39	0.478
33.5	0.317	0.393	0.493	0.418	0.424	0.41	0.385	0.393	0.431	0.151	0.319	0.253	0.447	0.547	0.406	0.501	0.597	0.401	0.57	0.527	0.339	0.297	0.516		0.455	0.489	0.292	0.459	0.029	0.576	0.54	0.441	0.496
33.75	0.404	0.419	0.449	0.48	0.408	0.389	0.401	0.35	0.542	0.164	0.309	0.237	0.413	0.475	0.439	0.514	0.604	0.426	0.482	0.505	0.4	0.314	0.576		0.431	0.425	0.363	0.525	0.025	0.55	0.521	0.44	0.439
34	0.506	0.5	0.589	0.46	0.448	0.413	0.452	0.496	0.506	0.21	0.354	0.331	0.305	0.456	0.418	0.446	0.593	0.384	0.607	0.56	0.424	0.334	0.487		0.327	0.497	0.423	0.5	0.051	0.47	0.442	0.51	0.415
34.25	0.478	0.531	0.503	0.444	0.512	0.474	0.492	0.462	0.529	0.252	0.535	0.353	0.342	0.611	0.405	0.417	0.498	0.372	0.635	0.559	0.422	0.382	0.482		0.355	0.563	0.345	0.386	0.025	0.63	0.48	0.491	0.338
34.5	0.367	0.457	0.508	0.512	0.403	0.482	0.447	0.504	0.673	0.252	0.482	0.32	0.354	0.516	0.47	0.427	0.493	0.516	0.492	0.544	0.537	0.367	0.376		0.54	0.461	0.378	0.38	0.047	0.618	0.483	0.518	0.261
34.75	0.282	0.395	0.538	0.514	0.426	0.437	0.426	0.512	0.752	0.262	0.48	0.363	0.35	0.477	0.435	0.552	0.582	0.55	0.601	0.528	0.445	0.336	0.325		0.48	0.434	0.272	0.402	0.06	0.751	0.548	0.41	0.295
35	0.286	0.415	0.496	0.541	0.53	0.426	0.459	0.53	0.756	0.196	0.41	0.403	0.44	0.504	0.408	0.397	0.56	0.549	0.601	0.412	0.396	0.427	0.421		0.496	0.588	0.379	0.496	0.047	0.562	0.554	0.445	0.331
35.25	0.32	0.494	0.57	0.423	0.474	0.585	0.497	0.445	0.655	0.155	0.444	0.385	0.482	0.578	0.41	0.449	0.489	0.428	0.595	0.427	0.498	0.327	0.478		0.528	0.524	0.465	0.431	0.05	0.473	0.44	0.496	0.394
35.5	0.448	0.566	0.558	0.411	0.486	0.415	0.535	0.43	0.601	0.126	0.458	0.37	0.398	0.576	0.532	0.51	0.46	0.426	0.548	0.521	0.529	0.434	0.369		0.486	0.422	0.442	0.388	0.045	0.539	0.531	0.433	0.425
35.75	0.433	0.557	0.536	0.492	0.34	0.423	0.507	0.347	0.601	0.137	0.481	0.363	0.294	0.492	0.497	0.547	0.589	0.52	0.514	0.523	0.383	0.412	0.468		0.351	0.349	0.432	0.532	0.055	0.628	0.589	0.428	0.445
36	0.458	0.488	0.485	0.54	0.338	0.518	0.492	0.287	0.588	0.126	0.434	0.471	0.307	0.451	0.502	0.412	0.566	0.535	0.513	0.544	0.363	0.333	0.533		0.497	0.449	0.425	0.591	0.078	0.636	0.589	0.558	0.45
36.25	0.398	0.54	0.463	0.483	0.351	0.531	0.478	0.267	0.45	0.163	0.42	0.388	0.284	0.49	0.374	0.473	0.534	0.519	0.513	0.575	0.341	0.44	0.386		0.523	0.514	0.396	0.592	0.049	0.606	0.547	0.584	0.342
36.5	0.314	0.497	0.427	0.32	0.333	0.367	0.447	0.34	0.406	0.234	0.301	0.34	0.292	0.364	0.375	0.513	0.467	0.554	0.577	0.381	0.371	0.367	0.305		0.493	0.525	0.282	0.532	0.053	0.57	0.463	0.579	0.26
36.75	0.262	0.423	0.406	0.317	0.373	0.391	0.376	0.319	0.43	0.18	0.276	0.346	0.369	0.345	0.343	0.358	0.484	0.422	0.42	0.382	0.366	0.313	0.49		0.373	0.47	0.276	0.605	0.039	0.446	0.393	0.553	0.246
37	0.28	0.329	0.365	0.358	0.395	0.462	0.335	0.305	0.425	0.166	0.278	0.341	0.367	0.366	0.379	0.379	0.502	0.369	0.431	0.328	0.44	0.257	0.325		0.307	0.362	0.282	0.497	0.055	0.449	0.452	0.545	0.279
37.25	0.28	0.328	0.385	0.331	0.328	0.376	0.354	0.257	0.508	0.13	0.284	0.233	0.343	0.357	0.347	0.353	0.441	0.367	0.435	0.419	0.399	0.232	0.329		0.262	0.294	0.302	0.435	0.061	0.429	0.377	0.483	0.255
37.5	0.247	0.347	0.482	0.294	0.379	0.358	0.343	0.305	0.626	0.124	0.35	0.219	0.289	0.3	0.341	0.35	0.475	0.558	0.444	0.482	0.373	0.242	0.334		0.276	0.322	0.255	0.389	0.062	0.448	0.44	0.381	0.262
37.75	0.25	0.365	0.492	0.298	0.329	0.409	0.334	0.303	0.569	0.103	0.291	0.248	0.281	0.346	0.385	0.331	0.428	0.559	0.418	0.413	0.357	0.241	0.434		0.292	0.328	0.388	0.422	0.056	0.418	0.531	0.352	0.277
38	0.348	0.365	0.443	0.319	0.319	0.405	0.408	0.38	0.471	0.155	0.315	0.212	0.254	0.354	0.492	0.466	0.414	0.513	0.416	0.395	0.329	0.247	0.425		0.36	0.437	0.298	0.517	0.05	0.437	0.448	0.391	0.299
38.25	0.267	0.357	0.395	0.32	0.481	0.425	0.358	0.444	0.419	0.159	0.298	0.213	0.29	0.394	0.446	0.478	0.551	0.434	0.522	0.354	0.411	0.355	0.364		0.274	0.378	0.28	0.544	0.054	0.462	0.443	0.39	0.444
38.5	0.294	0.334	0.389	0.325	0.507	0.343	0.334	0.345	0.397	0.136	0.279	0.229	0.401	0.345	0.368	0.38	0.468	0.34	0.588	0.378	0.451	0.301	0.315		0.252	0.348	0.24	0.558	0.025	0.435	0.364	0.431	0.459
38.75	0.267	0.369	0.459	0.341	0.485	0.356	0.344	0.266	0.537	0.212	0.327	0.279	0.379	0.357	0.362	0.39	0.415	0.338	0.416	0.318	0.472	0.235	0.312		0.364	0.313	0.266	0.428	0.025	0.608	0.465	0.363	0.426
39	0.263	0.518	0.414	0.326	0.311	0.472	0.325	0.286	0.441	0.225	0.4	0.313	0.396	0.409	0.375	0.449	0.369	0.392	0.42	0.357	0.378	0.26	0.4		0.295	0.347	0.33	0.397	0.035	0.559	0.565	0.369	0.32
39.25	0.282	0.466	0.403	0.37	0.321	0.493	0.316	0.286	0.384	0.129	0.373	0.261	0.271	0.553	0.33	0.382	0.36	0.369	0.389	0.358	0.374	0.232	0.324		0.276	0.368	0.277	0.385	0.043	0.428	0.475	0.413	0.251
39.5	0.278	0.425	0.379	0.427	0.347	0.509	0.358	0.268	0.425	0.113	0.406	0.241	0.278	0.554	0.363	0.33	0.378	0.354	0.377	0.446	0.359	0.259	0.321		0.264	0.346	0.259	0.395	0.071	0.424	0.451	0.385	0.251
39.75	0.3	0.344	0.4	0.357	0.329	0.347	0.441	0.4	0.509	0.123	0.287	0.251	0.278	0.503	0.331	0.36	0.441	0.406	0.468	0.539	0.324	0.228	0.301		0.266	0.331	0.243	0.414	0.051	0.427	0.436	0.396	0.313
40	0.484	0.327	0.473	0.331	0.335	0.38	0.431	0.433	0.447	0.122	0.274	0.246	0.282	0.384	0.332	0.35	0.407	0.447	0.519	0.403	0.34	0.228	0.419		0.436	0.43	0.25	0.366	0.026	0.489	0.408	0.362	0.266
40.25	0.429	0.355	0.487	0.347	0.405	0.391	0.374	0.435	0.386	0.129	0.288	0.229	0.392	0.331	0.483	0.345	0.381	0.386	0.619	0.362	0.403	0.314	0.464		0.417	0.463	0.455	0.459	0.014	0.536	0.382	0.404	0.254
40.5	0.382	0.321	0.375	0.317	0.522	0.356	0.354	0.299	0.381	0.121	0.287	0.236	0.274	0.335	0.413	0.316	0.38	0.368	0.427	0.336	0.451	0.351	0.441		0.281	0.448	0.391	0.518	0.093	0.489	0.436	0.466	0.29
40.75	0.267	0.376	0.405	0.317	0.396	0.355	0.315	0.302	0.498	0.211	0.273	0.23	0.272	0.35	0.356	0.312	0.368	0.366	0.446	0.429	0.381	0.342	0.339		0.27	0.34	0.327	0.558	0.033	0.46	0.406	0.414	0.312
41	0.234	0.351	0.366	0.316	0.323	0.377	0.318	0.308	0.557	0.206	0.425	0.285	0.24	0.342	0.361	0.468	0.364	0.361	0.429	0.38	0.348	0.261	0.321		0.284	0.331	0.269	0.434	0.025	0.451	0.475	0.347	0.416
41.25	0.259	0.341	0.39	0.341	0.315	0.413	0.404	0.335	0.446	0.174	0.369	0.403	0.251	0.37	0.345	0.49	0.49	0.49	0.384	0.384	0.438	0.224	0.349		0.288	0.335	0.255	0.414	0.026	0.48	0.522	0.353	0.412
41.5	0.291	0.339	0.427	0.328	0.343	0.445	0.363	0.294	0.416	0.138	0.301	0.361	0.243	0.345	0.328	0.351	0.532	0.462	0.502	0.36	0.416	0.232	0.314		0.254	0.317	0.261	0.408	0.09	0.428	0.573	0.34	0.286
41.75	0.257	0.371	0.365	0.305	0.322	0.47	0.352	0.387	0.395	0.137	0.314	0.319	0.246	0.339	0.324	0.344	0.488	0.499	0.474	0.348	0.329	0.224	0.367		0.266	0.305	0.236	0.372	0.035	0.446	0.458	0.436	0.305
42	0.26	0.465	0.349	0.367	0.489	0.415	0.33	0.386	0.477	0.113	0.297	0.226	0.358	0.34	0.395	0.317	0.436	0.393	0.531	0.36	0.339	0.212	0.379		0.325	0.384	0.316	0.372	0.025	0.459	0.388	0.344	0.266
42.25	0.345	0.401	0.36	0.439	0.486	0.371	0.321	0.34	0.435	0.112	0.284	0.222	0.355	0.328	0.359	0.351	0.389	0.361	0.433	0.483	0.324	0.406	0.405		0.414	0.521	0.288	0.506	0.023	0.451	0.387	0.35	0.293
42.5	0.39	0.348	0.345	0.427	0.35	0.383	0.307	0.262	0.493	0.212	0.341	0.214	0.247	0.48	0.354	0.331	0.403	0.366	0.435	0.326	0.388	0.33	0.358		0.435	0.387	0.262	0.519	0.045	0.597	0.384	0.351	0.295
42.75	0.383	0.319	0.35	0.329	0.37	0.35	0.325	0.326	0.393	0.175	0.405	0.219	0.265	0.543	0.333	0.49	0.358	0.365	0.419	0.326	0.366	0.409	0.321		0.434	0.35	0.232	0.434	0.017	0.528	0.394	0.449	0.395
43	0.284	0.309	0.492	0.311	0.327	0.475	0.504	0.312	0.404	0.098	0.427	0.225	0.283	0.474	0.341	0.349	0.382	0.343	0.483	0.311	0.378	0.32	0.37		0.342	0.329	0.388	0.384	0.018	0.407	0.386	0.444	0.323
43.25	0.27	0.316	0.548	0.31	0.342	0.454	0.464	0.269	0.345	0.147	0.377	0.252	0.262	0.36	0.328	0.379	0.346	0.442	0.485	0.47	0.301	0.271	0.392		0.28	0.443	0.415	0.371	0.021	0.452	0.413	0.451	0.291
43.5	0.284	0.296	0.427	0.302	0.424	0.534	0.477	0.27	0.558	0.131	0.312	0.222	0.257	0.34	0.477	0.342	0.33	0.436	0.456	0.474	0.385	0.244	0.473		0.286	0.463	0.421	0.365	0.025	0.433	0.334	0.343	0.288
43.75	0.27	0.318	0.432	0.305	0.433	0.375	0.352	0.304	0.495	0.121	0.303	0.212	0.334	0.33	0.423	0.332	0.561	0.393	0.455	0.398	0.36	0.252	0.427		0.323	0.44	0.287	0.346	0.038	0.487	0.391	0.34	0.28
44	0.258	0.355	0.505	0.305	0.367	0.379	0.352	0.392	0.434	0.199	0.289	0.386	0.344	0.355	0.395	0.393	0.536	0.356	0.433	0.351	0.378	0.229	0.394		0.282	0.34	0.269	0.427	0.032	0.564	0.438	0.338	0.415
44.25	0.298	0.49	0.389	0.292	0.424	0.409	0.348	0.437	0.438	0.223	0.353	0.308	0.289	0.395	0.344	0.504	0.486	0.328	0.421	0.366	0.336	0.269	0.301		0.397	0.369	0.257	0.444	0.049	0.582	0.419	0.404	0.469
44.5	0.403	0.52	0.397	0.391	0.323	0.363	0.337	0.41	0.471	0.201	0.471	0.25	0.267	0.357	0.341	0.503	0.404	0.362	0.387	0.332	0.344	0.359	0.372		0.316	0.335	0.273	0.392	0.03	0.612	0.381	0.413	0.323
44.75	0.304	0.387	0.417	0.454	0.434	0.539	0.442	0.455	0.407	0.108	0.389	0.216	0.261	0.392	0.425	0.383	0.39	0.439	0.368	0.433	0.359	0.346	0.463		0.3	0.325	0.381	0.506	0.017	0.456	0.383	0.348	0.294
45	0.452	0.534	0.519	0.56	0.53	0.515	0.594	0.545	0.591	0.112	0.324	0.238	0.43	0.552	0.478	0.337	0.462	0.469	0.611	0.531	0.624	0.268	0.381		0.508	0.504	0.341	0.522	0.671	0.579	0.391	0.362	0.309
45.25	0.416	0.417	0.53	0.387	0.563	0.489	0.599	0.426	0.554	0.179	0.478	0.321	0.388	0.494	0.359	0.499	0.421	0.559	0.507	0.465	0.521	0.482	0.481		0.377	0.501	0.286	0.533	0.028	0.493	0.414	0.443	0.4
45.5	0.296	0.332	0.476	0.355	0.479	0.54	0.522	0.341	0.441	0.166	0.369	0.24	0.394	0.487	0.505	0.378	0.377	0.457	0.418	0.386	0.486	0.35	0.425		0.339	0.458	0.365	0.437	0.049	0.502	0.412	0.373	0.395
45.75	0.297	0.38	0.401	0.328	0.387	0.432	0.444	0.329	0.384	0.402	0.517	0.472	0.342	0.548	0.436	0.351	0.365	0.528	0.459	0.453	0.434	0.309	0.46		0.365	0.479	0.344	0.525	0.029	0.559	0.348	0.431	0.496
46	0.28	0.361	0.423	0.311	0.417	0.434	0.411	0.271	0.392	0.192	0.458	0.34	0.325	0.521	0.346	0.372	0.352	0.492	0.385	0.331	0.381	0.231	0.462		0.315	0.372	0.28	0.497	0.029	0.484	0.37	0.351	0.397
46.25	0.297	0.363	0.397	0.298	0.412	0.409	0.362	0.299	0.477	0.116	0.365	0.259	0.274	0.47	0.35	0.36	0.437	0.403	0.372	0.353	0.35	0.274	0.348		0.291	0.334	0.266	0.408	0.027	0.443	0.34	0.354	0.305
46.5	0.252	0.335	0.43	0.345	0.361	0.466	0.362	0.301	0.402	0.148	0.315	0.209	0.278	0.37	0.335	0.318	0.576	0.344	0.422	0.439	0.373	0.333	0.353		0.324	0.409	0.259	0.407	0.028	0.441	0.344	0.525	0.3
46.75	0.565	0.314	0.529	0.313	0.33	0.455	0.429	0.477	0.407	0.153	0.323	0.231	0.402	0.381	0.363	0.443	0.408	0.375	0.476	0.496	0.365	0.277	0.351		0.399	0.552	0.265	0.375	0.019	0.457	0.457	0.443	0.239
47	0.532	0.389	0.547	0.29	0.363	0.508	0.398	0.402	0.367	0.152	0.378	0.214	0.327	0.446	0.36	0.491	0.367	0.365	0.422	0.416	0.384	0.282	0.381		0.373	0.505	0.331	0.471	0.03	0.425	0.425	0.371	0.349
47.25	0.542	0.475	0.464	0.312	0.345	0.43	0.407	0.276	0.465	0.144	0.448	0.257	0.293	0.358	0.358	0.398	0.34	0.367	0.39	0.409	0.467	0.248	0.492		0.297	0.371	0.345	0.489	0.023	0.43	0.423	0.386	0.51
47.5	0.456	0.354	0.381	0.403	0.351	0.404	0.483	0.287	0.503	0.179	0.35	0.255	0.361	0.493	0.346	0.35	0.352	0.486	0.403	0.366	0.415	0.269	0.408		0.358	0.316	0.292	0.497	0.021	0.524	0.373	0.337	0.425
47.75	0.352	0.346	0.352	0.397	0.566	0.394	0.386	0.507	0.43	0.185	0.384	0.252	0.393	0.511	0.358	0.348	0.475	0.434	0.473	0.366	0.379	0.259	0.366		0.327	0.333	0.268	0.428	0.019	0.661	0.349	0.371	0.305
48	0.301	0.325	0.409	0.33	0.483	0.463	0.364	0.494	0.508	0.167	0.344	0.351	0.301	0.545	0.395	0.342	0.509	0.398	0.418	0.399	0.379	0.265	0.375		0.273	0.372	0.253	0.412	0.03	0.605	0.42	0.462	0.387
48.25	0.291	0.438	0.53	0.323	0.42	0.518	0.408	0.412	0.59	0.131	0.463	0.422	0.291	0.578	0.497	0.469	0.433	0.387	0.657	0.538	0.421	0.382	0.421		0.281	0.449	0.276	0.382	0.02	0.511	0.423	0.422	0.521
48.5	0.338	0.507	0.532	0.468	0.452	0.522	0.563	0.418	0.638	0.214	0.457	0.349	0.346	0.536	0.559	0.518	0.477	0.491	0.51	0.53	0.537	0.381	0.494		0.294	0.426	0.334	0.539	0.013	0.453	0.423	0.363	0.47
48.75	0.519	0.483	0.604	0.432	0.423	0.555	0.522	0.449	0.639	0.188	0.559	0.349	0.416	0.526	0.476	0.469	0.534	0.582	0.636	0.537	0.512	0.314	0.534		0.424	0.545	0.399	0.547	0.018	0.457	0.449	0.381	0.312
49	0.537	0.472	0.561	0.437	0.565	0.556	0.451	0.479	0.633	0.193	0.557	0.356	0.37	0.518	0.447	0.372	0.581	0.542	0.741	0.471	0.497	0.27	0.454		0.391	0.517	0.335	0.561	0.011	0.581	0.483	0.492	0.417
49.25	0.456	0.556	0.54	0.451	0.52	0.583	0.495	0.469	0.53	0.167	0.515	0.357	0.424	0.557	0.417	0.419	0.614	0.512	0.537	0.574	0.479	0.317	0.446		0.309	0.544	0.401	0.611	0.009	0.563	0.552	0.457	0.477
49.5	0.402	0.591	0.523	0.514	0.491	0.618	0.464	0.407	0.491	0.196	0.45	0.259	0.38	0.498	0.458	0.518	0.565	0.548	0.543	0.401	0.408	0.412	0.516		0.358	0.477	0.497	0.598	0.017	0.558	0.505	0.425	0.492
49.75	0.41	0.576	0.568	0.439	0.392	0.572	0.566	0.397	0.499	0.227	0.435	0.284	0.357	0.551	0.527	0.437	0.454	0.477	0.448	0.491	0.488	0.31	0.62		0.409	0.574	0.295	0.556	0.018	0.601	0.589	0.481	0.418
50	0.55	0.582	0.687	0.496	0.443	0.533	0.634	0.488	0.496	0.237	0.458	0.367	0.429	0.549	0.536	0.384	0.469	0.481	0.53	0.6	0.456	0.393	0.619		0.459	0.446	0.341	0.7	0.043	0.573	0.541	0.413	0.443
50.25	0.475	0.474	0.532	0.496	0.552	0.573	0.48	0.512	0.566	0.267	0.414	0.41	0.41	0.563	0.512	0.521	0.511	0.613	0.631	0.401	0.465	0.414	0.473		0.5	0.492	0.513	0.621	0.028	0.648	0.423	0.448	0.438
50.5	0.424	0.538	0.561	0.422	0.527	0.508	0.522	0.474	0.536	0.229	0.413	0.356	0.339	0.472	0.482	0.512	0.4	0.573	0.523	0.46	0.505	0.505	0.469		0.366	0.468	0.359	0.634	0.029	0.627	0.523	0.446	0.38
50.75	0.541	0.447	0.627	0.433	0.499	0.52	0.501	0.393	0.571	0.22	0.418	0.354	0.431	0.54	0.477	0.489	0.484	0.561	0.461	0.412	0.517	0.352	0.484		0.469	0.5	0.318	0.522	0.04	0.627	0.529	0.584	0.339
51	0.434	0.5	0.51	0.499	0.428	0.495	0.461	0.348	0.576	0.291	0.39	0.319	0.375	0.488	0.396	0.453	0.495	0.497	0.51	0.386	0.499	0.317	0.6		0.429	0.566	0.308	0.597	0.02	0.529	0.536	0.587	0.417
51.25	0.419	0.467	0.559	0.525	0.452	0.511	0.481	0.433	0.51	0.226	0.496	0.267	0.409	0.504	0.457	0.429	0.399	0.47	0.469	0.51	0.52	0.359	0.628		0.49	0.516	0.431	0.556	0.035	0.569	0.595	0.557	0.375
51.5	0.512	0.477	0.535	0.392	0.476	0.525	0.52	0.4	0.57	0.149	0.452	0.372	0.49	0.506	0.404	0.555	0.461	0.56	0.556	0.524	0.508	0.37	0.568		0.562	0.509	0.448	0.596	0.025	0.563	0.558	0.423	0.306
51.75	0.436	0.538	0.576	0.47	0.495	0.546	0.52	0.397	0.669	0.212	0.394	0.458	0.502	0.464	0.433	0.55	0.554	0.585	0.584	0.493	0.464	0.278	0.494		0.528	0.546	0.442	0.604	0.018	0.613	0.377	0.571	0.353
52	0.547	0.598	0.519	0.454	0.38	0.506	0.544	0.4	0.722	0.24	0.343	0.438	0.489	0.618	0.486	0.47	0.541	0.572	0.666	0.435	0.528	0.459	0.451		0.488	0.537	0.392	0.646	0.014	0.621	0.485	0.412	0.408
52.25	0.508	0.601	0.512	0.463	0.401	0.541	0.543	0.333	0.64	0.294	0.39	0.35	0.356	0.604	0.545	0.438	0.397	0.516	0.588	0.393	0.429	0.412	0.435		0.383	0.605	0.311	0.578	0.024	0.617	0.382	0.433	0.436
52.5	0.411	0.54	0.563	0.59	0.466	0.557	0.561	0.373	0.677	0.279	0.329	0.269	0.358	0.638	0.505	0.481	0.479	0.532	0.604	0.477	0.521	0.345	0.479		0.335	0.516	0.344	0.675	0.015	0.623	0.405	0.468	0.504
52.75	0.353	0.455	0.629	0.547	0.564	0.569	0.568	0.556	0.618	0.263	0.416	0.326	0.371	0.664	0.503	0.544	0.503	0.534	0.557	0.514	0.702	0.361	0.415		0.407	0.443	0.344	0.677	0.047	0.552	0.416	0.58	0.635
53	0.351	0.494	0.658	0.575	0.486	0.558	0.535	0.574	0.717	0.29	0.505	0.299	0.445	0.625	0.488	0.589	0.473	0.539	0.475	0.585	0.535	0.452	0.336		0.496	0.486	0.415	0.701	0.03	0.604	0.543	0.542	0.428
53.25	0.455	0.457	0.699	0.537	0.46	0.569	0.583	0.482	0.736	0.218	0.48	0.279	0.469	0.633	0.425	0.572	0.548	0.51	0.637	0.522	0.561	0.358	0.333		0.602	0.448	0.436	0.616	0.044	0.567	0.472	0.43	0.308
53.5	0.619	0.517	0.695	0.433	0.537	0.561	0.543	0.494	0.707	0.253	0.538	0.43	0.496	0.584	0.411	0.457	0.512	0.441	0.543	0.393	0.48	0.328	0.341		0.444	0.415	0.495	0.644	0.078	0.573	0.493	0.519	0.487
53.75	0.596	0.585	0.636	0.433	0.438	0.512	0.547	0.401	0.666	0.207	0.529	0.413	0.483	0.418	0.579	0.498	0.537	0.521	0.52	0.379	0.463	0.342	0.336		0.425	0.447	0.465	0.532	0.035	0.65	0.419	0.591	0.383
54	0.504	0.566	0.585	0.394	0.458	0.48	0.567	0.327	0.639	0.181	0.47	0.398	0.435	0.412	0.445	0.545	0.583	0.555	0.641	0.499	0.492	0.385	0.334		0.368	0.561	0.326	0.506	0.046	0.646	0.495	0.553	0.446
54.25	0.571	0.487	0.626	0.374	0.454	0.52	0.557	0.428	0.622	0.156	0.367	0.293	0.45	0.458	0.425	0.565	0.574	0.567	0.566	0.534	0.504	0.379	0.515		0.402	0.639	0.329	0.502	0.061	0.689	0.404	0.471	0.463
54.5	0.505	0.379	0.581	0.437	0.519	0.524	0.553	0.481	0.55	0.18	0.301	0.257	0.42	0.487	0.39	0.502	0.599	0.488	0.599	0.572	0.531	0.455	0.427		0.46	0.583	0.353	0.472	0.052	0.653	0.44	0.405	0.486
54.75	0.481	0.388	0.563	0.438	0.612	0.488	0.5	0.463	0.457	0.242	0.309	0.253	0.318	0.508	0.466	0.449	0.598	0.413	0.602	0.504	0.499	0.44	0.302		0.497	0.488	0.428	0.519	0.025	0.63	0.479	0.369	0.442
55	0.359	0.529	0.583	0.369	0.629	0.448	0.504	0.465	0.48	0.233	0.36	0.302	0.335	0.458	0.387	0.404	0.551	0.465	0.575	0.418	0.496	0.4	0.384		0.482	0.395	0.387	0.617	0.028	0.61	0.49	0.435	0.455
55.25	0.336	0.423	0.585	0.421	0.556	0.428	0.519	0.349	0.47	0.18	0.337	0.454	0.354	0.517	0.467	0.414	0.458	0.505	0.564	0.445	0.489	0.305	0.308		0.54	0.373	0.391	0.642	0.052	0.63	0.564	0.517	0.393
55.5	0.302	0.409	0.584	0.531	0.557	0.506	0.501	0.334	0.47	0.238	0.493	0.354	0.314	0.558	0.432	0.387	0.432	0.526	0.548	0.518	0.521	0.315	0.323		0.492	0.432	0.384	0.638	0.057	0.654	0.51	0.53	0.328
55.75	0.498	0.418	0.559	0.553	0.56	0.464	0.547	0.303	0.426	0.167	0.525	0.29	0.341	0.492	0.512	0.437	0.458	0.452	0.492	0.489	0.362	0.317	0.364		0.433	0.495	0.292	0.58	0.046	0.535	0.519	0.378	0.256
56	0.505	0.433	0.587	0.411	0.47	0.458	0.432	0.398	0.431	0.134	0.495	0.245	0.443	0.481	0.515	0.49	0.397	0.39	0.437	0.435	0.411	0.327	0.34		0.565	0.554	0.289	0.503	0.056	0.514	0.508	0.326	0.267
56.25	0.502	0.431	0.537	0.382	0.448	0.538	0.395	0.473	0.545	0.202	0.452	0.244	0.4	0.624	0.513	0.476	0.554	0.454	0.48	0.441	0.483	0.334	0.498		0.496	0.563	0.286	0.4	0.043	0.656	0.543	0.396	0.274
56.5	0.38	0.456	0.451	0.415	0.419	0.486	0.457	0.502	0.62	0.219	0.353	0.252	0.352	0.6	0.414	0.463	0.558	0.399	0.53	0.408	0.445	0.29	0.45		0.476	0.505	0.42	0.376	0.049	0.708	0.529	0.48	0.295
56.75	0.358	0.518	0.632	0.409	0.499	0.488	0.454	0.504	0.602	0.218	0.305	0.239	0.348	0.567	0.39	0.43	0.445	0.42	0.568	0.362	0.427	0.283	0.404		0.496	0.372	0.379	0.384	0.049	0.693	0.45	0.516	0.307
57	0.477	0.422	0.549	0.379	0.425	0.473	0.477	0.472	0.591	0.248	0.308	0.238	0.359	0.648	0.469	0.41	0.471	0.516	0.484	0.386	0.459	0.323	0.302		0.361	0.363	0.342	0.406	0.028	0.678	0.464	0.498	0.288
57.25	0.357	0.451	0.566	0.387	0.415	0.445	0.415	0.399	0.561	0.168	0.312	0.248	0.355	0.553	0.395	0.45	0.492	0.453	0.501	0.438	0.393	0.319	0.291		0.328	0.533	0.361	0.508	0.043	0.619	0.464	0.408	0.402
57.5	0.406	0.381	0.532	0.425	0.423	0.508	0.548	0.417	0.504	0.161	0.372	0.247	0.421	0.484	0.55	0.482	0.498	0.558	0.405	0.49	0.485	0.419	0.37		0.428	0.631	0.373	0.564	0.033	0.525	0.404	0.374	0.444
57.75	0.421	0.432	0.587	0.474	0.441	0.537	0.466	0.363	0.629	0.175	0.48	0.236	0.426	0.447	0.389	0.551	0.488	0.616	0.523	0.484	0.518	0.314	0.467		0.439	0.443	0.365	0.495	0.104	0.618	0.416	0.386	0.465
58	0.394	0.407	0.482	0.416	0.486	0.455	0.555	0.331	0.597	0.169	0.531	0.433	0.455	0.407	0.494	0.493	0.409	0.565	0.523	0.496	0.486	0.313	0.409		0.413	0.366	0.33	0.409	0.084	0.571	0.512	0.359	0.395
58.25	0.465	0.377	0.551	0.457	0.424	0.565	0.504	0.389	0.604	0.148	0.464	0.424	0.452	0.457	0.512	0.416	0.32	0.568	0.529	0.376	0.426	0.33	0.305		0.393	0.505	0.434	0.389	0.068	0.506	0.488	0.459	0.275
58.5	0.472	0.437	0.579	0.442	0.431	0.499	0.515	0.465	0.517	0.164	0.499	0.449	0.354	0.483	0.505	0.392	0.336	0.539	0.549	0.444	0.442	0.388	0.326		0.486	0.536	0.417	0.373	0.094	0.545	0.455	0.377	0.501
58.75	0.509	0.51	0.611	0.524	0.533	0.504	0.467	0.461	0.673	0.232	0.492	0.363	0.354	0.579	0.422	0.506	0.472	0.435	0.48	0.447	0.46	0.366	0.456		0.519	0.629	0.572	0.382	0.082	0.545	0.421	0.496	0.424
59	0.467	0.445	0.526	0.43	0.514	0.437	0.454	0.468	0.662	0.247	0.457	0.383	0.401	0.564	0.494	0.53	0.491	0.403	0.478	0.552	0.523	0.414	0.471		0.584	0.549	0.421	0.524	0.106	0.536	0.376	0.536	0.481
59.25	0.427	0.484	0.455	0.487	0.533	0.454	0.502	0.448	0.672	0.172	0.539	0.427	0.486	0.547	0.461	0.547	0.459	0.464	0.567	0.534	0.478	0.398	0.412		0.52	0.566	0.39	0.466	0.074	0.624	0.517	0.619	0.425
59.5	0.29	0.523	0.559	0.516	0.482	0.427	0.553	0.364	0.654	0.146	0.506	0.399	0.388	0.436	0.495	0.41	0.404	0.577	0.524	0.495	0.372	0.3	0.405		0.501	0.484	0.411	0.448	0.074	0.603	0.57	0.556	0.316
59.75	0.285	0.51	0.511	0.498	0.372	0.451	0.521	0.335	0.618	0.178	0.388	0.355	0.418	0.462	0.383	0.475	0.312	0.564	0.535	0.393	0.386	0.373	0.331		0.495	0.386	0.309	0.498	0.092	0.507	0.597	0.402	0.271
60	0.284	0.493	0.516	0.47	0.302	0.464	0.471	0.325	0.63	0.223	0.363	0.379	0.442	0.503	0.351	0.465	0.345	0.52	0.567	0.437	0.47	0.316	0.546		0.517	0.324	0.374	0.577	0.09	0.484	0.551	0.498	0.376
60.25	0.318	0.488	0.411	0.399	0.35	0.383	0.394	0.275	0.591	0.256	0.426	0.381	0.414	0.53	0.422	0.518	0.349	0.403	0.45	0.507	0.365	0.378	0.484		0.446	0.351	0.365	0.598	0.082	0.435	0.591	0.566	0.429
60.5	0.338	0.462	0.429	0.357	0.32	0.379	0.359	0.352	0.435	0.207	0.419	0.342	0.337	0.442	0.353	0.528	0.379	0.377	0.362	0.47	0.387	0.436	0.496		0.462	0.349	0.279	0.559	0.084	0.507	0.373	0.533	0.5
60.75	0.449	0.358	0.512	0.331	0.437	0.418	0.36	0.401	0.504	0.124	0.284	0.263	0.311	0.395	0.39	0.399	0.425	0.371	0.414	0.381	0.322	0.345	0.482		0.307	0.413	0.273	0.406	0.055	0.492	0.363	0.496	0.361
61	0.435	0.339	0.412	0.36	0.495	0.414	0.382	0.288	0.499	0.138	0.294	0.216	0.27	0.346	0.379	0.376	0.463	0.395	0.407	0.355	0.326	0.301	0.337		0.295	0.363	0.388	0.326	0.071	0.417	0.373	0.486	0.256
61.25	0.42	0.326	0.415	0.337	0.343	0.463	0.365	0.321	0.457	0.138	0.288	0.215	0.28	0.342	0.334	0.336	0.319	0.376	0.431	0.402	0.435	0.292	0.269		0.286	0.341	0.267	0.33	0.086	0.467	0.405	0.462	0.263
61.5	0.324	0.33	0.416	0.368	0.358	0.387	0.436	0.372	0.624	0.148	0.287	0.24	0.307	0.368	0.343	0.379	0.3	0.36	0.381	0.419	0.397	0.246	0.259		0.269	0.328	0.298	0.355	0.05	0.51	0.439	0.32	0.311
61.75	0.298	0.365	0.459	0.328	0.431	0.422	0.445	0.287	0.581	0.127	0.341	0.212	0.295	0.393	0.364	0.363	0.321	0.368	0.428	0.477	0.355	0.261	0.361		0.283	0.362	0.311	0.382	0.076	0.521	0.411	0.362	0.291
62	0.308	0.447	0.395	0.344	0.405	0.4	0.372	0.292	0.458	0.199	0.353	0.306	0.322	0.411	0.364	0.38	0.31	0.36	0.522	0.423	0.338	0.261	0.316		0.299	0.372	0.301	0.343	0.034	0.462	0.415	0.331	0.266
62.25	0.448	0.461	0.412	0.453	0.309	0.435	0.374	0.306	0.436	0.135	0.373	0.383	0.277	0.398	0.344	0.394	0.321	0.384	0.365	0.385	0.332	0.267	0.447		0.305	0.454	0.258	0.505	0.079	0.437	0.38	0.524	0.35
62.5	0.369	0.499	0.401	0.334	0.35	0.396	0.405	0.378	0.454	0.141	0.301	0.336	0.277	0.36	0.389	0.349	0.348	0.323	0.367	0.325	0.328	0.247	0.47		0.263	0.464	0.272	0.531	0.069	0.518	0.369	0.385	0.284
62.75	0.347	0.407	0.37	0.337	0.334	0.483	0.351	0.382	0.521	0.212	0.297	0.333	0.272	0.332	0.374	0.378	0.346	0.346	0.385	0.353	0.39	0.351	0.468		0.279	0.46	0.307	0.477	0.028	0.422	0.37	0.378	0.286
63	0.349	0.327	0.434	0.3	0.372	0.493	0.37	0.358	0.446	0.206	0.28	0.309	0.346	0.496	0.367	0.304	0.313	0.336	0.509	0.396	0.329	0.24	0.326		0.302	0.332	0.265	0.362	0.029	0.419	0.439	0.335	0.422
63.25	0.342	0.345	0.41	0.323	0.429	0.417	0.334	0.373	0.434	0.187	0.271	0.231	0.439	0.396	0.354	0.361	0.324	0.321	0.502	0.391	0.331	0.249	0.297		0.332	0.32	0.255	0.373	0.06	0.577	0.481	0.372	0.43
63.5	0.362	0.326	0.369	0.339	0.456	0.428	0.41	0.328	0.431	0.13	0.322	0.244	0.386	0.362	0.41	0.402	0.314	0.526	0.526	0.353	0.327	0.271	0.324		0.325	0.339	0.307	0.359	0.064	0.63	0.452	0.36	0.344
63.75	0.35	0.319	0.427	0.344	0.409	0.404	0.398	0.306	0.42	0.131	0.411	0.264	0.292	0.355	0.434	0.413	0.311	0.471	0.495	0.381	0.46	0.282	0.306		0.307	0.352	0.257	0.357	0.06	0.574	0.36	0.389	0.245
64	0.309	0.349	0.461	0.43	0.368	0.403	0.48	0.263	0.376	0.122	0.31	0.22	0.282	0.346	0.376	0.487	0.355	0.453	0.443	0.335	0.441	0.229	0.396		0.35	0.349	0.299	0.39	0.041	0.443	0.381	0.335	0.267
64.25	0.497	0.339	0.447	0.474	0.362	0.425	0.478	0.28	0.498	0.142	0.293	0.302	0.284	0.344	0.36	0.393	0.344	0.403	0.412	0.324	0.349	0.272	0.366		0.231	0.382	0.257	0.375	0.05	0.44	0.397	0.345	0.274
64.5	0.411	0.346	0.389	0.378	0.314	0.444	0.365	0.283	0.573	0.203	0.27	0.228	0.281	0.431	0.336	0.361	0.361	0.358	0.411	0.441	0.355	0.245	0.307		0.318	0.479	0.367	0.379	0.059	0.427	0.394	0.369	0.455
64.75	0.437	0.36	0.405	0.432	0.335	0.387	0.361	0.289	0.556	0.142	0.31	0.23	0.283	0.513	0.333	0.343	0.518	0.359	0.398	0.406	0.33	0.264	0.295		0.381	0.435	0.384	0.486	0.066	0.409	0.41	0.429	0.415
65	0.332	0.327	0.387	0.367	0.445	0.394	0.361	0.298	0.408	0.125	0.301	0.214	0.357	0.49	0.333	0.337	0.454	0.329	0.459	0.344	0.32	0.285	0.385		0.397	0.361	0.358	0.492	0.06	0.453	0.359	0.459	0.398
65.25	0.335	0.349	0.667	0.329	0.398	0.395	0.41	0.427	0.426	0.099	0.306	0.228	0.322	0.383	0.336	0.322	0.322	0.337	0.453	0.33	0.436	0.245	0.284		0.297	0.362	0.275	0.464	0.067	0.522	0.32	0.44	0.303
65.5	0.317	0.467	0.457	0.328	0.383	0.363	0.462	0.39	0.411	0.136	0.323	0.413	0.299	0.364	0.395	0.318	0.307	0.341	0.474	0.318	0.405	0.284	0.313		0.266	0.339	0.262	0.374	0.059	0.456	0.41	0.45	0.274
65.75	0.331	0.455	0.447	0.339	0.299	0.405	0.374	0.454	0.44	0.107	0.322	0.312	0.328	0.368	0.382	0.386	0.299	0.343	0.48	0.388	0.35	0.264	0.282		0.277	0.365	0.277	0.354	0.035	0.429	0.494	0.319	0.262
66	0.327	0.335	0.407	0.372	0.384	0.448	0.356	0.374	0.479	0.175	0.342	0.254	0.296	0.339	0.336	0.468	0.303	0.304	0.429	0.484	0.344	0.245	0.432		0.286	0.452	0.28	0.371	0.045	0.398	0.507	0.331	0.269
66.25	0.355	0.34	0.393	0.369	0.381	0.388	0.356	0.295	0.43	0.121	0.302	0.223	0.272	0.4	0.338	0.362	0.3	0.404	0.363	0.377	0.339	0.225	0.463		0.287	0.334	0.327	0.358	0.054	0.424	0.417	0.339	0.437
66.5	0.486	0.315	0.419	0.316	0.383	0.377	0.36	0.347	0.378	0.091	0.279	0.216	0.256	0.395	0.348	0.337	0.333	0.457	0.33	0.333	0.319	0.23	0.293		0.277	0.341	0.304	0.497	0.056	0.633	0.345	0.336	0.37
66.75	0.405	0.327	0.433	0.333	0.339	0.388	0.346	0.333	0.485	0.107	0.287	0.232	0.374	0.553	0.436	0.351	0.316	0.446	0.31	0.346	0.374	0.257	0.317		0.285	0.333	0.276	0.409	0.1	0.464	0.409	0.313	0.346
67	0.346	0.428	0.401	0.312	0.407	0.387	0.428	0.311	0.441	0.151	0.296	0.204	0.392	0.533	0.434	0.35	0.311	0.36	0.485	0.352	0.349	0.239	0.39		0.33	0.444	0.265	0.393	0.046	0.431	0.34	0.425	0.294
67.25	0.357	0.359	0.408	0.307	0.422	0.364	0.443	0.306	0.453	0.178	0.36	0.246	0.3	0.413	0.351	0.3	0.336	0.359	0.495	0.343	0.325	0.311	0.343		0.42	0.4	0.266	0.361	0.058	0.422	0.329	0.395	0.276
67.5	0.353	0.353	0.384	0.302	0.357	0.433	0.395	0.303	0.39	0.211	0.406	0.293	0.285	0.391	0.355	0.382	0.417	0.31	0.425	0.337	0.332	0.354	0.329		0.453	0.372	0.279	0.349	0.054	0.439	0.368	0.324	0.269
67.75	0.3	0.358	0.384	0.289	0.324	0.473	0.365	0.298	0.349	0.171	0.419	0.23	0.283	0.363	0.34	0.321	0.306	0.315	0.366	0.349	0.455	0.234	0.268		0.373	0.327	0.438	0.398	0.054	0.506	0.334	0.351	0.277
68	0.337	0.325	0.492	0.301	0.348	0.401	0.348	0.343	0.463	0.146	0.323	0.253	0.317	0.381	0.344	0.305	0.324	0.333	0.372	0.412	0.447	0.337	0.305		0.324	0.318	0.325	0.34	0.051	0.601	0.333	0.337	0.302
68.25	0.389	0.399	0.424	0.351	0.377	0.387	0.333	0.422	0.523	0.116	0.327	0.256	0.314	0.377	0.525	0.325	0.316	0.364	0.331	0.45	0.356	0.258	0.357		0.304	0.525	0.296	0.487	0.057	0.489	0.371	0.522	0.261
68.5	0.38	0.487	0.395	0.385	0.539	0.387	0.349	0.327	0.435	0.127	0.279	0.232	0.401	0.431	0.419	0.426	0.296	0.383	0.452	0.405	0.335	0.258	0.305		0.394	0.491	0.287	0.524	0.057	0.43	0.343	0.43	0.316
68.75	0.304	0.48	0.386	0.295	0.484	0.526	0.482	0.305	0.436	0.123	0.323	0.406	0.3	0.402	0.431	0.494	0.318	0.374	0.504	0.378	0.355	0.222	0.503		0.257	0.394	0.269	0.414	0.045	0.424	0.324	0.397	0.431
69	0.349	0.447	0.506	0.436	0.557	0.567	0.453	0.307	0.468	0.172	0.305	0.34	0.452	0.45	0.406	0.378	0.343	0.417	0.458	0.367	0.366	0.298	0.509		0.423	0.375	0.4	0.395	0.049	0.473	0.418	0.36	0.418
69.25	0.455	0.459	0.502	0.396	0.487	0.44	0.628	0.501	0.557	0.252	0.488	0.367	0.373	0.375	0.33	0.472	0.434	0.482	0.615	0.513	0.468	0.45	0.47		0.428	0.34	0.401	0.477	0.029	0.573	0.416	0.478	0.435
69.5	0.469	0.354	0.41	0.311	0.368	0.388	0.518	0.422	0.415	0.138	0.436	0.243	0.282	0.363	0.335	0.529	0.343	0.461	0.531	0.364	0.435	0.363	0.334		0.308	0.47	0.378	0.587	0.049	0.446	0.479	0.451	0.284
69.75	0.351	0.309	0.381	0.318	0.358	0.416	0.376	0.413	0.372	0.137	0.336	0.231	0.305	0.322	0.319	0.4	0.429	0.398	0.36	0.322	0.353	0.323	0.31		0.308	0.491	0.27	0.421	0.035	0.42	0.335	0.356	0.276
70	0.26	0.328	0.372	0.277	0.34	0.516	0.356	0.297	0.365	0.149	0.3	0.246	0.286	0.333	0.327	0.365	0.53	0.354	0.392	0.381	0.344	0.231	0.287		0.315	0.373	0.238	0.388	0.055	0.431	0.366	0.327	0.273
70.25	0.238	0.293	0.456	0.272	0.309	0.399	0.334	0.306	0.515	0.146	0.378	0.24	0.375	0.32	0.302	0.333	0.552	0.347	0.362	0.401	0.332	0.252	0.288		0.43	0.329	0.312	0.376	0.072	0.414	0.378	0.328	0.331
70.5	0.526	0.291	0.457	0.391	0.459	0.452	0.437	0.369	0.425	0.155	0.301	0.351	0.319	0.443	0.438	0.386	0.469	0.391	0.42	0.361	0.342	0.26	0.346		0.391	0.345	0.372	0.335	0.05	0.405	0.326	0.349	0.375
70.75	0.392	0.383	0.482	0.32	0.512	0.424	0.431	0.298	0.372	0.207	0.292	0.34	0.292	0.497	0.39	0.376	0.323	0.333	0.453	0.418	0.34	0.227	0.3		0.294	0.456	0.297	0.44	0.051	0.53	0.387	0.349	0.287
71	0.333	0.476	0.42	0.309	0.533	0.383	0.391	0.376	0.475	0.195	0.324	0.342	0.265	0.448	0.348	0.432	0.304	0.497	0.405	0.376	0.438	0.312	0.394		0.32	0.471	0.256	0.506	0.051	0.488	0.461	0.483	0.323
71.25	0.34	0.365	0.54	0.298	0.496	0.464	0.437	0.334	0.433	0.113	0.406	0.24	0.399	0.363	0.343	0.525	0.338	0.458	0.366	0.446	0.36	0.393	0.414		0.33	0.371	0.251	0.429	0.048	0.414	0.342	0.49	0.328
71.5	0.35	0.385	0.402	0.292	0.437	0.524	0.431	0.375	0.492	0.127	0.44	0.234	0.447	0.365	0.343	0.533	0.409	0.4	0.388	0.428	0.414	0.365	0.353		0.387	0.374	0.272	0.411	0.064	0.405	0.38	0.492	0.408
71.75	0.47	0.473	0.526	0.34	0.37	0.541	0.414	0.313	0.49	0.153	0.39	0.251	0.308	0.336	0.365	0.404	0.443	0.398	0.415	0.377	0.375	0.244	0.295		0.441	0.429	0.392	0.378	0.042	0.58	0.467	0.347	0.469
72	0.407	0.444	0.394	0.449	0.388	0.515	0.459	0.415	0.597	0.111	0.375	0.344	0.32	0.475	0.593	0.37	0.479	0.47	0.5	0.416	0.382	0.22	0.464		0.347	0.487	0.396	0.464	0.041	0.53	0.384	0.328	0.306
72.25	0.447	0.397	0.625	0.418	0.458	0.562	0.446	0.528	0.67	0.188	0.474	0.357	0.311	0.48	0.468	0.411	0.445	0.464	0.538	0.503	0.511	0.272	0.477		0.288	0.443	0.313	0.552	0.044	0.459	0.352	0.521	0.439
72.5	0.562	0.498	0.67	0.415	0.561	0.579	0.517	0.455	0.658	0.169	0.527	0.42	0.386	0.513	0.539	0.402	0.47	0.409	0.514	0.512	0.519	0.365	0.318		0.311	0.428	0.343	0.507	0.032	0.475	0.485	0.394	0.501
72.75	0.562	0.544	0.626	0.405	0.47	0.597	0.528	0.516	0.62	0.201	0.503	0.357	0.34	0.503	0.5	0.495	0.59	0.509	0.49	0.548	0.508	0.265	0.471		0.535	0.615	0.347	0.568	0.029	0.571	0.625	0.401	0.519
73	0.498	0.563	0.556	0.496	0.466	0.543	0.53	0.502	0.501	0.229	0.532	0.341	0.382	0.567	0.518	0.488	0.56	0.526	0.609	0.504	0.5	0.29	0.584		0.433	0.549	0.436	0.505	0.027	0.644	0.561	0.583	0.55
73.25	0.549	0.537	0.519	0.53	0.498	0.554	0.484	0.478	0.443	0.165	0.46	0.31	0.441	0.568	0.497	0.556	0.492	0.514	0.542	0.465	0.458	0.392	0.497		0.37	0.532	0.34	0.537	0.043	0.61	0.528	0.515	0.492
73.5	0.543	0.465	0.525	0.561	0.444	0.587	0.54	0.535	0.52	0.139	0.398	0.307	0.505	0.492	0.397	0.434	0.33	0.582	0.494	0.504	0.477	0.325	0.56		0.438	0.577	0.388	0.546	0.039	0.53	0.542	0.438	0.467
73.75	0.576	0.487	0.66	0.454	0.498	0.506	0.579	0.424	0.577	0.221	0.379	0.34	0.47	0.527	0.443	0.507	0.272	0.531	0.486	0.448	0.516	0.291	0.558		0.578	0.579	0.387	0.549	0.105	0.585	0.531	0.452	0.378
74	0.481	0.55	0.556	0.389	0.44	0.549	0.553	0.452	0.49	0.19	0.383	0.312	0.376	0.589	0.415	0.553	0.407	0.529	0.517	0.474	0.553	0.299	0.54		0.438	0.565	0.448	0.652	0.113	0.627	0.641	0.483	0.407
74.25	0.438	0.489	0.505	0.501	0.55	0.543	0.531	0.46	0.598	0.198	0.425	0.36	0.346	0.52	0.45	0.484	0.548	0.546	0.525	0.385	0.542	0.366	0.472		0.343	0.59	0.401	0.667	0.038	0.58	0.569	0.526	0.36
74.5	0.492	0.485	0.604	0.457	0.432	0.556	0.457	0.37	0.526	0.174	0.391	0.355	0.344	0.544	0.438	0.488	0.555	0.554	0.636	0.444	0.459	0.313	0.378		0.451	0.488	0.315	0.638	0.046	0.485	0.559	0.499	0.358
74.75	0.507	0.526	0.626	0.454	0.435	0.62	0.469	0.378	0.592	0.235	0.41	0.405	0.451	0.486	0.476	0.607	0.547	0.514	0.644	0.392	0.478	0.425	0.29		0.411	0.509	0.474	0.498	0.041	0.539	0.484	0.425	0.386
75	0.543	0.533	0.522	0.433	0.417	0.599	0.512	0.36	0.69	0.159	0.457	0.374	0.366	0.511	0.45	0.451	0.612	0.466	0.588	0.38	0.456	0.442	0.356		0.481	0.532	0.398	0.53	0.033	0.671	0.406	0.514	0.338
75.25	0.506	0.482	0.514	0.587	0.47	0.529	0.591	0.469	0.715	0.202	0.44	0.34	0.439	0.417	0.449	0.471	0.614	0.563	0.644	0.425	0.413	0.33	0.503		0.433	0.445	0.324	0.529	0.049	0.631	0.476	0.425	0.403
75.5	0.404	0.486	0.594	0.454	0.513	0.55	0.488	0.451	0.559	0.196	0.476	0.336	0.423	0.479	0.403	0.539	0.615	0.57	0.631	0.541	0.434	0.311	0.499		0.317	0.475	0.32	0.607	0.049	0.686	0.393	0.538	0.457
75.75	0.457	0.533	0.638	0.461	0.409	0.56	0.538	0.505	0.513	0.18	0.549	0.425	0.422	0.45	0.43	0.577	0.538	0.554	0.655	0.556	0.419	0.304	0.574		0.439	0.497	0.306	0.613	0.063	0.617	0.466	0.529	0.498
76	0.488	0.537	0.606	0.559	0.541	0.549	0.532	0.481	0.482	0.236	0.48	0.461	0.343	0.451	0.535	0.497	0.462	0.548	0.571	0.509	0.458	0.424	0.603		0.494	0.448	0.418	0.568	0.031	0.664	0.416	0.489	0.426
76.25	0.555	0.586	0.597	0.57	0.586	0.51	0.507	0.466	0.581	0.239	0.387	0.332	0.374	0.474	0.53	0.591	0.497	0.48	0.571	0.399	0.453	0.461	0.458		0.458	0.425	0.531	0.558	0.03	0.558	0.49	0.576	0.431
76.5	0.506	0.556	0.563	0.462	0.599	0.533	0.444	0.447	0.637	0.314	0.468	0.295	0.408	0.43	0.476	0.423	0.579	0.553	0.475	0.505	0.464	0.354	0.491		0.563	0.544	0.439	0.535	0.061	0.613	0.525	0.49	0.549
76.75	0.531	0.569	0.506	0.365	0.564	0.524	0.519	0.377	0.71	0.238	0.385	0.371	0.337	0.519	0.452	0.452	0.548	0.574	0.455	0.517	0.571	0.406	0.548		0.565	0.446	0.391	0.56	0.054	0.565	0.585	0.397	0.417
77	0.482	0.58	0.496	0.513	0.51	0.573	0.486	0.409	0.666	0.203	0.39	0.329	0.431	0.508	0.457	0.56	0.495	0.604	0.507	0.411	0.667	0.458	0.439		0.369	0.51	0.316	0.566	0.055	0.597	0.525	0.489	0.447
77.25	0.387	0.556	0.552	0.458	0.454	0.67	0.435	0.341	0.678	0.191	0.496	0.376	0.443	0.615	0.515	0.564	0.515	0.549	0.55	0.384	0.532	0.446	0.45		0.381	0.573	0.281	0.651	0.052	0.582	0.538	0.496	0.444
77.5	0.333	0.569	0.498	0.417	0.531	0.552	0.522	0.373	0.655	0.193	0.514	0.532	0.513	0.577	0.514	0.574	0.512	0.486	0.488	0.437	0.451	0.313	0.557		0.364	0.573	0.363	0.581	0.038	0.689	0.515	0.401	0.411
77.75	0.347	0.56	0.566	0.482	0.461	0.566	0.482	0.328	0.618	0.268	0.486	0.393	0.445	0.493	0.539	0.539	0.419	0.494	0.462	0.463	0.447	0.376	0.412		0.433	0.554	0.302	0.617	0.059	0.686	0.422	0.616	0.412
78	0.335	0.501	0.48	0.527	0.467	0.547	0.519	0.365	0.627	0.255	0.569	0.358	0.418	0.55	0.499	0.551	0.397	0.461	0.563	0.45	0.455	0.376	0.414		0.335	0.522	0.373	0.566	0.05	0.75	0.444	0.58	0.511
78.25	0.343	0.5	0.675	0.503	0.477	0.498	0.607	0.422	0.628	0.238	0.467	0.397	0.409	0.636	0.46	0.509	0.399	0.496	0.528	0.555	0.429	0.358	0.355		0.502	0.441	0.353	0.562	0.06	0.711	0.448	0.645	0.399
78.5	0.349	0.504	0.524	0.466	0.523	0.461	0.61	0.57	0.606	0.247	0.47	0.401	0.282	0.583	0.426	0.527	0.565	0.448	0.506	0.568	0.571	0.281	0.401		0.536	0.443	0.317	0.536	0.031	0.756	0.506	0.598	0.313
78.75	0.307	0.5	0.665	0.367	0.464	0.507	0.547	0.52	0.583	0.232	0.399	0.366	0.317	0.555	0.419	0.501	0.52	0.467	0.553	0.481	0.534	0.276	0.462		0.405	0.43	0.29	0.53	0.063	0.767	0.606	0.575	0.367
79	0.432	0.385	0.575	0.377	0.538	0.451	0.507	0.418	0.585	0.195	0.435	0.37	0.309	0.501	0.43	0.34	0.538	0.445	0.574	0.375	0.416	0.34	0.519		0.525	0.398	0.321	0.538	0.059	0.692	0.554	0.533	0.343
79.25	0.553	0.403	0.679	0.37	0.531	0.478	0.443	0.358	0.581	0.184	0.407	0.344	0.426	0.537	0.413	0.344	0.445	0.442	0.522	0.411	0.406	0.359	0.469		0.515	0.404	0.411	0.478	0.049	0.572	0.52	0.398	0.463
79.5	0.537	0.407	0.611	0.424	0.633	0.464	0.404	0.348	0.56	0.143	0.475	0.332	0.369	0.451	0.41	0.398	0.559	0.541	0.507	0.379	0.415	0.319	0.362		0.558	0.487	0.491	0.406	0.055	0.525	0.49	0.419	0.459
79.75	0.517	0.423	0.627	0.507	0.525	0.492	0.411	0.354	0.482	0.166	0.371	0.326	0.368	0.427	0.465	0.384	0.594	0.453	0.657	0.432	0.44	0.275	0.318		0.481	0.442	0.36	0.421	0.056	0.532	0.523	0.479	0.341
80	0.468	0.368	0.534	0.55	0.433	0.459	0.446	0.337	0.475	0.2	0.293	0.235	0.338	0.488	0.503	0.356	0.58	0.509	0.555	0.442	0.405	0.293	0.327		0.418	0.426	0.301	0.416	0.053	0.525	0.521	0.477	0.294
80.25	0.408	0.412	0.512	0.372	0.442	0.525	0.483	0.354	0.404	0.193	0.249	0.249	0.28	0.412	0.52	0.415	0.582	0.509	0.531	0.424	0.424	0.282	0.302		0.304	0.375	0.3	0.413	0.073	0.556	0.511	0.392	0.272
80.5	0.322	0.354	0.538	0.401	0.472	0.464	0.441	0.366	0.487	0.202	0.261	0.266	0.349	0.406	0.431	0.353	0.512	0.505	0.51	0.385	0.417	0.3	0.396		0.364	0.465	0.292	0.484	0.051	0.586	0.485	0.413	0.426
80.75	0.306	0.39	0.57	0.382	0.444	0.467	0.426	0.415	0.495	0.212	0.292	0.239	0.531	0.394	0.416	0.389	0.428	0.477	0.507	0.367	0.367	0.314	0.47		0.317	0.539	0.297	0.505	0.056	0.635	0.433	0.394	0.39
81	0.349	0.36	0.561	0.49	0.406	0.52	0.476	0.382	0.61	0.174	0.271	0.267	0.419	0.41	0.455	0.45	0.546	0.432	0.601	0.472	0.459	0.276	0.399		0.385	0.616	0.298	0.42	0.054	0.539	0.451	0.451	0.389
81.25	0.45	0.385	0.486	0.407	0.491	0.494	0.5	0.471	0.478	0.283	0.298	0.236	0.341	0.39	0.399	0.531	0.588	0.447	0.495	0.458	0.431	0.338	0.398		0.324	0.589	0.33	0.39	0.054	0.604	0.448	0.544	0.301
81.5	0.464	0.448	0.587	0.469	0.512	0.49	0.43	0.436	0.533	0.218	0.367	0.263	0.333	0.449	0.374	0.46	0.611	0.436	0.442	0.379	0.367	0.315	0.369		0.493	0.466	0.313	0.36	0.084	0.578	0.496	0.406	0.329
81.75	0.434	0.481	0.565	0.443	0.52	0.458	0.476	0.53	0.599	0.277	0.302	0.255	0.408	0.51	0.398	0.352	0.582	0.454	0.468	0.396	0.353	0.309	0.475		0.486	0.478	0.357	0.337	0.05	0.56	0.438	0.4	0.292
82	0.459	0.483	0.488	0.375	0.407	0.449	0.465	0.443	0.626	0.202	0.35	0.213	0.398	0.437	0.493	0.381	0.625	0.449	0.5	0.379	0.415	0.303	0.353		0.363	0.39	0.309	0.38	0.08	0.553	0.512	0.476	0.417
82.25	0.438	0.499	0.598	0.436	0.376	0.449	0.519	0.455	0.657	0.224	0.398	0.304	0.451	0.465	0.549	0.457	0.563	0.538	0.574	0.427	0.558	0.289	0.328		0.48	0.497	0.309	0.355	0.084	0.607	0.438	0.523	0.34
82.5	0.364	0.41	0.54	0.546	0.379	0.492	0.546	0.332	0.588	0.243	0.469	0.414	0.454	0.537	0.448	0.522	0.535	0.566	0.623	0.376	0.487	0.382	0.445		0.532	0.603	0.389	0.378	0.094	0.652	0.484	0.559	0.427
82.75	0.372	0.442	0.443	0.53	0.364	0.61	0.511	0.294	0.649	0.169	0.427	0.382	0.485	0.553	0.417	0.444	0.465	0.595	0.478	0.389	0.408	0.444	0.525		0.497	0.535	0.338	0.358	0.079	0.632	0.571	0.612	0.458
83	0.474	0.514	0.443	0.505	0.426	0.537	0.487	0.349	0.706	0.162	0.389	0.366	0.413	0.474	0.392	0.43	0.421	0.56	0.542	0.536	0.335	0.385	0.534		0.532	0.547	0.318	0.407	0.086	0.527	0.522	0.501	0.448
83.25	0.439	0.532	0.43	0.425	0.355	0.476	0.462	0.405	0.702	0.243	0.396	0.377	0.311	0.354	0.493	0.471	0.403	0.628	0.521	0.529	0.311	0.309	0.494		0.448	0.419	0.397	0.467	0.101	0.501	0.56	0.386	0.394
83.5	0.432	0.475	0.464	0.339	0.351	0.479	0.416	0.405	0.597	0.241	0.402	0.36	0.311	0.473	0.509	0.552	0.607	0.48	0.414	0.439	0.397	0.333	0.485		0.423	0.366	0.311	0.575	0.104	0.469	0.565	0.453	0.348
83.75	0.323	0.426	0.478	0.346	0.359	0.47	0.389	0.406	0.445	0.266	0.375	0.334	0.332	0.513	0.464	0.367	0.636	0.372	0.38	0.381	0.307	0.358	0.353		0.413	0.371	0.364	0.575	0.119	0.474	0.495	0.447	0.258
84	0.286	0.492	0.442	0.408	0.379	0.563	0.395	0.305	0.614	0.202	0.29	0.346	0.302	0.52	0.381	0.34	0.585	0.333	0.539	0.306	0.324	0.364	0.322		0.505	0.354	0.357	0.535	0.121	0.541	0.453	0.552	0.282
84.25	0.315	0.522	0.466	0.411	0.379	0.516	0.351	0.286	0.72	0.166	0.266	0.442	0.447	0.551	0.363	0.453	0.58	0.454	0.508	0.316	0.353	0.464	0.305		0.412	0.351	0.286	0.544	0.196	0.458	0.372	0.561	0.258
84.5	0.309	0.462	0.402	0.371	0.347	0.481	0.375	0.321	0.709	0.108	0.274	0.382	0.271	0.407	0.384	0.522	0.521	0.478	0.332	0.322	0.436	0.37	0.312		0.358	0.38	0.305	0.403	0.108	0.452	0.383	0.527	0.31
84.75	0.317	0.414	0.386	0.324	0.294	0.484	0.443	0.424	0.614	0.164	0.292	0.316	0.259	0.32	0.352	0.485	0.395	0.48	0.351	0.329	0.458	0.357	0.329		0.288	0.41	0.293	0.33	0.14	0.461	0.347	0.47	0.313
85	0.293	0.365	0.376	0.322	0.384	0.446	0.502	0.501	0.457	0.138	0.268	0.221	0.301	0.339	0.371	0.376	0.391	0.385	0.356	0.337	0.427	0.28	0.337		0.294	0.467	0.235	0.354	0.128	0.411	0.402	0.322	0.26
85.25	0.31	0.387	0.549	0.285	0.323	0.391	0.484	0.419	0.425	0.14	0.289	0.236	0.295	0.338	0.47	0.344	0.43	0.359	0.331	0.411	0.379	0.239	0.321		0.293	0.508	0.255	0.364	0.162	0.44	0.454	0.34	0.276
85.5	0.317	0.433	0.377	0.307	0.326	0.45	0.483	0.324	0.447	0.181	0.434	0.254	0.426	0.389	0.345	0.343	0.412	0.345	0.476	0.489	0.333	0.242	0.437		0.3	0.416	0.22	0.343	0.121	0.448	0.372	0.351	0.364
85.75	0.486	0.363	0.386	0.299	0.33	0.486	0.402	0.298	0.495	0.121	0.369	0.235	0.401	0.335	0.349	0.295	0.647	0.339	0.351	0.38	0.322	0.203	0.374		0.283	0.336	0.229	0.391	0.143	0.478	0.368	0.339	0.418
86	0.449	0.381	0.382	0.33	0.319	0.456	0.365	0.284	0.429	0.129	0.306	0.307	0.297	0.37	0.452	0.306	0.547	0.363	0.375	0.368	0.297	0.235	0.322		0.27	0.356	0.238	0.459	0.109	0.411	0.523	0.428	0.391
86.25	0.43	0.405	0.441	0.431	0.496	0.437	0.383	0.276	0.425	0.157	0.28	0.265	0.293	0.423	0.339	0.32	0.492	0.353	0.487	0.404	0.31	0.237	0.33		0.271	0.392	0.266	0.532	0.112	0.409	0.509	0.381	0.416
86.5	0.395	0.381	0.399	0.454	0.41	0.407	0.386	0.298	0.556	0.196	0.266	0.227	0.275	0.346	0.341	0.343	0.41	0.356	0.515	0.349	0.32	0.255	0.342		0.448	0.331	0.392	0.544	0.114	0.495	0.5	0.378	0.3
86.75	0.288	0.446	0.408	0.345	0.403	0.411	0.397	0.362	0.565	0.129	0.306	0.261	0.29	0.422	0.445	0.361	0.414	0.336	0.514	0.337	0.32	0.38	0.314		0.376	0.362	0.304	0.397	0.114	0.594	0.398	0.401	0.258
87	0.296	0.376	0.426	0.343	0.328	0.436	0.437	0.414	0.473	0.16	0.279	0.236	0.319	0.465	0.386	0.322	0.424	0.46	0.453	0.36	0.312	0.332	0.299		0.306	0.342	0.258	0.314	0.097	0.613	0.379	0.347	0.268
87.25	0.375	0.342	0.559	0.322	0.32	0.349	0.416	0.449	0.444	0.119	0.297	0.272	0.356	0.383	0.336	0.535	0.382	0.442	0.364	0.496	0.329	0.244	0.297		0.282	0.373	0.233	0.337	0.104	0.552	0.361	0.382	0.259
87.5	0.284	0.352	0.533	0.309	0.347	0.365	0.403	0.346	0.421	0.142	0.284	0.219	0.318	0.402	0.349	0.399	0.413	0.386	0.389	0.471	0.435	0.258	0.417		0.275	0.365	0.265	0.377	0.11	0.44	0.392	0.302	0.274
87.75	0.327	0.444	0.476	0.322	0.334	0.415	0.357	0.295	0.469	0.126	0.286	0.385	0.301	0.364	0.388	0.336	0.662	0.356	0.331	0.396	0.324	0.24	0.48		0.242	0.351	0.368	0.339	0.105	0.434	0.349	0.421	0.272
88	0.399	0.497	0.414	0.375	0.334	0.437	0.373	0.296	0.391	0.196	0.359	0.32	0.267	0.321	0.358	0.342	0.656	0.355	0.401	0.331	0.309	0.217	0.398		0.265	0.355	0.353	0.339	0.055	0.424	0.345	0.329	0.265
88.25	0.471	0.461	0.399	0.449	0.335	0.426	0.429	0.298	0.418	0.181	0.365	0.289	0.3	0.379	0.354	0.368	0.535	0.325	0.538	0.337	0.295	0.244	0.318		0.318	0.454	0.268	0.353	0.201	0.417	0.334	0.339	0.338
88.5	0.412	0.386	0.389	0.312	0.36	0.396	0.429	0.427	0.413	0.145	0.402	0.232	0.321	0.393	0.364	0.345	0.463	0.33	0.491	0.314	0.329	0.227	0.293		0.312	0.474	0.277	0.42	0.117	0.428	0.341	0.359	0.413
88.75	0.301	0.346	0.352	0.316	0.407	0.35	0.392	0.376	0.465	0.114	0.319	0.225	0.39	0.348	0.438	0.388	0.384	0.316	0.432	0.332	0.282	0.243	0.341		0.281	0.453	0.263	0.325	0.096	0.558	0.337	0.421	0.383
89	0.32	0.326	0.378	0.305	0.473	0.406	0.356	0.33	0.531	0.126	0.296	0.223	0.331	0.383	0.353	0.493	0.384	0.437	0.434	0.383	0.306	0.223	0.473		0.421	0.363	0.232	0.36	0.101	0.46	0.383	0.327	0.297
89.25	0.293	0.324	0.576	0.308	0.487	0.38	0.361	0.316	0.53	0.124	0.276	0.247	0.318	0.476	0.341	0.393	0.401	0.454	0.432	0.329	0.301	0.219	0.314		0.393	0.342	0.233	0.306	0.083	0.439	0.356	0.479	0.282
89.5	0.362	0.373	0.468	0.279	0.412	0.396	0.353	0.303	0.439	0.121	0.268	0.271	0.303	0.446	0.345	0.35	0.415	0.452	0.294	0.324	0.297	0.319	0.307		0.312	0.328	0.272	0.38	0.092	0.399	0.345	0.501	0.276
89.75	0.303	0.402	0.4	0.315	0.355	0.415	0.361	0.296	0.44	0.134	0.277	0.259	0.278	0.366	0.33	0.337	0.404	0.376	0.359	0.308	0.315	0.335	0.385		0.262	0.321	0.242	0.495	0.093	0.473	0.406	0.432	0.266
90	0.281	0.349	0.4	0.304	0.35	0.35	0.344	0.281	0.428	0.117	0.264	0.223	0.28	0.361	0.329	0.333	0.361	0.339	0.357	0.44	0.449	0.34	0.435		0.275	0.407	0.354	0.511	0.081	0.517	0.408	0.346	0.274
90.25	0.454	0.321	0.396	0.384	0.354	0.342	0.348	0.381	0.419	0.134	0.28	0.217	0.393	0.363	0.323	0.323	0.37	0.318	0.433	0.498	0.47	0.316	0.316		0.287	0.481	0.275	0.416	0.083	0.417	0.434	0.361	0.257
90.5	0.366	0.308	0.376	0.423	0.376	0.34	0.408	0.383	0.435	0.139	0.344	0.247	0.415	0.332	0.456	0.319	0.39	0.317	0.505	0.375	0.457	0.216	0.296		0.449	0.394	0.3	0.364	0.079	0.454	0.402	0.365	0.318
90.75	0.357	0.306	0.383	0.354	0.412	0.353	0.438	0.41	0.402	0.153	0.357	0.351	0.286	0.337	0.385	0.356	0.419	0.301	0.521	0.341	0.316	0.232	0.302		0.296	0.34	0.263	0.364	0.098	0.439	0.375	0.346	0.434
91	0.315	0.322	0.551	0.318	0.353	0.419	0.474	0.29	0.399	0.215	0.27	0.343	0.274	0.362	0.337	0.295	0.344	0.411	0.451	0.344	0.326	0.236	0.294		0.329	0.375	0.219	0.377	0.067	0.52	0.387	0.354	0.325
91.25	0.335	0.336	0.439	0.323	0.375	0.394	0.377	0.285	0.488	0.192	0.309	0.321	0.279	0.335	0.328	0.29	0.453	0.347	0.358	0.336	0.312	0.239	0.325		0.285	0.35	0.317	0.467	0.089	0.465	0.353	0.361	0.284
91.5	0.363	0.391	0.421	0.313	0.55	0.37	0.357	0.338	0.44	0.179	0.248	0.231	0.286	0.363	0.486	0.365	0.627	0.348	0.363	0.32	0.295	0.213	0.435		0.399	0.44	0.376	0.375	0.083	0.445	0.345	0.366	0.276
91.75	0.355	0.458	0.398	0.278	0.462	0.328	0.384	0.374	0.472	0.108	0.268	0.238	0.295	0.387	0.383	0.359	0.54	0.349	0.381	0.325	0.31	0.26	0.336		0.406	0.343	0.338	0.378	0.184	0.448	0.341	0.338	0.394
92	0.322	0.35	0.398	0.306	0.36	0.408	0.373	0.297	0.484	0.145	0.246	0.24	0.36	0.529	0.36	0.341	0.52	0.343	0.364	0.419	0.379	0.294	0.317		0.363	0.372	0.277	0.362	0.091	0.523	0.342	0.345	0.4
92.25	0.34	0.337	0.382	0.275	0.36	0.436	0.356	0.336	0.42	0.224	0.336	0.249	0.388	0.477	0.318	0.338	0.395	0.324	0.346	0.496	0.294	0.347	0.293		0.298	0.504	0.293	0.309	0.076	0.482	0.361	0.423	0.313
92.5	0.379	0.318	0.463	0.279	0.372	0.393	0.38	0.26	0.421	0.105	0.398	0.245	0.293	0.414	0.344	0.355	0.395	0.446	0.359	0.362	0.3	0.255	0.346		0.271	0.504	0.333	0.34	0.084	0.42	0.363	0.362	0.278
92.75	0.426	0.345	0.388	0.267	0.419	0.381	0.409	0.283	0.497	0.13	0.388	0.248	0.278	0.369	0.322	0.343	0.382	0.408	0.341	0.365	0.317	0.23	0.449		0.274	0.399	0.268	0.379	0.073	0.427	0.34	0.334	0.268
93	0.433	0.336	0.392	0.306	0.362	0.388	0.53	0.354	0.484	0.13	0.283	0.231	0.303	0.352	0.323	0.376	0.439	0.352	0.314	0.31	0.421	0.213	0.347		0.337	0.354	0.295	0.331	0.068	0.551	0.327	0.49	0.31
93.25	0.355	0.299	0.364	0.358	0.374	0.391	0.453	0.399	0.426	0.247	0.287	0.349	0.312	0.302	0.457	0.34	0.533	0.329	0.465	0.323	0.414	0.227	0.362		0.266	0.388	0.244	0.347	0.05	0.46	0.399	0.407	0.359
93.5	0.318	0.423	0.38	0.297	0.353	0.34	0.404	0.38	0.496	0.174	0.347	0.376	0.262	0.333	0.431	0.328	0.467	0.323	0.512	0.398	0.326	0.285	0.292		0.258	0.326	0.291	0.433	0.053	0.444	0.355	0.361	0.418
93.75	0.313	0.495	0.409	0.289	0.342	0.423	0.37	0.292	0.417	0.164	0.359	0.289	0.316	0.484	0.461	0.328	0.421	0.305	0.45	0.359	0.338	0.227	0.387		0.297	0.345	0.244	0.57	0.066	0.433	0.351	0.347	0.304
94	0.325	0.46	0.618	0.348	0.435	0.391	0.357	0.327	0.407	0.151	0.288	0.228	0.419	0.45	0.36	0.307	0.408	0.367	0.368	0.463	0.304	0.213	0.467		0.283	0.349	0.264	0.502	0.063	0.43	0.348	0.364	0.267
94.25	0.325	0.437	0.532	0.419	0.513	0.402	0.381	0.353	0.407	0.099	0.327	0.221	0.334	0.39	0.333	0.325	0.408	0.447	0.359	0.439	0.305	0.247	0.301		0.344	0.42	0.44	0.366	0.126	0.48	0.32	0.32	0.349
94.5	0.312	0.3	0.52	0.467	0.545	0.421	0.442	0.379	0.47	0.131	0.293	0.242	0.279	0.353	0.42	0.34	0.419	0.4	0.33	0.341	0.473	0.382	0.31		0.53	0.473	0.389	0.359	0.055	0.524	0.339	0.364	0.448
94.75	0.29	0.322	0.42	0.394	0.356	0.528	0.373	0.332	0.51	0.148	0.262	0.228	0.275	0.344	0.378	0.496	0.444	0.342	0.501	0.397	0.42	0.36	0.302		0.346	0.493	0.381	0.415	0.045	0.485	0.36	0.479	0.348
95	0.491	0.332	0.465	0.338	0.359	0.484	0.447	0.484	0.445	0.12	0.32	0.297	0.386	0.417	0.372	0.461	0.372	0.376	0.455	0.336	0.322	0.282	0.442		0.248	0.427	0.238	0.359	0.075	0.455	0.466	0.475	0.309
95.25	0.42	0.375	0.403	0.305	0.315	0.374	0.424	0.451	0.441	0.226	0.544	0.387	0.369	0.354	0.371	0.376	0.408	0.479	0.36	0.449	0.344	0.231	0.334		0.272	0.396	0.247	0.528	0.068	0.507	0.376	0.429	0.422
95.5	0.359	0.432	0.482	0.318	0.361	0.374	0.41	0.364	0.427	0.133	0.385	0.313	0.336	0.377	0.366	0.334	0.584	0.468	0.327	0.48	0.482	0.24	0.378		0.26	0.37	0.26	0.518	0.055	0.457	0.36	0.303	0.429
95.75	0.314	0.42	0.449	0.361	0.361	0.436	0.397	0.347	0.481	0.152	0.373	0.248	0.373	0.497	0.524	0.347	0.511	0.404	0.425	0.456	0.408	0.336	0.425		0.31	0.412	0.341	0.45	0.043	0.467	0.462	0.404	0.363
96	0.456	0.453	0.466	0.469	0.454	0.52	0.506	0.479	0.493	0.172	0.405	0.271	0.439	0.474	0.536	0.537	0.448	0.494	0.568	0.434	0.443	0.305	0.418		0.249	0.533	0.343	0.537	0.049	0.533	0.368	0.416	0.417
96.25	0.537	0.485	0.518	0.457	0.51	0.61	0.481	0.485	0.655	0.177	0.485	0.374	0.493	0.49	0.523	0.428	0.454	0.513	0.568	0.544	0.545	0.266	0.489		0.435	0.55	0.32	0.54	0.051	0.612	0.504	0.499	0.519
96.5	0.559	0.564	0.659	0.534	0.501	0.56	0.549	0.507	0.668	0.222	0.467	0.367	0.386	0.539	0.504	0.598	0.608	0.568	0.574	0.577	0.56	0.409	0.508		0.373	0.471	0.461	0.597	0.079	0.626	0.547	0.555	0.552
96.75	0.452	0.561	0.645	0.508	0.477	0.525	0.553	0.502	0.697	0.227	0.532	0.407	0.373	0.541	0.492	0.476	0.524	0.523	0.522	0.626	0.43	0.478	0.501		0.355	0.578	0.5	0.65	0.037	0.492	0.585	0.543	0.508
97	0.517	0.53	0.612	0.459	0.462	0.538	0.454	0.489	0.627	0.179	0.524	0.427	0.403	0.449	0.477	0.566	0.468	0.454	0.583	0.5	0.438	0.303	0.519		0.486	0.554	0.445	0.613	0.038	0.535	0.643	0.442	0.509
97.25	0.423	0.441	0.624	0.413	0.496	0.494	0.447	0.402	0.488	0.199	0.511	0.428	0.498	0.519	0.503	0.616	0.542	0.546	0.654	0.546	0.432	0.386	0.522		0.613	0.48	0.36	0.551	0.045	0.556	0.559	0.434	0.47
97.5	0.558	0.478	0.563	0.557	0.495	0.525	0.532	0.488	0.518	0.178	0.368	0.475	0.437	0.576	0.569	0.637	0.536	0.562	0.552	0.469	0.457	0.359	0.599		0.464	0.569	0.293	0.582	0.05	0.555	0.568	0.566	0.469
97.75	0.462	0.477	0.543	0.557	0.591	0.53	0.519	0.343	0.532	0.254	0.408	0.363	0.321	0.513	0.518	0.576	0.465	0.528	0.477	0.437	0.526	0.321	0.508		0.5	0.486	0.285	0.598	0.056	0.592	0.591	0.432	0.458
98	0.525	0.435	0.576	0.497	0.519	0.526	0.482	0.402	0.55	0.16	0.435	0.345	0.467	0.48	0.459	0.404	0.515	0.526	0.557	0.342	0.553	0.364	0.457		0.349	0.442	0.484	0.534	0.041	0.599	0.526	0.576	0.358
98.25	0.589	0.514	0.521	0.38	0.502	0.526	0.541	0.466	0.56	0.229	0.362	0.323	0.471	0.528	0.495	0.44	0.47	0.575	0.595	0.444	0.475	0.33	0.486		0.356	0.523	0.443	0.651	0.055	0.613	0.621	0.596	0.451
98.5	0.604	0.512	0.654	0.398	0.468	0.502	0.462	0.402	0.495	0.249	0.515	0.38	0.475	0.504	0.465	0.562	0.513	0.535	0.57	0.38	0.491	0.435	0.519		0.402	0.576	0.394	0.554	0.044	0.64	0.544	0.552	0.443
98.75	0.582	0.552	0.583	0.4	0.391	0.577	0.517	0.429	0.619	0.225	0.532	0.47	0.566	0.455	0.403	0.598	0.498	0.475	0.554	0.461	0.444	0.307	0.471		0.331	0.463	0.326	0.545	0.056	0.627	0.557	0.489	0.379
99	0.507	0.552	0.645	0.445	0.407	0.493	0.471	0.5	0.688	0.169	0.414	0.403	0.461	0.492	0.422	0.581	0.613	0.465	0.55	0.551	0.476	0.413	0.509		0.529	0.458	0.242	0.531	0.05	0.545	0.552	0.396	0.462
99.25	0.461	0.447	0.612	0.521	0.514	0.46	0.554	0.507	0.611	0.214	0.506	0.341	0.439	0.499	0.474	0.478	0.573	0.445	0.613	0.475	0.565	0.422	0.546		0.593	0.496	0.273	0.555	0.058	0.588	0.502	0.478	0.334
99.5	0.418	0.479	0.472	0.452	0.533	0.462	0.529	0.562	0.664	0.167	0.456	0.325	0.321	0.503	0.434	0.426	0.666	0.559	0.525	0.518	0.569	0.421	0.48		0.467	0.508	0.523	0.536	0.073	0.654	0.43	0.579	0.34
99.75	0.387	0.436	0.575	0.504	0.454	0.467	0.522	0.483	0.621	0.181	0.488	0.293	0.388	0.516	0.443	0.392	0.61	0.567	0.506	0.379	0.49	0.391	0.473		0.414	0.539	0.336	0.62	0.07	0.694	0.389	0.453	0.354
100	0.407	0.47	0.51	0.54	0.436	0.488	0.524	0.49	0.604	0.202	0.459	0.398	0.378	0.634	0.441	0.459	0.524	0.508	0.576	0.376	0.431	0.342	0.441		0.381	0.445	0.327	0.598	0.188	0.631	0.466	0.426	0.432
100.25	0.389	0.565	0.577	0.615	0.38	0.561	0.487	0.566	0.473	0.222	0.313	0.422	0.415	0.658	0.461	0.483	0.518	0.525	0.625	0.435	0.408	0.322	0.377		0.347	0.493	0.377	0.593	0.082	0.728	0.43	0.432	0.387
100.5	0.387	0.594	0.643	0.522	0.423	0.584	0.575	0.483	0.557	0.274	0.287	0.498	0.33	0.579	0.573	0.414	0.552	0.578	0.646	0.505	0.454	0.346	0.38		0.36	0.424	0.364	0.631	0.081	0.642	0.443	0.4	0.456
100.75	0.475	0.589	0.555	0.395	0.372	0.622	0.574	0.512	0.497	0.259	0.321	0.456	0.381	0.616	0.57	0.442	0.647	0.61	0.602	0.613	0.395	0.415	0.456		0.45	0.518	0.375	0.595	0.081	0.608	0.531	0.502	0.347
101	0.551	0.569	0.427	0.408	0.468	0.587	0.629	0.455	0.504	0.276	0.459	0.406	0.427	0.6	0.49	0.521	0.69	0.623	0.579	0.542	0.508	0.412	0.4		0.486	0.387	0.376	0.571	0.075	0.567	0.597	0.478	0.378
101.25	0.534	0.577	0.514	0.372	0.562	0.499	0.574	0.461	0.555	0.261	0.449	0.342	0.446	0.526	0.43	0.545	0.669	0.523	0.551	0.52	0.642	0.396	0.422		0.546	0.443	0.294	0.609	0.08	0.569	0.561	0.412	0.337
101.5	0.534	0.57	0.615	0.476	0.549	0.48	0.522	0.462	0.58	0.241	0.536	0.302	0.472	0.517	0.488	0.601	0.72	0.45	0.553	0.411	0.589	0.369	0.427		0.354	0.463	0.307	0.647	0.082	0.569	0.534	0.543	0.374
101.75	0.516	0.554	0.51	0.531	0.578	0.475	0.465	0.344	0.649	0.213	0.391	0.348	0.484	0.468	0.427	0.503	0.705	0.498	0.612	0.322	0.511	0.364	0.519		0.418	0.489	0.465	0.586	0.076	0.577	0.434	0.577	0.468
102	0.456	0.504	0.501	0.452	0.533	0.504	0.487	0.321	0.609	0.195	0.315	0.419	0.347	0.444	0.481	0.452	0.715	0.529	0.512	0.331	0.444	0.322	0.498		0.474	0.467	0.433	0.458	0.076	0.563	0.397	0.582	0.471
102.25	0.395	0.504	0.448	0.435	0.534	0.457	0.577	0.313	0.498	0.181	0.495	0.423	0.355	0.43	0.414	0.455	0.647	0.443	0.477	0.451	0.461	0.328	0.498		0.526	0.549	0.468	0.589	0.084	0.485	0.376	0.457	0.465
102.5	0.429	0.404	0.479	0.347	0.48	0.468	0.523	0.321	0.422	0.171	0.404	0.351	0.319	0.461	0.401	0.589	0.526	0.475	0.498	0.407	0.441	0.298	0.512		0.499	0.55	0.45	0.547	0.1	0.546	0.358	0.407	0.446
102.75	0.498	0.445	0.47	0.456	0.432	0.466	0.532	0.312	0.467	0.261	0.519	0.348	0.335	0.423	0.429	0.416	0.483	0.414	0.513	0.378	0.38	0.339	0.498		0.461	0.445	0.372	0.459	0.114	0.62	0.44	0.471	0.457
103	0.456	0.507	0.546	0.532	0.486	0.5	0.526	0.349	0.459	0.178	0.453	0.345	0.424	0.513	0.408	0.479	0.522	0.495	0.492	0.386	0.411	0.39	0.425		0.509	0.452	0.248	0.428	0.119	0.673	0.515	0.451	0.425
103.25	0.388	0.446	0.602	0.432	0.553	0.537	0.459	0.331	0.467	0.202	0.414	0.237	0.362	0.479	0.418	0.483	0.486	0.507	0.502	0.42	0.377	0.426	0.325		0.325	0.542	0.277	0.496	0.077	0.653	0.525	0.386	0.442
103.5	0.354	0.453	0.528	0.371	0.456	0.511	0.435	0.49	0.475	0.219	0.329	0.231	0.285	0.478	0.476	0.609	0.628	0.444	0.603	0.506	0.563	0.442	0.337		0.253	0.541	0.324	0.539	0.087	0.642	0.492	0.387	0.307
103.75	0.371	0.488	0.619	0.412	0.393	0.512	0.477	0.489	0.496	0.204	0.305	0.239	0.358	0.499	0.424	0.615	0.637	0.437	0.615	0.495	0.434	0.485	0.348		0.269	0.581	0.265	0.507	0.068	0.57	0.487	0.392	0.317
104	0.477	0.47	0.573	0.418	0.476	0.476	0.473	0.348	0.452	0.28	0.295	0.262	0.34	0.465	0.442	0.572	0.602	0.428	0.581	0.408	0.451	0.35	0.44		0.277	0.42	0.295	0.432	0.08	0.535	0.467	0.639	0.303
104.25	0.499	0.451	0.538	0.398	0.502	0.547	0.441	0.419	0.517	0.183	0.278	0.286	0.368	0.528	0.441	0.414	0.533	0.433	0.532	0.374	0.427	0.378	0.437		0.386	0.419	0.311	0.402	0.08	0.503	0.473	0.401	0.357
104.5	0.397	0.481	0.489	0.45	0.517	0.459	0.43	0.502	0.475	0.108	0.293	0.24	0.373	0.491	0.428	0.372	0.721	0.428	0.445	0.371	0.419	0.4	0.419		0.309	0.434	0.293	0.519	0.105	0.488	0.415	0.401	0.312
104.75	0.352	0.421	0.498	0.38	0.493	0.506	0.411	0.438	0.459	0.214	0.288	0.246	0.45	0.544	0.489	0.422	0.653	0.406	0.411	0.374	0.402	0.366	0.397		0.388	0.518	0.331	0.416	0.081	0.464	0.414	0.411	0.324
105	0.344	0.492	0.544	0.371	0.403	0.504	0.492	0.39	0.479	0.259	0.326	0.244	0.449	0.455	0.395	0.396	0.604	0.419	0.454	0.38	0.392	0.289	0.363		0.428	0.471	0.274	0.451	0.108	0.525	0.331	0.517	0.293
105.25	0.473	0.444	0.616	0.376	0.399	0.462	0.505	0.398	0.415	0.19	0.322	0.249	0.364	0.416	0.436	0.429	0.535	0.473	0.457	0.387	0.396	0.316	0.378		0.356	0.646	0.307	0.382	0.105	0.533	0.354	0.445	0.287
105.5	0.48	0.425	0.577	0.478	0.423	0.462	0.553	0.372	0.441	0.161	0.375	0.301	0.37	0.466	0.449	0.567	0.52	0.536	0.59	0.394	0.417	0.324	0.332		0.383	0.524	0.352	0.387	0.104	0.556	0.402	0.42	0.379
105.75	0.39	0.47	0.564	0.44	0.51	0.457	0.472	0.364	0.56	0.224	0.369	0.401	0.353	0.443	0.506	0.512	0.599	0.543	0.498	0.51	0.423	0.284	0.376		0.328	0.506	0.356	0.384	0.11	0.504	0.448	0.459	0.352
106	0.416	0.459	0.445	0.466	0.406	0.467	0.48	0.45	0.694	0.289	0.428	0.408	0.459	0.432	0.418	0.475	0.57	0.452	0.468	0.468	0.51	0.336	0.414		0.422	0.617	0.4	0.545	0.098	0.593	0.482	0.38	0.481
106.25	0.406	0.445	0.482	0.483	0.516	0.449	0.564	0.492	0.562	0.176	0.468	0.47	0.386	0.441	0.483	0.457	0.568	0.59	0.578	0.406	0.467	0.403	0.326		0.358	0.578	0.368	0.531	0.116	0.702	0.407	0.477	0.427
106.5	0.49	0.475	0.495	0.442	0.528	0.47	0.591	0.51	0.565	0.319	0.467	0.434	0.406	0.578	0.546	0.453	0.488	0.602	0.523	0.463	0.421	0.383	0.504		0.425	0.488	0.44	0.445	0.097	0.723	0.563	0.556	0.391
106.75	0.47	0.534	0.544	0.41	0.542	0.532	0.559	0.487	0.596	0.149	0.483	0.417	0.498	0.449	0.535	0.509	0.509	0.557	0.414	0.453	0.381	0.314	0.558		0.554	0.381	0.424	0.489	0.226	0.627	0.483	0.58	0.376
107	0.469	0.498	0.39	0.462	0.492	0.524	0.421	0.346	0.66	0.155	0.472	0.418	0.442	0.466	0.442	0.531	0.534	0.555	0.542	0.373	0.393	0.407	0.42		0.499	0.401	0.438	0.469	0.058	0.499	0.516	0.558	0.305
107.25	0.568	0.474	0.407	0.538	0.365	0.438	0.407	0.281	0.621	0.151	0.515	0.358	0.422	0.458	0.41	0.465	0.445	0.422	0.542	0.458	0.403	0.423	0.325		0.52	0.539	0.446	0.469	0.101	0.573	0.419	0.522	0.378
107.5	0.501	0.468	0.412	0.528	0.355	0.421	0.462	0.329	0.612	0.137	0.444	0.321	0.378	0.409	0.51	0.498	0.488	0.415	0.43	0.541	0.394	0.371	0.355		0.465	0.487	0.404	0.459	0.096	0.561	0.406	0.375	0.437
107.75	0.423	0.514	0.434	0.394	0.409	0.395	0.559	0.359	0.483	0.3	0.33	0.303	0.379	0.382	0.505	0.482	0.524	0.5	0.404	0.497	0.38	0.282	0.48		0.337	0.363	0.426	0.54	0.13	0.574	0.46	0.343	0.432
108	0.338	0.51	0.465	0.456	0.361	0.528	0.541	0.418	0.472	0.149	0.31	0.414	0.426	0.508	0.493	0.364	0.628	0.536	0.524	0.51	0.362	0.493	0.415		0.328	0.341	0.4	0.582	0.155	0.449	0.524	0.534	0.397
108.25	0.326	0.466	0.544	0.516	0.513	0.57	0.542	0.454	0.38	0.196	0.435	0.358	0.283	0.568	0.461	0.368	0.581	0.518	0.507	0.514	0.334	0.41	0.419		0.406	0.327	0.306	0.529	0.11	0.439	0.471	0.38	0.273
108.5	0.337	0.413	0.502	0.415	0.33	0.499	0.395	0.41	0.439	0.204	0.403	0.249	0.314	0.503	0.427	0.359	0.473	0.5	0.45	0.48	0.302	0.378	0.303		0.446	0.326	0.234	0.41	0.089	0.403	0.466	0.328	0.283
108.75	0.33	0.335	0.402	0.327	0.345	0.417	0.415	0.423	0.447	0.146	0.329	0.21	0.277	0.485	0.375	0.342	0.465	0.46	0.336	0.468	0.321	0.318	0.291		0.388	0.472	0.228	0.342	0.133	0.463	0.358	0.364	0.279
109	0.349	0.398	0.382	0.33	0.451	0.372	0.395	0.312	0.48	0.111	0.266	0.207	0.268	0.449	0.385	0.358	0.439	0.452	0.35	0.366	0.477	0.275	0.279		0.258	0.543	0.361	0.413	0.139	0.46	0.347	0.511	0.283
109.25	0.36	0.384	0.355	0.307	0.365	0.342	0.386	0.32	0.403	0.15	0.273	0.229	0.288	0.375	0.376	0.356	0.398	0.389	0.354	0.359	0.453	0.254	0.294		0.263	0.503	0.303	0.37	0.114	0.48	0.364	0.43	0.277
109.5	0.334	0.356	0.368	0.357	0.351	0.376	0.373	0.314	0.418	0.105	0.274	0.226	0.352	0.42	0.384	0.334	0.394	0.374	0.411	0.319	0.452	0.255	0.381		0.247	0.403	0.28	0.345	0.083	0.42	0.309	0.399	0.316
109.75	0.491	0.328	0.403	0.294	0.369	0.323	0.424	0.32	0.484	0.249	0.283	0.391	0.332	0.399	0.374	0.417	0.392	0.343	0.526	0.323	0.307	0.226	0.409		0.288	0.319	0.29	0.332	0.072	0.422	0.306	0.314	0.413
110	0.431	0.338	0.404	0.29	0.359	0.351	0.377	0.396	0.567	0.128	0.328	0.268	0.276	0.365	0.357	0.496	0.388	0.35	0.51	0.37	0.293	0.454	0.308		0.414	0.377	0.239	0.364	0.092	0.454	0.357	0.342	0.304
110.25	0.456	0.392	0.339	0.301	0.341	0.388	0.372	0.303	0.534	0.09	0.316	0.226	0.295	0.355	0.417	0.395	0.486	0.351	0.352	0.415	0.33	0.241	0.316		0.398	0.343	0.335	0.344	0.078	0.475	0.314	0.332	0.296
110.5	0.385	0.373	0.362	0.382	0.359	0.346	0.365	0.301	0.445	0.127	0.384	0.213	0.292	0.367	0.441	0.365	0.597	0.352	0.344	0.469	0.314	0.229	0.306		0.301	0.353	0.444	0.46	0.091	0.518	0.362	0.343	0.293
110.75	0.327	0.369	0.351	0.379	0.366	0.477	0.426	0.442	0.372	0.138	0.407	0.216	0.265	0.355	0.348	0.345	0.533	0.364	0.416	0.469	0.312	0.256	0.334		0.262	0.325	0.333	0.501	0.093	0.452	0.444	0.376	0.272
111	0.326	0.357	0.446	0.297	0.447	0.359	0.471	0.345	0.388	0.094	0.302	0.324	0.387	0.445	0.356	0.342	0.421	0.365	0.301	0.382	0.303	0.41	0.31		0.321	0.331	0.249	0.517	0.092	0.443	0.449	0.357	0.403
111.25	0.366	0.451	0.475	0.35	0.376	0.376	0.455	0.344	0.463	0.118	0.286	0.302	0.341	0.356	0.36	0.305	0.385	0.348	0.508	0.34	0.311	0.31	0.316		0.278	0.369	0.245	0.42	0.089	0.424	0.41	0.386	0.276
111.5	0.416	0.436	0.474	0.31	0.337	0.343	0.427	0.313	0.453	0.188	0.297	0.301	0.284	0.387	0.431	0.34	0.388	0.38	0.547	0.364	0.294	0.231	0.34		0.316	0.355	0.23	0.348	0.088	0.411	0.359	0.32	0.345
111.75	0.355	0.39	0.402	0.327	0.35	0.352	0.377	0.306	0.403	0.198	0.289	0.213	0.283	0.406	0.334	0.322	0.415	0.377	0.551	0.31	0.299	0.275	0.394		0.376	0.404	0.231	0.348	0.082	0.423	0.345	0.274	0.484
112	0.324	0.364	0.366	0.345	0.343	0.33	0.379	0.401	0.416	0.206	0.262	0.219	0.292	0.355	0.33	0.326	0.359	0.34	0.466	0.381	0.294	0.24	0.408		0.301	0.506	0.378	0.351	0.072	0.408	0.326	0.295	0.317

## Sheet: 1n
		all R scripts necessary to reproduce the metagenomic analysis are available at https://doi.org/10.5281/zenodo.7448236
				NMDS1	NMDS2	Week	Batch	Treatment	Sample.Name	Mouse	group
			ZAN536A1	-0.221501	0.0310461	2	1	water	week2_water_001	1	water:2
			ZAN536A10	0.0975583	-0.0568876	2	5	glucose	week2_glu_005	10	glucose:2
			ZAN536A11	0.0642755	-0.0328314	2	1	low_sucralose	week2_low_Sucr_001	11	low_sucralose:2
			ZAN536A12	0.11543	-0.0932368	2	2	low_sucralose	week2_low_Sucr_002	12	low_sucralose:2
			ZAN536A13	-0.166082	-0.0722673	2	3	low_sucralose	week2_low_Sucr_003	13	low_sucralose:2
			ZAN536A14	0.0255672	-0.0490417	2	4	low_sucralose	week2_low_Sucr_004	14	low_sucralose:2
			ZAN536A15	0.0458614	0.112644	2	5	low_sucralose	week2_low_Sucr_005	15	low_sucralose:2
			ZAN536A16	-0.0886234	-0.106993	2	1	high_sucralose	week2_High_Sucr_001	16	high_sucralose:2
			ZAN536A17	0.262344	-0.0508042	2	2	high_sucralose	week2_High_Sucr_002	17	high_sucralose:2
			ZAN536A18	-0.0153881	-0.0218523	2	3	high_sucralose	week2_High_Sucr_003	18	high_sucralose:2
			ZAN536A19	0.121604	-0.0578934	2	4	high_sucralose	week2_High_Sucr_004	19	high_sucralose:2
			ZAN536A2	0.0059929	0.109554	2	2	water	week2_water_002	2	water:2
			ZAN536A20	0.0792681	-0.0783363	2	5	high_sucralose	week2_High_Sucr_005	20	high_sucralose:2
			ZAN536A3	-0.551692	-0.113915	2	3	water	week2_water_003	3	water:2
			ZAN536A4	-0.0550099	0.380832	2	4	water	week2_water_004	4	water:2
			ZAN536A5	-0.0196984	0.0739448	2	5	water	week2_water_005	5	water:2
			ZAN536A6	-0.0362209	0.0234058	2	1	glucose	week2_glu_001	6	glucose:2
			ZAN536A7	0.00251125	-0.0103286	2	2	glucose	week2_glu_002	7	glucose:2
			ZAN536A8	-0.166333	0.0619912	2	3	glucose	week2_glu_003	8	glucose:2
			ZAN536A9	-0.0927951	0.0271865	2	4	glucose	week2_glu_004	9	glucose:2
			ZAN536A21	-0.145418	0.000212436	12	1	water	FZ030_week12_001	1	water:12
			ZAN536A22	0.0275715	0.18938	12	1	glucose	FZ030_week12_002	6	glucose:12
			ZAN536A23	0.226802	-0.236226	12	1	low_sucralose	FZ030_week12_003	11	low_sucralose:12
			ZAN536A24	0.188796	0.0384899	12	1	high_sucralose	FZ030_week12_004	16	high_sucralose:12
			ZAN536A25	-0.00729311	-0.0471742	12	2	high_sucralose	FZ030_week12_005	17	high_sucralose:12
			ZAN536A26	-0.0894638	-0.186898	12	2	glucose	FZ030_week12_006	7	glucose:12
			ZAN536A27	-0.0522021	0.185833	12	2	low_sucralose	FZ030_week12_007	12	low_sucralose:12
			ZAN536A28	0.195004	0.205788	12	2	water	FZ030_week12_008	2	water:12
			ZAN536A29	-0.1677	0.0835546	12	3	water	FZ030_week12_009	3	water:12
			ZAN536A30	0.0186898	-0.0858476	12	3	glucose	FZ030_week12_010	8	glucose:12
			ZAN536A31	-0.00562855	-0.20109	12	3	low_sucralose	FZ030_week12_011	13	low_sucralose:12
			ZAN536A32	0.124187	-0.150967	12	3	high_sucralose	FZ030_week12_012	18	high_sucralose:12
			ZAN536A33	-0.0247658	-0.11629	12	4	water	FZ030_week12_013	4	water:12
			ZAN536A34	-0.136127	-0.0258673	12	4	glucose	FZ030_week12_014	9	glucose:12
			ZAN536A35	0.114506	0.0702571	12	4	low_sucralose	FZ030_week12_015	14	low_sucralose:12
			ZAN536A36	0.213387	0.0996171	12	4	high_sucralose	FZ030_week12_016	19	high_sucralose:12
			ZAN536A37	-0.0493782	0.112466	12	5	water	FZ030_week12_017	5	water:12
			ZAN536A38	0.0658693	-0.17494	12	5	glucose	FZ030_week12_018	10	glucose:12
			ZAN536A39	0.0327185	0.110029	12	5	low_sucralose	FZ030_week12_019	15	low_sucralose:12
			ZAN536A40	0.0633735	0.0534546	12	5	high_sucralose	FZ030_week12_020	20	high_sucralose:12
