# Supplementary material for: The dietary sweetener sucralose is a negative modulator of T cell-mediated responses
Source: Nature. 2023 Mar 15;615(7953):705–11. doi: 10.1038/s41586-023-05801-6 (PMC10033444; doi:10.1038/s41586-023-05801-6)
Supplement: Supplementary file 5 — Source Data Fig. 2 [file 41586_2023_5801_MOESM5_ESM.xlsx]

## Sheet: 2c
	WC TCM	WC scrl	cyt	memb
area	1.86265e+06	2386691596	855681066	1643742864
	1.15469e+06	3314599255	578845191	2367930856
	2.38901e+06	2634505876	946463162	2104049400
	3.24307e+06	1913184666	836617813	1671357147

## Sheet: 2d
	Data point	Sucralose fragment	Lipid fragment	Sucralose fragment	Lipid fragment	Sucralose fragment	Lipid fragment	Sucralose fragment	Lipid fragment	Sucralose fragment	Lipid fragment	Sucralose fragment	Lipid fragment	Sucralose fragment	Lipid fragment	Sucralose fragment	Lipid fragment
		[CClNa2OO]+	[C16H11O5]+	[CClNa2OO]+	[C16H11O5]+	[CClNa2OO]+	[C16H11O5]+	[CClNa2OO]+	[C16H11O5]+	[CClNa2OO]+	[C16H11O5]+	[CClNa2OO]+	[C16H11O5]+	[CClNa2OO]+	[C16H11O5]+	[CClNa2OO]+	[C16H11O5]+
		m/z 108.0806	m/z 283.0487	m/z 108.0806	m/z 283.0487	m/z 108.0806	m/z 283.0487	m/z 108.0806	m/z 283.0487	m/z 108.0806	m/z 283.0487	m/z 108.0806	m/z 283.0487	m/z 108.0806	m/z 283.0487	m/z 108.0806	m/z 283.0487
		ROI 1	ROI 1	ROI 2	ROI 2	ROI 3	ROI 3	ROI 4	ROI 4	ROI 5	ROI 5	ROI 6	ROI 6	ROI 7	ROI 7	ROI 8	ROI 8
	1	0.00046	0.000532	0.000634	0.000314	0.000295	0.000532	0.000326	0.000428	0.000504	0.000739	0.000575	0.000568	0.000731	0.000288	0.000527	0.000355
	2	0.00026	0.001952	0.000112	0.001944	4.85e-05	0.002268	5.4e-05	0.002463	6.68e-05	0.00265	0	0.003093	0.000183	0.002752	0.000165	0.002681
	3	0.000178	0.001635	0.00023	0.001531	0	0.001551	5.98e-05	0.002908	7.16e-05	0.002065	9.94e-05	0.002455	0	0.001838	0.000132	0.001104
	4	0	0.002142	0.000287	0.000288	7.47e-05	0.000451	7.82e-05	0.000393	0.000381	0.000477	0.000251	0.001203	0.00015	0.00015	8.89e-05	0.000537
	5	0.00032	0.001082	0	0.000161	0	0.00039	7.8e-05	0.000312	0.000204	0.000718	6.62e-05	0.000265	0.000286	0.000379	0.000189	0.000331
	6	0.000118	0.000475	0	0.000258	0.000296	0.000196	9.33e-05	0.000564	0.000125	0.000125	0.000164	0.000164	0.000137	0.000137	0.000229	0.000519
	7	0	0.00014	0.000607	0.000303	0.000999	0.000221	0.000346	0.000115	0.000168	0	0.000329	0.000109	0.000201	0.000201	0.00066	0.000513
	8	0.0005	0.000667	0.000657	0	0.000263	0.000263	0.000145	0.000144	0.000992	0	0.000524	0.000393	0.000439	0	0.000257	0.000343
	9	0.000736	0.000183	0.000642	0	0.000317	0.000318	0.000671	0.000167	0.000202	0	0.000576	0.000287	0.000445	0.000444	0.000367	0.000183
	10	0.000597	0.000398	0.000642	0.000319	0.001164	0.000165	0.000508	0.000169	0	0	0	0.00058	0.000491	0.00049	0.000484	9.67e-05

## Sheet: 2e
intermediate		TCM	Scrl		low	TCM	Scrl
order	n_1	16.2	9.24		order	2.76	3.46
	n_2	16.5	17.1			1.28	2.43
	n_3	14.8	20.5			1.43	1.99
	n_4	12.8	18.7			0.61	1.6
	n_5	10.7	17.8			0.15	1.42
	n_6	10.2	13.3			1.12	1.7
	n_7	25	26.4			0.75	2.12
	n_8	19.4	36.4			0.16	1.25
	n_9	6.73	18.8			0.042	0.48
	n_10	4.61	9.76			0.048	0.34
	n_11	5.05	11.6			0.024	0.11
	n_12	2.17	11.3			0.055	0.39
	n_13	7.56	11.4			0.24	0.34
	n_14	7.83	31.8			0.17	1.06
	n_15	5.02	36.8			0.4	3.32
	n_16	5.68	3.53			0.26	0.034
	n_17	12.1	35			0.45	3.48

## Sheet: 2g
Ave Vol	TCM	SUCRA
um3	1.4902	0.541964
	2.21082	0.746212
	2.44327	0.854583

## Sheet: 2i
	Ctrl	Sucralose
% responders	30.3	18.9
	25.1	16.5
	25.5	20.6

## Sheet: 2k
	TCM	Sucralose
% responders	25.8	14.1
	24.7	21.6
	26.8	19.7

## Sheet: 2l
	TCM	TCM Iono		Scrl	Scrl Iono
% prolf	66.5	71.8		37.5	51.8
	58.6	71.4		39.9	61.7
	59.5	73.9		37.8	59.4

## Sheet: 2m
	TCM	SUCRA	TCM+IONO	SUCRA+IONO
CD8 IFNg Tbet	52.6	27.4	63.6	55.7
	39.1	25.8	51.1	69
	51.7	23.1	50.5	59.2
	42.2	29	47.1	50.6
	42	25.7	52.1	76.1
