# Supplementary material for: The dietary sweetener sucralose is a negative modulator of T cell-mediated responses
Source: Nature. 2023 Mar 15;615(7953):705–11. doi: 10.1038/s41586-023-05801-6 (PMC10033444; doi:10.1038/s41586-023-05801-6)
Supplement: Supplementary file 6 — Source Data Fig. 3 [file 41586_2023_5801_MOESM6_ESM.xlsx]

## Sheet: fig 3a
		Water	Sucralose
	%CD8	0.55	1.77
		0.38	0.35
		8.76	0.51
		6.31	0.5
		21.1	1.58
		2.87	2.09
		5.31	3.35
		21.7

## Sheet: 3c
		Water	sucra
		8.14	13.5
		11.8	7.11
		13.2	4.09
		14.1	5.56
		17	9.35
		20.6	5.82
		14.3	5.33
		18.9
	Water	0.72 Sucralose
	8.14	13.5
	11.8	7.11
	13.2	4.09
	14.1	5.56
	17	9.35
	20.6	5.82
	14.3	5.33
	18.9

## Sheet: 3e
	day	Water										sucralose
	0	0	0	0	0	0	0	0	0	0	0	0	0	0	0	0	0	0	0	0	0
	3	0	0	0	0	0	0	0	0	0	0	0	0	0	0	0	0	0	0	0	0
	5	22.831	0	0	0	0	0	0	0	0	0	0	0	34.4	0	52.65	28.3687	0	38.7855	0	27.2322
	7	132.095	100.602	90.75	130.235	102.752	95.648	60.7475	137.677	0	0	0	165.62	313.428	120.933	160.519	95.7353	120.736	144.072	108	222.912
	10	90.396	147.994	46.225	138.51	526.802	55.5264	250.875	190.125	0	0	176.157	160.56	469.713	269.616	783.821	160.744	236.18	126	590.646	498.15
	12	40.572	122.356	0	150.154	272.996	0	365.251	137.403	0	0	285.014	0	451.568	443.096	891.302	138.214	104.326	100.719	674.103	847.36

## Sheet: 3g
	day					water									0.72 Scrl
	0	0	0	0	0	0	0	0	0	0	0	0	0	0	0	0	0	0
	1	1	1	1	1	1	1	1	1	1	1	1	1	1	1	1	1	1
	3	0.863327	1.12619	2.6015	0.756019	0.94131	0.685703	2.83387	1.11173	0.496023	1.48096	1.61242	2.96903	1.86249	0.555781	2.01001	0.815044	0.97186
	6	1.27422	3.0063	4.82776	1.99192	2.18156	0.441926	9.46215	6.09679	1.32021	3.85505	1.90392	7.46654	4.58547	2.43753	4.30136	2.10666	5.27606
	14	0.457685	0.789467	3.66077	2.07404	0.908894	0.12208	3.94075	4.60803	0.543943	4.22361	2.08851	5.22277	1.95136	3.31623	2.80974	2.27863	3.05379
	17	0.0959411	0.282658	4.41582	1.27949	0.658866	0.0191679	1.96804	4.65208	0.309925	3.92863	1.2258	4.52162	2.13069	1.73366	3.54509	2.88101	1.95473
	21	0.569688	0.179715	3.6254	1.10919	0.211997	0.206136	1.01412	2.34947	0.469712	3.93369	1.92901	2.76823	1.32577	1.31772	2.52427	2.32221	1.69599
	24	0.13697	0.159577	1.26942	1.48893	0.0827832	0.187322	0.601384	1.67714	0.315396	5.83161	2.42994	1.57009	1.57869	0.876075	2.82578	2.20807	1.35324

## Sheet: 3h
	day	Water							SUCRA
	0	0	0	0	0	0	0	0	0	0	0	0	0	0	0
	1	1	1	1	1	1	1	1	1	1	1	1	1	1	1	fold growth
	3	1.83057	0.998566	1.98022	0.886625	1.25479	1.36304	1.49887	1.31893	1.11208	0.964697	1	1.29881	1.03386	0.821281
	6	2.53162	1.91271	1.91058	1.53951	1.45448	2.55567	3.68645	2.42757	1.2874	2.32695	1.97456	4.1009	2.11654	1.78818
	9	6.81534	2.86571	1.75017	3.13088	1.09161	3.47579	4.64357	2.96884	2.26281	3.37995	2.46641	5.0507	3.31583	5.13062
	13	7.89971	1.73492	0.862689	3.13728	2.12511	4.25219	7.50515	1.66241	1.85441	4.71602	4.81853	6.25191	3.62953	7.86679
	15	13.2928	2.6122	2.99344	5.65576	2.98549	9.87426	10.4621	3.62283	5.34067	5.62454	9.63591	11.9851	5.00513	10.1089

## Sheet: 3i
	CD8 Kb/OVA
		Water	Sucralose
		9.82	2.6
		11.9	1.68
		6.48	6.86
		5.55	10.9
		5.35	7.09
		15.3	2.98
		9.98	5.04

## Sheet: 3k
% CD8 IFNg
	Water	Sucralose
	5.16	1.09
	6.99	1.36
	2.95	3.26
	3.49	5.14
	2.99	2.67
	8.62	1.4
	6.18	1.77

## Sheet: 3l
	day	TCM			Sucralose			on/off			on/on
	1	1	1	1	1	1	1	1	1	1	1	1	1	cell number
	3	5.24	6.04	5.88	3.08	3.36	3.72	5.44	5.36	4.6	4.16	4.36	4.24	10^5
	5	19.02	19.2	20.37	4.74	5.25	4.77	14.04	19.05	17.76	9.3	10.71	10.14

## Sheet: 3n
CD8 Kb/OVA
	Water	Sucralose	On Off Sucralose
	4.52	3.72	3.67
	4.63	4.23	3.24
	4.83	3.93	4.41
	4.12	3.23	2.5
	4.12	3.34	5.07
	4.05	3.65	7.22
	3.53		5.72

## Sheet: 3o
%Ki67 of CD8 T cells
	Water	Sucralose	On Off Sucralose
	25.1	7.07	18.2
	17.4	10.5	16.5
	15.3	10.7	15.8
	17.9	7.13	9.06
	19.2	7.68	15.6
	19.7	13.3	21
	14.4		23.9

[truncated: 1 more sheets: 3p]
