# Supplementary material for: The dietary sweetener sucralose is a negative modulator of T cell-mediated responses
Source: Nature. 2023 Mar 15;615(7953):705–11. doi: 10.1038/s41586-023-05801-6 (PMC10033444; doi:10.1038/s41586-023-05801-6)
Supplement: Supplementary file 7 — Source Data Fig. 4 [file 41586_2023_5801_MOESM7_ESM.xlsx]

## Sheet: 4b
		weeks	water		weeks	0.17 sucra		weeks	0.72 sucra		1= dead
					12	1		14	1		0= alive
		12	1		14	1		24	1
		14	1		21	1		28	1
		17	1		35	1		30	1
		19	1		35	0		33	1
		24	1		35	0		35	0
		24	1		35	0		35	0
		24	1		35	0		35	0
		31	1		35	0		35	0

## Sheet: 4d
%CD45.1 CD4
	Water	Sucralose
	3.69	2.86
	3.87	3.16
	2.66	2.23
	2.24	1.72
	3.73	1.55
		2.1

## Sheet: 4f
	Water	Sucralose
	47.1	44.5
	60.6	40.3
	50	44.8
	54.9	42.8
	57.2	38.5
		34.8

## Sheet: 4g
CD45.1 CD4	H2O	0.17 Sucralose
	4.33	5.94
	6.15	9.08
	5.97	16.2
	18.8	12.7
	9.88	6.45
	8.5	5.69
	4.3	2.16
	3.57	5.54

## Sheet: 4h
%Ki67 IFNg	H2O	0.17mg/ml Sucralose
	28.5	16.7
	24	12.8
	23.9	8.16
	28.2	16.5
	25	18
	17.5	18.2
	21.2	14.4
	20.6	5.46
