# Supplementary material for: The dietary sweetener sucralose is a negative modulator of T cell-mediated responses
Source: Nature. 2023 Mar 15;615(7953):705–11. doi: 10.1038/s41586-023-05801-6 (PMC10033444; doi:10.1038/s41586-023-05801-6)
Supplement: Supplementary file 8 — Source Data Extended Data Fig. 1 [file 41586_2023_5801_MOESM8_ESM.xlsx]

## Sheet: ex_1b
MLN
		B220						CD8 T cells						CD4						Treg
	WATER			41.9	43.3	42	35.8			24.1	23.9	25.6	27.8			30.5	28.2	26.4	32.4			5	4.62	2.85	4.49
	0.17 Scrl		45.7	36.6	43	39.7	43.2		24.1	27.5	24.5	26.5	22.6		26.2	33.8	28	29.8	30.9		4.78	5.6	4.2	4.25	4.46
	0.72 Scrl	41.6	38.8	41.1	43.5	35.9	34.3	25	23.4	25.8	21.7	27	28.8	29.1	30.2	30.2	28.4	31.3	30.8	5.35	4.84	4.9	4.27	4.18	4.45
	Na Sacch	36	39.3	51.3	28.8	33.8	34	28.7	25.2	22.1	30.8	25.3	27.8	31.6	32.6	25.2	36.4	28.9	32.6	5.35	5.27	3.91	4.63	4.17	4.69
		NK cells						CD11b myeloid						CD11c DC's
	WATER			0.57	0.69	1.01	0.67			0.88	1.19	1.39	1.09			0.25	0.27	0.51	0.2
	0.17 Scrl		0.91	0.81	0.89	0.8	0.75		1.02	1.33	1.02	1.21	1.39		0.22	0.27	0.24	0.31	0.35
	0.72 Scrl	0.7	0.71	0.64	0.7	0.76	0.72	1.36	0.88	0.8	1.11	1.41	1.15	0.27	0.18	0.42	0.24	0.22	0.2
	Na Sacch	0.86	0.74	0.63	0.65	1.02	1.01	1.36	1.23	1.1	0.81	0.85	1.39	0.33	0.27	0.3	0.19	0.18	0.22
PLN
		B220						CD8 T cells						CD4						Treg
	WATER	33.6	32.3	36.4	43.6	39.1	35.1	30.5	33.4	28.5	27.1	28.3	30.7	33	31.3	32.9	27.1	29.3	31.5	4.24	3.91	4.11	3.52	3.99	4.63
	0.17 Scrl	32.8	31.8	35.6	35.8	38.3	35.2	32	31.6	30.6	30.6	29.5	31.1	32.7	33.9	31.4	30.7	29.8	30.6	4.12	4.45	4.08	3.65	3.78	3.93
	0.72 Scrl	32.3	29.7	31.9	38	39.6	44.6	31.9	34	33.8	29.2	28.3	26.1	33.1	33.5	31.2	29.6	29.2	25.8	4	4.1	4.2	4.49	3.96	3.49
	Na Sacch	24.1	28.3	34.1	33.2	37.2	38.8	39	32.1	32.4	32.4	30.9	27.3	33.2	36.3	30.2	31.1	28.6	31.6	4.13	4.74	3.64	3.44	4.12	4.5
		NK cells						CD11b myeloid						CD11c DC's
	WATER	1.48	1.13	0.85	1.18	1.43	1.2	0.043	0.033	0.027	0.051	0.072	0.054	0.06	0.14	0.11	0.15	0.18	0.12
	0.17 Scrl	1.13	1.31	1.05	1.33	1.17	1.36	0.042	0.053	0.036	0.041	0.048	0.059	0.093	0.22	0.14	0.1	0.14	0.11
	0.72 Scrl	1.07	1.09	1.29	1.24	1.25	1.25	0.036	0.029	0.049	0.061	0.057	0.061	0.077	0.086	0.12	0.17	0.14	0.17
	Na Sacch	1.65	1.57	1.33	1.04	1.4	1.26	0.054	0.052	0.055	0.046	0.047	0.044	0.075	0.085	0.089	0.11	0.12	0.13
spleen
		B220						CD8 T cells						CD4						Treg
	WATER	69.9	68.5	67.2	68.2	68.7	70.3	10.6	11.2	8.97	9.49	10.5	11	14.5	13.3	11.8	13.3	14.9	14.2	2.56	2.44	1.99	2.34	2.77	2.21
	0.17 Scrl	72.9	72.5	67.1	71.7	70.5	66.2	10.7	9.71	11	10.4	10.2	11.4	11.4	12.4	16.5	12.6	12.8	16	2.06	2.29	2.9	2.14	2.43	2.7
	0.72 Scrl	70.1	66.3	66.2	68.2	67.9	67.5	10.6	11.4	12.1	10.5	11	11.5	13.6	15.4	15.6	14.6	14.6	13.8	2.04	2.4	2.24	2.61	2.62	2.4
	Na Sacch	71	65.3	68.2	67.4	69	69.1	10.8	11.8	12.4	11.8	9.87	10.4	13.1	16.4	14.4	15	14.4	14.9	2.63	2.56	2.36	2.34	2.65	2.55
		NK cells						CD11b Ly6C monocytes						CD11b ly6g Neutrophiles						CD11c DC's
	WATER	1.44	1.25	1.7	1.37	1.38	1.66	0.75	0.65	0.67	0.74	0.72	0.47	0.36	0.36	0.4	0.43	0.36	0.18	1.16	1.27	1.18	1.13	1.36	1.02
	0.17 Scrl	1.49	1.39	1.37	1.48	1.43	1.32	0.82	0.98	0.76	0.76	0.85	0.61	0.39	0.46	0.28	0.29	0.29	0.23	1.26	1.28	1.19	1.24	1.45	1.17
	0.72 Scrl	1.33	1.45	1.24	1.26	1.31	1.59	0.9	0.78	0.51	0.75	0.92	0.6	0.49	0.36	0.25	0.34	0.38	0.23	1.13	1.07	0.88	1.45	1.51	1.41
	Na Sacch	1.55	1.53	1.3	1.45	1.36	1.48	0.66	0.59	0.63	0.8	0.58	0.73	0.33	0.27	0.23	0.3	0.19	0.24	1.13	1.2	1.09	1.3	1.27	1.34

## Sheet: EX_1_c
	Water	Sucralose
	81600000	77500000
	87700000	61500000
	82000000	75000000
	85700000	82000000
	89800000	78300000
	82800000	86100000

## Sheet: ex_1_d
		water		high sucralose
		59.7		41.9
		59.6		61
		55.7		57
		54.7		66.9
		59.9		68.7
		64.5		64.6
		58.7		49.8
		62.9		65.8
		61
		59.8

## Sheet: ex_1_f
GC B cells of	%B220	water	high sucralose		GC B cells of	% splenocytes	water	high sucralose
		5.83	3.79				3.48051	1.58801
		6.09	4.03				3.62964	2.4583
		9.61	4.83				5.35277	2.7531
		6.01	6.51				3.28747	4.35519
		4.02	7.67				2.40798	5.26929
		3.26	5.1				2.1027	3.2946
		5.99	3.79				3.51613	1.88742
		2.9	4.99				1.8241	3.28342
		4.46					2.7206
		3.71					2.21858

## Sheet: ex_1_g
TNF IL1b	TCM	SUCRA			TNF IL6	TCM	SUCRA				TNF il12p70	TCM	SUCRA
	15.5	13.5667				3.87167	3.54333					6.16667	6.18667
	15.4667	13.22				7.63333	4.96333					6.03667	5.04333
	16.25	12.1667				2.47667	5.29333					17.8	19.9
	7.47333	7.53333				19.5	17.88
	6.59667	6.00333
	29.25	27.35
	11.856	17.04

## Sheet: ex_1_h
	Water	Sucralose
	42.7273	51.2727
	47.3636	47.2727
	48.5455	16.7273
	73.2727	48.1818
	82.6364	79.2727
	64	74.9091
	49.2727	45.9091

## Sheet: ex_1_i
	Water Control	Sucralose Control	Water IL4c	Sucralose IL4c
% CD301 CD206	4.7908	9.5676	33.649	19.4376
	4.51152	2.05359	23.1608	19.329
	4.95015	1.84943	12.0988	17.1678
	2.07927	2.50652	16.1216	32.8986
	1.589	1.52295	17.1156	14.921

## Sheet: ex_1_j
	Water Control	Sucralose Control	Water IL4c	Sucralose IL4c
	186587	711279	3.15123e+06	1.49033e+06
	180215	115756	2.22039e+06	1.21821e+06
	131825	81674.5	1.25789e+06	2.0535e+06
	61370.7	120427	2.20384e+06	2.16468e+06
	146869	76212.2	1.15847e+06	1.95528e+06

## Sheet: EX_1k
		Control	Low Sucralose			Control	Low Sucralose
	cd8	55.7	29.6		cd4	57.6	8.53
		48.8	28.5			25.9	7.43
		44.5	17.1			34.2	5
		31.3	36.4			16.6	12.2
		55.6	31.2			32	14.9
		53.3	30.4			36.5	11.5
