# Supplementary material for: The dietary sweetener sucralose is a negative modulator of T cell-mediated responses
Source: Nature. 2023 Mar 15;615(7953):705–11. doi: 10.1038/s41586-023-05801-6 (PMC10033444; doi:10.1038/s41586-023-05801-6)
Supplement: Supplementary file 9 — Source Data Extended Data Fig. 2 [file 41586_2023_5801_MOESM9_ESM.xlsx]

## Sheet: 2c
		time (day)	TCM			AceK			NaS			Sucra				cell number 10^5
		1	2	2	2	2	2	2	2	2	2	2	2	2
		3	8.84	8.52	8.12	7.56	6.4	7.68	7.44	6.24	7.16	4.96	5.08	4.72
		5	33.42	31.5	33.9	31.32	31.92	36.54	31.8	31.98	36.78	10.38	9	8.22

## Sheet: 2d
	cd8	TCM	Suc	aceK	Na-S		cd4	TCM	Suc	aceK	Na-S
		82.6	83.1	88.7	83.9			68.4	69.2	71.4	75.7
		82.9	83.7	86.4	86.6			66.2	73.2	73.4	74.6
		85.6	83.3	81.3	82			71.8	71.6	68.1	63.1
