# Supplementary material for: The dietary sweetener sucralose is a negative modulator of T cell-mediated responses
Source: Nature. 2023 Mar 15;615(7953):705–11. doi: 10.1038/s41586-023-05801-6 (PMC10033444; doi:10.1038/s41586-023-05801-6)
Supplement: Supplementary file 10 — Source Data Extended Data Fig. 3 [file 41586_2023_5801_MOESM10_ESM.xlsx]

## Sheet: 3a
	week	Water						Low Sucra						High Sucra						Saccharin
	1	25.3	21.8	28.6	26.4	26.9	25.4	25	29.3	26.7	24.3	24.4	26.2	26	27.9	25	27.6	24.8	30.9	23.8	24.6	26.4	25.3	22.4	25.1
	2	52	44.6	61	55	57.5	52.2	53.3	57.1	54.9	50.1	50.9	54.2	57.4	56.9	51.5	55.3	52.4	69.3	51.5	51.9	54.5	51.1	46.8	52.7
	3	79.9	68.3	94.4	82.6	87.5	78.4	80.2	83.8	84.3	75.6	77.5	81.1	88.7	84.7	77	82.8	81.1	103	80.3	80	86.7	77.7	71.1	77.4
	4	106.7	92.5	123.9	109.9	114.1	104.4	106.2	111.4	116.2	101.5	105.6	108.4	121.4	110.6	101.9	110.7	105.4	131.9	109.1	106.7	125.7	104.2	95.6	103.1
	5	133.1	115.1	153.8	138.3	139.5	131.2	131.8	137.5	144.3	127.4	132.3	136.1	150.6	138.9	125.5	137.6	130.7	160.7	136.3	132.5	162.9	128.7	120.4	127.9
	6	159.2	137.5	184.2	165.7	165.9	158.1	158.5	165.6	171.8	152.8	158.8	163.9	181.7	167.2	150.6	164.8	159.1	190.8	166.5	159.1	193.5	155.1	144.3	154.2
	7	184.6	161.4	214.9	195.7	190.6	185.5	187.1	192.3	199.9	180.9	186.8	191.8	212.6	195.1	175.6	192.8	184.1	220.4	194.7	184.6	224.8	181.6	171.6	179.1
	8	209.8	187.2	246.8	223.7	215.2	212.1	214.8	220.8	227.3	207	214	221.2	241.9	223.9	200.1	218.8	210.3	251	224.3	211.8	254.2	208.7	198.9	205
	9	233.6	207.9	274.8	247.8	235.6	236.4	238.1	245.6	249.5	229.1	238.5	245.7	265.8	248.5	221.4	237.7	233.7	278.4	247.9	235	280.5	231.5	222.4	226.6
	10	263.8	236.5	308.8	280.8	261.5	264.7	270	276.2	279.9	257.3	270.1	278.6	297.3	281	249.2	268.9	263.7	311.1	280.5	265.1	317.5	262.5	253.8	256.5
	11	290.6	262.8	341	307.2	286.4	292.5	298.9	305.1	308.9	281.1	299.2	306.6	328.6	310.4	273.2	297.7	289.8	344.1	310.7	294.5	349.2	289.2	280.6	283.1
	12	317.8	290.5	372.4	332.6	311	320.3	326.1	335.2	336.4	305.3	328.2	335.6	358.9	340.6	298.1	328.9	318.7	374.5	340.6	324.3	379.9	315.8	307.3	310.4

## Sheet: 3b
	week	Control						Sucra (0.17mg/ml)						Sucra (0.72mg/ml)						Na-Sacc (0.72mg/ml)
	0	21.3	20.5	25	24.1	23.2	22.7	22.7	23.7	23.9	23.4	23.1	22.6	22.7	22.5	22.4	26	23.4	24.1	22.7	23.8	24.3	26.2	21.6	21.5
	1	22.6	21.3	25.2	24.9	24.3	23.5	23.6	24.6	25.3	24.3	24.1	24.1	23.9	23.4	23.9	28	25	25.2	24	24.6	25.6	25.9	23.7	22.9
	2	23.7	22.3	26.3	26.3	25.2	24.5	25.1	25.3	26.1	25.5	25	25.3	25	23.8	24.9	28.8	25.7	25.4	25.1	25.5	26.8	27.6	25.3	23.9
	3	24.7	23.4	27.3	27	26	24.8	25.1	25.9	26.6	26.1	25.8	25.9	25.4	24.2	25.1	28.8	26.8	26	25.8	26.4	28	28.4	25.6	24.5
	4	25.2	24	27.1	27.7	26.3	25.2	25.7	26.4	27.4	26.6	26.5	27.1	26.1	25.1	25.6	29.6	27.5	26.5	26.4	26.6	28.9	29	25.8	25
	5	25.2	23.9	27.5	28.7	26.8	25.7	26.3	27	27.8	27.7	27.3	28.6	26.7	25.6	25.7	30.3	27.7	27	26.7	27.5	29.9	29.1	26.8	25.2
	6	25.5	24.8	28.2	28.7	27.1	26.1	26.8	28	28.2	28.1	28	28.6	26.9	26.4	26	30.5	28.8	27.2	27.7	27.6	30.3	29.4	27	25.9
	7	26.1	25	29	30.1	27.9	26.7	27.2	28.7	29	29.2	28.7	29.6	27.5	26.8	26.9	31.3	29.5	28	28.6	28.3	30.6	30.3	27.7	26.8
	8	27.1	25.5	29.2	30.5	28.5	27.3	28	29.4	29.4	29.3	28.7	30.9	28.1	27.6	27.8	31.8	29.9	28.8	29.8	29.1	30.8	30.9	28.7	27.8
	9	27.7	26	30.2	30.8	29	27.3	28.4	30.3	29.3	29.4	29.2	31.9	28.6	28.2	28.1	32.2	30.5	28.4	29.7	29.6	31	31.3	29.3	27.7
	10	28	26.5	29.9	31.9	28.3	27.5	29.4	30.1	30	29.9	30.1	33.1	29.3	28.6	28.6	32.6	30.9	28.9	30.5	29.9	32.9	32.5	29.6	28.1
	11	27.8	27.3	29.8	30.9	29.3	28.2	29.3	30.9	30.1	29.5	30.4	32.9	30.1	29	28.7	33.2	31.5	29.3	31.3	30.7	33.3	33.4	29.9	28.8
	12	28.2	27.7	30.1	31.8	29.1	29.2	29	31.5	31.4	29.3	31.2	33.5	30.2	29.3	29.4	33.7	32.1	29.6	32.5	31.2	33.8	33.1	30.3	29.7

## Sheet: 3c
	water	low sucralose	high sucralose	saccharin
Solution	33.2	46.8	57.8	48.4
Intake	30.3	39.7	46.9	51.7
	41.7	57.5	48.7	44.1
	33	35.6	55.5	54.1
	31.3	44.4	48.1	34.1
	27.8	39.7	50.4	45.9

## Sheet: 3d
Time (week)	Water						Low Sucra						High Sucra						Na-Saccharin
1	28.8	27.3	35.4	29.6	31.8	27.4	34.6	39.9	44.6	35	36.3	39.2	50.4	43	45.8	53.7	45.5	54.6	41.9	39	43.4	54.1	31.4	46.2
2	30.2	29.3	41.1	29.6	30.6	28	37.6	45.1	54.1	40.9	39	41.8	58.8	46.3	47.3	51.7	51.8	52.2	50.1	50.8	43.8	51.9	32.4	49.3
3	33.2	30.3	41.7	33	31.3	27.8	46.8	39.7	57.5	35.6	44.4	39.7	57.8	46.9	48.7	55.5	48.1	50.4	48.4	51.7	44.1	54.1	34.1	45.9
4	30.6	29	34.9	32.7	29.3	27.8	50.3	39.2	53.6	34.6	41	38.1	55.3	44.8	44.6	57.9	47.8	41.5	46.8	50.4	41.1	49.2	36.2	45.4
5	32.5	26.9	38.2	31.3	29.6	25.4	44.8	35.8	48.1	31.1	35.9	36.8	48.9	36.2	38.4	52.2	43	42.9	43.8	46.2	38	46.6	35.1	43
6	30	28.4	37.4	29.7	29.8	26.7	54.4	34.8	50.6	32.5	37.7	37	48.4	38.8	36.2	51.8	42	42.4	42	46.3	38.1	46.9	34.6	40.5
7	30.1	26.9	43.6	30.4	27.2	26.8	47.6	35.3	48.8	35.5	40.3	39.7	47.1	37.7	34.6	49.9	44.3	40.5	43.4	42.4	39.6	47.1	34.7	39.9
8	30.3	27.3	44.7	29.4	27.9	26.1	46.9	34.1	53.6	35.5	41.9	38.1	51.3	38.6	38.2	51.9	42.4	42.2	44.9	46.2	39.1	47.7	34.9	41.3
9	28.2	24.1	37.4	25.5	26	26.7	47	31.3	45.6	32.4	40.5	35.8	44.6	36.2	33.9	48.9	37.9	38.6	39.5	39	35.5	44.1	32.9	14.2
10	35	30.3	44.1	31.8	30.1	29.5	53.6	39.2	55.4	39.5	50.1	42.2	56.1	43.2	40.7	55.8	45.4	47.2	50.6	50.1	46.3	54	37.6	46
11	33.3	30	43.8	30.8	29.9	31.3	56.3	39.7	53.1	37.1	46.5	38.5	56	42.1	40.9	57.3	45.2	45.5	45.6	49.6	43.1	53.9	38.2	45.8
12	30.3	29.1	43.4	29.3	28.7	29	58.2	37.8	53.3	38.9	43.6	35.8	55.6	41.3	37.4	56.2	42.3	41.8	40.4	45.3	40.8	49	36.8	41.9

## Sheet: 3e
		Water	Low Sucralose	High Sucralose	Nas
	insulin	0.272948	0.379345	0.496355	0.471266
		0.263883	0.513079	0.329908	0.446238
		0.461235	0.681832	0.417541	0.523645
		0.627199	0.395586	0.961549	0.755588
		0.430587	0.643455	0.680487	0.412565
		0.342027	0.786287	0.298483	0.429966

## Sheet: 3f
	time (min)	H20						Low Scrl						Scrl						NaS
	0	11	10	7.9	9.7	9.4	9.3	10.3	10.8	9.4	10.5	10	9.5	9.3	9.8	10	10.3	10.2	8.5	10	9.8	11.3	10.9	10.2	11.3
	30	12.4	14.1	11.8	11.2	12.7	12.9	13.5	13.9	19.5	13.5	12.9	13.2	12.5	10.9	13.2	12	15.6	9	18.9	17.4	20.3	13.9	14.7	14.6
	60	10.1	12.6	8.9	11.4	10.4	11.1	11.6	13.9	13.4	14.3	11.6	11.9	10.7	10.4	11.4	10.7	13.3	8.3	13.6	14	14.9	13.3	12.5	10.9
	90	9	12.1	8	10.5	9.5	10.4	11	11.8	11.4	11.9	11.4	10.8	11	9.6	9.9	10.5	13.2	9	11.3	11	13.8	14.9	12.8	10.5
	120	9.6	10.4	7.3	9	8.2	8.8	10.3	10.8	9.3	11.3	9.5	9.4	9.8	9.1	9.5	10	11.2	7.3	9.8	9.6	11.6	10.9	11.9	10.2

## Sheet: 3g
		H20	Low Sucralose	High Sucralose	Nas
	AUC GTT	1254	1392	1312.5	1611
		1470	1512	1210.5	1563
		1089	1609.5	1327.5	1813.5
		1273.5	1518	1300.5	1590
		1242	1369.5	1584	1531.5
		1303.5	1360.5	1026	1402.5

## Sheet: 3h
	time	Sucralose												Nas												water
	0	0.952	0.98	0.98	0.952	0.93	0.876	0.922	0.979	0.956	0.822	0.98	0.912	0.989	1.004	0.912	0.884	0.735	0.951	0.934	0.984	0.873	0.951	0.912		0.782	0.762	0.934	0.932	0.928	0.962	0.888	0.92
	0.25	0.945	0.984	0.97	0.939	0.91	0.873	0.931	0.974	0.96	0.832	0.968	0.892	0.949	1.002	0.865	0.902	0.731	0.95	0.934	0.986	0.909	0.949	0.92		0.802	0.77	0.94	0.949	0.924	0.966	0.874	0.925
	0.5	0.957	0.982	0.969	0.95	0.896	0.891	0.92	0.965	0.95	0.885	0.997	0.894	0.954	1.009	0.85	0.909	0.73	0.951	0.926	0.984	0.896	0.955	0.896		0.822	0.768	0.945	0.949	0.946	0.985	0.903	0.924
	0.75	0.977	0.992	0.98	0.98	0.939	0.917	0.93	0.959	0.947	0.82	0.978	0.912	0.922	1.009	0.865	0.902	0.755	0.952	0.909	0.979	0.91	0.928	0.931		0.899	0.77	0.958	0.92	0.937	0.995	0.936	0.952
	1	0.978	1.013	0.952	0.946	0.941	0.929	0.936	0.954	0.939	0.876	0.964	0.921	0.895	1.012	0.878	0.88	0.79	0.956	0.917	0.974	0.941	0.961	0.949		0.923	0.79	0.984	0.92	0.928	0.959	0.939	0.935
	1.25	0.972	0.995	0.958	0.989	0.951	0.949	0.92	0.952	0.968	0.891	0.984	0.909	0.938	1.022	0.926	0.856	0.794	0.957	0.917	0.986	0.909	0.951	0.894		0.902	0.76	0.972	0.926	0.95	0.977	0.915	0.939
	1.5	0.996	0.995	0.983	0.947	0.964	0.919	0.905	0.961	0.944	0.882	0.954	0.895	0.889	1.003	0.932	0.894	0.773	0.956	0.901	0.984	0.931	0.967	0.919		0.895	0.752	0.964	0.899	0.933	0.968	0.897	0.966
	1.75	0.979	0.983	1.004	0.96	0.961	0.922	0.925	0.972	0.946	0.878	0.983	0.942	0.883	0.98	0.926	0.911	0.762	0.962	0.902	0.99	0.928	0.965	0.91		0.89	0.778	0.965	0.922	0.944	0.973	0.915	0.975
	2	0.963	0.982	1	0.982	0.959	0.923	0.932	0.94	0.948	0.865	0.976	0.955	0.912	0.989	0.952	0.921	0.762	0.971	0.877	0.97	0.939	0.964	0.927		0.927	0.806	0.961	0.924	0.947	0.968	0.94	0.968
	2.25	0.96	0.992	1.005	0.975	0.954	0.915	0.95	0.933	0.949	0.897	0.98	0.941	0.936	0.975	0.948	0.915	0.77	0.977	0.878	0.972	0.949	0.948	0.944		0.947	0.854	0.998	0.938	0.939	0.968	0.937	0.971
	2.5	0.951	0.99	1.005	0.979	0.971	0.908	0.969	0.956	0.963	0.833	0.985	0.939	0.948	0.987	0.945	0.924	0.83	0.967	0.908	0.952	0.944	0.948	0.936		0.975	0.856	0.966	0.936	0.907	0.956	0.921	0.953
	2.75	0.964	0.998	1.009	0.977	0.959	0.915	0.966	0.963	0.956	0.86	0.979	0.931	0.945	0.984	0.961	0.915	0.86	0.972	0.908	0.964	0.974	0.976	0.939		0.967	0.875	0.981	0.932	0.917	0.962	0.926	0.981
	3	0.965	0.982	1.008	0.987	0.963	0.926	0.961	0.961	0.952	0.86	0.995	0.943	0.975	0.992	0.959	0.933	0.859	0.971	0.925	0.948	0.951	0.946	0.936		0.973	0.907	0.959	0.95	0.905	0.963	0.923	0.961
	3.25	0.962	0.974	1.02	0.98	0.947	0.938	0.969	0.958	0.955	0.894	0.996	0.929	0.965	0.989	0.957	0.938	0.877	0.978	0.927	0.977	0.949	0.953	0.935		0.987	0.914	0.98	0.943	0.926	0.967	0.946	0.942
	3.5	0.979	0.979	1.015	0.992	0.969	0.932	0.958	0.973	0.973	0.897	1.001	0.933	0.963	0.983	0.952	0.952	0.891	0.979	0.947	0.97	0.967	0.966	0.922		0.996	0.903	0.962	0.932	0.927	0.961	0.949	0.967
	3.75	0.974	0.967	0.997	0.985	0.972	0.928	0.956	0.96	0.963	0.932	0.987	0.93	0.983	0.991	0.963	0.942	0.886	0.983	0.941	0.961	0.966	0.968	0.922		0.998	0.905	0.974	0.948	0.928	0.96	0.937	0.951
	4	0.974	0.983	1.003	0.984	0.976	0.924	0.972	0.964	0.967	0.923	0.994	0.918	0.991	0.988	0.965	0.939	0.891	0.982	0.936	0.966	0.959	0.979	0.927		0.979	0.923	0.954	0.943	0.926	0.951	0.955	0.947
	4.25	0.964	0.986	1.013	1.004	0.989	0.929	0.967	0.972	0.979	0.956	1.004	0.948	0.99	0.997	0.978	0.938	0.884	0.977	0.942	0.969	0.962	0.963	0.928		0.998	0.948	0.969	0.956	0.931	0.948	0.961	0.947
	4.5	0.979	1.003	1.027	0.998	0.996	0.935	0.953	0.959	0.962	0.939	1.012	0.921	0.97	1.002	0.969	0.934	0.862	0.967	0.937	0.961	0.956	0.963	0.925		0.991	0.939	0.98	0.951	0.943	0.939	0.951	0.942
	4.75	0.977	0.986	1.02	1.001	0.992	0.947	0.953	0.956	0.967	0.938	1.009	0.94	0.979	1.003	0.966	0.942	0.892	0.977	0.951	0.97	0.969	0.977	0.925		0.993	0.934	0.98	0.94	0.939	0.919	0.942	0.962
	5	0.973	0.973	1.005	0.964	0.982	0.941	0.959	0.947	0.971	0.926	0.991	0.942	0.985	1.004	0.984	0.943	0.888	0.982	0.945	0.965	0.962	0.969	0.939		0.974	0.94	0.974	0.949	0.941	0.888	0.963	0.97
	5.25	0.946	0.959	1.005	0.985	0.983	0.927	0.956	0.952	0.973	0.942	0.981	0.972	0.978	1.019	0.958	0.937	0.885	0.981	0.94	0.955	0.972	0.986	0.937		1.002	0.916	0.98	0.945	0.947	0.875	0.965	0.961
	5.5	0.96	0.956	1.002	0.986	0.984	0.933	0.949	0.95	0.975	0.968	0.992	0.949	0.97	1.003	0.972	0.937	0.902	0.982	0.933	0.94	0.968	0.985	0.935		0.974	0.915	0.961	0.964	0.951	0.906	0.966	0.972
	5.75	0.973	0.959	1.007	0.973	0.989	0.943	0.97	0.961	0.972	0.973	0.996	0.955	0.981	1.011	0.971	0.916	0.916	0.976	0.952	0.947	0.967	0.988	0.938		0.997	0.939	0.95	0.953	0.939	0.917	0.961	0.961
	6	0.961	0.96	1.004	0.983	0.998	0.931	0.961	0.956	0.966	0.946	1	0.951	0.977	1.016	0.958	0.92	0.907	0.982	0.939	0.96	0.967	0.991	0.943		0.987	0.972	0.971	0.959	0.969	0.922	0.957	0.958
	6.25	0.964	0.938	0.992	0.984	0.993	0.902	0.972	0.945	0.967	0.954	0.991	0.954	0.973	1.014	0.965	0.91	0.917	0.974	0.935	0.956	0.963	0.984	0.909		0.99	0.966	0.955	0.997	0.956	0.933	0.961	0.964
	6.5	0.948	0.96	0.997	0.964	0.99	0.908	0.986	0.939	0.97	0.965	0.999	0.955	0.981	0.997	0.966	0.935	0.921	0.98	0.944	0.959	0.965	0.993	0.934		0.994	0.942	0.976	0.973	0.962	0.943	0.949	0.967
	6.75	0.948	0.956	0.996	0.975	0.997	0.919	0.98	0.938	0.972	0.954	1.016	0.951	0.985	0.99	0.967	0.892	0.917	0.971	0.95	0.954	0.956	0.988	0.94		0.984	0.959	0.984	0.961	0.955	0.951	0.941	0.97
	7	0.962	0.966	1.001	0.968	0.996	0.934	0.968	0.944	0.966	0.953	1.004	0.956	0.98	1.005	0.967	0.894	0.912	0.976	0.942	0.968	0.956	0.983	0.939		0.984	0.96	0.971	0.961	0.95	0.953	0.933	0.969
	7.25	0.962	0.962	1.004	0.988	0.989	0.913	0.967	0.929	0.962	0.958	0.992	0.933	0.971	1.004	0.963	0.913	0.923	0.973	0.927	0.968	0.959	0.964	0.921		0.985	0.944	0.987	0.956	0.969	0.956	0.943	0.959
	7.5	0.969	0.947	0.99	0.979	0.993	0.88	0.966	0.958	0.96	0.948	0.993	0.919	0.968	1.003	0.96	0.941	0.927	0.974	0.931	0.958	0.945	0.964	0.928		0.975	0.945	0.976	0.953	0.968	0.956	0.955	0.958
	7.75	0.967	0.94	0.996	0.959	0.981	0.888	0.955	0.937	0.948	0.955	0.982	0.981	0.98	1	0.938	0.937	0.923	0.976	0.933	0.954	0.947	0.97	0.923		0.987	0.936	0.97	0.946	0.96	0.942	0.964	0.962
	8	0.97	0.915	1.004	0.953	0.985	0.884	0.949	0.9	0.949	0.952	0.984	0.951	0.986	0.986	0.942	0.931	0.926	0.974	0.927	0.963	0.926	0.981	0.932		0.981	0.932	0.962	0.939	0.952	0.925	0.957	0.958
	8.25	0.984	0.887	1.005	0.959	0.984	0.897	0.946	0.925	0.949	0.935	0.994	0.922	0.979	1.003	0.956	0.941	0.937	0.963	0.905	0.982	0.932	0.966	0.919		0.975	0.915	0.955	0.942	0.936	0.943	0.942	0.959
	8.5	0.974	0.918	0.997	0.968	0.985	0.899	0.942	0.954	0.941	0.922	1.008	0.942	0.953	1.009	0.959	0.932	0.932	0.964	0.934	0.974	0.936	0.965	0.933		0.969	0.927	0.949	0.955	0.964	0.95	0.944	0.959
	8.75	0.951	0.939	1	0.967	0.977	0.883	0.944	0.937	0.94	0.961	0.973	0.935	0.971	1.01	0.941	0.93	0.934	0.961	0.925	0.975	0.953	0.973	0.962		0.947	0.905	0.947	0.935	0.97	0.964	0.931	0.949
	9	0.943	0.954	0.995	0.98	0.978	0.909	0.948	0.939	0.943	0.95	1.009	0.904	0.957	1.002	0.965	0.92	0.941	0.949	0.925	0.967	0.943	0.963	0.961		0.959	0.904	0.929	0.974	0.959	0.96	0.949	0.938
	9.25	0.963	0.928	1.014	0.938	0.979	0.869	0.937	0.928	0.898	0.937	1.001	0.924	0.956	1.007	0.939	0.876	0.935	0.937	0.923	0.969	0.922	0.95	0.937		0.967	0.954	0.919	0.951	0.958	0.94	0.946	0.937
	9.5	0.963	0.925	1	0.953	0.979	0.876	0.937	0.924	0.912	0.932	0.986	0.891	0.989	1.019	0.937	0.875	0.926	0.916	0.903	0.96	0.919	0.964	0.938		0.963	0.924	0.956	0.942	0.963	0.955	0.937	0.944
	9.75	0.953	0.945	0.976	0.953	0.957	0.914	0.917	0.942	0.919	0.961	0.991	0.872	0.952	1.014	0.967	0.914	0.92	0.904	0.889	0.973	0.914	0.94	0.938		0.942	0.897	0.883	0.927	0.956	0.945	0.929	0.916
	10	0.953	0.941	0.976	0.976	0.937	0.908	0.947	0.937	0.921	0.955	0.971	0.907	0.956	1.008	0.958	0.918	0.914	0.918	0.942	0.967	0.904	0.961	0.916		0.955	0.888	0.853	0.909	0.987	0.944	0.946	0.924
	10.25	0.958	0.942	0.963	0.961	0.938	0.899	0.967	0.931	0.923	0.951	0.967	0.867	0.941	1.012	0.929	0.921	0.903	0.892	0.935	0.963	0.917	0.953	0.944		0.893	0.903	0.906	0.901	0.978	0.908	0.938	0.969
	10.5	0.959	0.954	0.973	0.968	0.956	0.876	0.948	0.935	0.951	0.871	0.954	0.902	0.989	1.007	0.897	0.912	0.875	0.925	0.915	0.968	0.912	0.95	0.93		0.888	0.911	0.938	0.926	0.974	0.907	0.945	0.969
	10.75	0.946	0.97	0.962	0.987	0.976	0.894	0.941	0.928	0.962	0.936	0.979	0.88	0.988	1.019	0.949	0.914	0.878	0.947	0.94	0.969	0.929	0.918	0.929		0.938	0.91	0.939	0.904	0.956	0.941	0.944	0.946
	11	0.937	0.941	0.973	0.971	0.969	0.898	0.957	0.919	0.979	0.953	0.953	0.908	0.972	1.014	0.944	0.928	0.906	0.943	0.934	0.969	0.934	0.948	0.94		0.952	0.919	0.942	0.861	0.954	0.941	0.937	0.953
	11.25	0.973	0.923	0.989	0.991	0.966	0.917	0.963	0.934	0.978	0.901	0.925	0.926	0.971	1.022	0.95	0.922	0.894	0.959	0.943	0.985	0.944	0.946	0.929		0.962	0.91	0.958	0.877	0.945	0.95	0.951	0.955
	11.5	0.964	0.926	0.99	1.003	0.968	0.91	0.968	0.931	0.967	0.907	0.891	0.94	0.981	1.006	0.943	0.928	0.878	0.964	0.929	0.992	0.943	0.938	0.92		0.972	0.902	0.95	0.901	0.978	0.954	0.949	0.968
	11.75	0.964	0.943	0.976	0.969	0.977	0.905	0.958	0.935	0.968	0.936	0.951	0.931	0.976	0.998	0.935	0.938	0.859	0.963	0.913	0.974	0.954	0.938	0.92		0.957	0.907	0.971	0.923	0.969	0.961	0.936	0.974
	12	0.982	0.947	0.991	0.983	0.974	0.878	0.966	0.93	0.967	0.908	0.964	0.929	0.988	0.989	0.94	0.94	0.842	0.978	0.95	0.961	0.942	0.964	0.908		0.956	0.915	0.948	0.916	0.958	0.952	0.936	0.956
	12.25	0.951	0.922	0.987	0.97	0.955	0.872	0.941	0.924	0.961	0.912	0.969	0.925	0.971	0.998	0.911	0.927	0.824	0.966	0.942	0.949	0.931	0.957	0.909		0.93	0.917	0.944	0.903	0.963	0.962	0.925	0.938
	12.5	0.925	0.923	0.962	0.936	0.945	0.889	0.921	0.92	0.939	0.874	0.956	0.929	0.961	0.981	0.919	0.922	0.8	0.951	0.942	0.978	0.93	0.965	0.899		0.929	0.92	0.905	0.922	0.94	0.968	0.897	0.926
	12.75	0.904	0.915	0.919	0.958	0.902	0.892	0.938	0.912	0.937	0.871	0.945	0.925	0.949	0.97	0.893	0.934	0.786	0.954	0.942	0.96	0.93	0.963	0.886		0.949	0.941	0.897	0.922	0.96	0.947	0.868	0.91
	13	0.908	0.895	0.915	0.936	0.892	0.871	0.927	0.887	0.959	0.833	0.935	0.91	0.949	0.987	0.886	0.914	0.82	0.956	0.937	0.943	0.938	0.97	0.871		0.958	0.942	0.901	0.906	0.925	0.952	0.839	0.916
	13.25	0.872	0.86	0.892	0.883	0.861	0.843	0.89	0.9	0.954	0.795	0.911	0.894	0.95	0.972	0.904	0.922	0.81	0.941	0.936	0.962	0.912	0.918	0.838		0.951	0.932	0.885	0.921	0.948	0.969	0.858	0.963
	13.5	0.846	0.869	0.898	0.894	0.877	0.835	0.907	0.847	0.963	0.818	0.88	0.902	0.961	0.946	0.92	0.909	0.785	0.915	0.928	0.944	0.872	0.905	0.82		0.934	0.926	0.892	0.904	0.948	0.973	0.859	0.963
	13.75	0.864	0.829	0.907	0.916	0.877	0.82	0.938	0.85	0.965	0.841	0.861	0.885	0.944	0.957	0.921	0.892	0.774	0.906	0.93	0.944	0.904	0.874	0.882		0.911	0.943	0.895	0.886	0.938	0.959	0.854	0.935
	14	0.845	0.868	0.889	0.927	0.852	0.824	0.937	0.796	0.96	0.777	0.913	0.875	0.945	0.947	0.922	0.884	0.767	0.921	0.92	0.941	0.911	0.869	0.872		0.907	0.936	0.857	0.914	0.936	0.965	0.828	0.943
	14.25	0.832	0.907	0.906	0.852	0.861	0.831	0.926	0.791	0.949	0.773	0.893	0.862	0.956	0.933	0.918	0.884	0.772	0.904	0.93	0.946	0.899	0.893	0.905		0.886	0.932	0.87	0.893	0.945	0.949	0.809	0.941
	14.5	0.835	0.913	0.893	0.85	0.879	0.827	0.924	0.853	0.927	0.787	0.938	0.859	0.96	0.94	0.89	0.915	0.814	0.899	0.935	0.937	0.912	0.902	0.872		0.882	0.916	0.855	0.892	0.948	0.952	0.863	0.917
	14.75	0.851	0.893	0.882	0.857	0.9	0.829	0.936	0.892	0.924	0.848	0.919	0.84	0.941	0.955	0.895	0.927	0.781	0.884	0.929	0.925	0.882	0.917	0.849		0.855	0.918	0.877	0.924	0.91	0.943	0.874	0.928
	15	0.862	0.869	0.894	0.841	0.894	0.852	0.921	0.89	0.899	0.836	0.878	0.843	0.951	0.911	0.885	0.915	0.826	0.853	0.927	0.878	0.843	0.879	0.89		0.825	0.936	0.884	0.918	0.924	0.954	0.89	0.919
	15.25	0.875	0.849	0.902	0.867	0.868	0.849	0.918	0.83	0.917	0.813	0.846	0.86	0.975	0.927	0.867	0.908	0.807	0.82	0.908	0.839	0.818	0.845	0.818		0.823	0.94	0.905	0.914	0.91	0.96	0.896	0.934
	15.5	0.874	0.835	0.876	0.843	0.839	0.82	0.938	0.789	0.944	0.8	0.89	0.861	0.987	0.938	0.859	0.902	0.8	0.803	0.884	0.87	0.809	0.819	0.818		0.874	0.92	0.924	0.896	0.905	0.961	0.885	0.901
	15.75	0.853	0.832	0.844	0.802	0.818	0.821	0.908	0.816	0.955	0.773	0.93	0.819	0.974	0.947	0.87	0.856	0.774	0.851	0.896	0.887	0.842	0.797	0.867		0.91	0.95	0.868	0.878	0.917	0.978	0.849	0.868
	16	0.843	0.844	0.802	0.786	0.81	0.817	0.914	0.827	0.923	0.792	0.926	0.806	0.979	0.959	0.881	0.821	0.815	0.879	0.897	0.844	0.809	0.836	0.895		0.922	0.919	0.855	0.909	0.937	0.941	0.849	0.835
	16.25	0.803	0.845	0.795	0.772	0.807	0.81	0.919	0.82	0.91	0.766	0.888	0.789	0.949	0.956	0.895	0.835	0.783	0.868	0.896	0.83	0.854	0.823	0.902		0.902	0.936	0.815	0.891	0.931	0.948	0.88	0.822
	16.5	0.829	0.887	0.821	0.79	0.854	0.803	0.852	0.82	0.897	0.766	0.843	0.762	0.984	0.958	0.896	0.787	0.757	0.829	0.869	0.856	0.873	0.877	0.895		0.901	0.94	0.872	0.892	0.906	0.935	0.892	0.853
	16.75	0.843	0.86	0.789	0.78	0.871	0.799	0.832	0.782	0.907	0.766	0.829	0.76	0.96	0.941	0.877	0.832	0.74	0.834	0.814	0.83	0.875	0.903	0.872		0.892	0.935	0.801	0.884	0.92	0.941	0.934	0.837
	17	0.833	0.861	0.777	0.784	0.892	0.809	0.848	0.765	0.919	0.781	0.865	0.815	0.96	0.937	0.847	0.797	0.746	0.881	0.79	0.827	0.852	0.887	0.857		0.871	0.928	0.821	0.883	0.91	0.952	0.923	0.878
	17.25	0.802	0.895	0.825	0.8	0.928	0.807	0.851	0.778	0.921	0.807	0.887	0.834	0.96	0.929	0.839	0.819	0.745	0.897	0.8	0.841	0.829	0.851	0.823		0.837	0.946	0.805	0.855	0.883	0.963	0.906	0.862
	17.5	0.773	0.91	0.81	0.856	0.922	0.813	0.848	0.779	0.911	0.847	0.897	0.82	0.954	0.961	0.848	0.785	0.762	0.894	0.771	0.875	0.811	0.824	0.884		0.839	0.976	0.854	0.837	0.889	0.946	0.898	0.827
	17.75	0.756	0.912	0.807	0.876	0.929	0.793	0.783	0.805	0.883	0.885	0.893	0.855	0.967	0.95	0.89	0.804	0.745	0.839	0.766	0.886	0.81	0.817	0.9		0.859	0.946	0.898	0.877	0.903	0.958	0.878	0.787
	18	0.761	0.913	0.816	0.835	0.9	0.807	0.778	0.838	0.922	0.855	0.867	0.894	0.978	0.952	0.856	0.788	0.753	0.82	0.793	0.874	0.807	0.794	0.913		0.919	0.932	0.896	0.892	0.926	0.911	0.867	0.795
	18.25	0.764	0.863	0.815	0.804	0.906	0.811	0.76	0.844	0.933	0.832	0.84	0.82	0.974	0.944	0.831	0.795	0.753	0.81	0.819	0.822	0.822	0.777	0.905		0.914	0.939	0.904	0.907	0.919	0.91	0.9	0.789
	18.5	0.784	0.829	0.805	0.786	0.893	0.827	0.759	0.817	0.922	0.778	0.881	0.806	0.962	0.906	0.827	0.769	0.757	0.83	0.858	0.814	0.81	0.79	0.9		0.939	0.944	0.934	0.884	0.904	0.899	0.919	0.792
	18.75	0.803	0.828	0.799	0.795	0.869	0.815	0.814	0.802	0.894	0.773	0.901	0.798	0.944	0.896	0.844	0.835	0.789	0.852	0.894	0.808	0.854	0.799	0.874		0.828	0.949	0.908	0.826	0.861	0.892	0.897	0.766
	19	0.839	0.843	0.837	0.828	0.873	0.801	0.78	0.772	0.852	0.765	0.938	0.861	0.88	0.94	0.808	0.751	0.774	0.835	0.864	0.818	0.896	0.821	0.892		0.824	0.947	0.925	0.811	0.838	0.884	0.878	0.793
	19.25	0.871	0.879	0.898	0.867	0.901	0.797	0.743	0.801	0.815	0.825	0.927	0.871	0.874	0.928	0.834	0.754	0.766	0.825	0.824	0.784	0.883	0.879	0.932		0.819	0.96	0.873	0.809	0.862	0.879	0.842	0.833
	19.5	0.871	0.9	0.907	0.848	0.9	0.826	0.749	0.784	0.84	0.867	0.924	0.882	0.853	0.971	0.837	0.758	0.743	0.794	0.819	0.778	0.89	0.892	0.911		0.845	0.971	0.925	0.833	0.889	0.91	0.88	0.844
	19.75	0.875	0.882	0.903	0.841	0.887	0.805	0.812	0.811	0.833	0.85	0.937	0.891	0.922	0.963	0.803	0.768	0.752	0.806	0.823	0.835	0.899	0.913	0.888		0.832	0.958	0.929	0.822	0.908	0.939	0.826	0.85
	20	0.831	0.859	0.878	0.828	0.853	0.807	0.765	0.818	0.821	0.834	0.876	0.89	0.915	0.95	0.792	0.822	0.748	0.85	0.793	0.861	0.915	0.875	0.855		0.839	0.935	0.938	0.851	0.935	0.942	0.866	0.902
	20.25	0.834	0.835	0.859	0.821	0.813	0.803	0.766	0.826	0.874	0.785	0.886	0.857	0.908	0.971	0.785	0.859	0.748	0.892	0.843	0.891	0.934	0.844	0.839		0.83	0.952	0.915	0.869	0.936	0.938	0.885	0.898
	20.5	0.867	0.841	0.858	0.833	0.859	0.803	0.762	0.873	0.885	0.86	0.915	0.858	0.894	0.921	0.786	0.858	0.753	0.9	0.902	0.897	0.907	0.831	0.867		0.798	0.971	0.85	0.864	0.923	0.921	0.875	0.919
	20.75	0.828	0.855	0.887	0.881	0.904	0.788	0.833	0.872	0.869	0.881	0.938	0.841	0.874	0.88	0.778	0.784	0.752	0.893	0.9	0.869	0.914	0.846	0.881		0.791	0.953	0.874	0.829	0.899	0.917	0.866	0.935
	21	0.792	0.848	0.919	0.901	0.882	0.821	0.9	0.865	0.848	0.873	0.946	0.868	0.836	0.891	0.817	0.767	0.767	0.882	0.881	0.887	0.939	0.924	0.917		0.737	0.954	0.884	0.793	0.917	0.919	0.854	0.968
	21.25	0.793	0.873	0.975	0.9	0.874	0.823	0.905	0.841	0.818	0.909	0.916	0.913	0.82	0.875	0.826	0.783	0.755	0.846	0.885	0.844	0.919	0.941	0.901		0.792	0.973	0.884	0.814	0.912	0.934	0.854	0.956
	21.5	0.833	0.893	0.978	0.881	0.835	0.809	0.909	0.845	0.832	0.849	0.876	0.881	0.873	0.903	0.784	0.778	0.817	0.874	0.874	0.876	0.938	0.94	0.861		0.839	0.954	0.893	0.806	0.924	0.924	0.846	0.981
	21.75	0.886	0.886	0.968	0.89	0.858	0.857	0.931	0.81	0.844	0.905	0.903	0.882	0.863	0.916	0.772	0.816	0.794	0.839	0.817	0.937	0.934	0.915	0.899		0.843	0.985	0.895	0.869	0.93	0.932	0.889	0.94
	22	0.902	0.895	0.97	0.861	0.838	0.856	0.923	0.828	0.878	0.926	0.923	0.873	0.848	0.949	0.765	0.787	0.857	0.835	0.861	0.941	0.94	0.924	0.892		0.813	0.978	0.876	0.864	0.934	0.919	0.895	0.944
	22.25	0.866	0.888	0.984	0.869	0.899	0.877	0.911	0.808	0.89	0.874	0.963	0.88	0.813	0.95	0.778	0.85	0.895	0.839	0.909	0.943	0.905	0.902	0.897		0.807	0.961	0.856	0.888	0.918	0.912	0.91	0.959
	22.5	0.861	0.885	0.975	0.87	0.923	0.861	0.929	0.805	0.882	0.938	0.968	0.887	0.837	0.983	0.781	0.886	0.885	0.855	0.895	0.959	0.876	0.887	0.941		0.765	0.994	0.852	0.882	0.898	0.907	0.904	0.98
	22.75	0.886	0.921	0.968	0.902	0.921	0.854	0.927	0.8	0.885	0.915	0.973	0.913	0.886	0.979	0.779	0.887	0.908	0.897	0.898	0.94	0.853	0.861	0.917		0.77	0.948	0.869	0.836	0.895	0.925	0.885	0.979
	23	0.894	0.934	0.956	0.916	0.906	0.833	0.918	0.775	0.869	0.874	0.943	0.889	0.921	0.956	0.802	0.891	0.921	0.906	0.911	0.942	0.817	0.879	0.859		0.806	0.98	0.931	0.797	0.889	0.956	0.862	0.95
	23.25	0.92	0.897	0.922	0.916	0.874	0.848	0.91	0.775	0.865	0.923	0.922	0.87	0.927	0.947	0.825	0.841	0.929	0.895	0.919	0.965	0.875	0.894	0.863		0.794	0.983	0.953	0.84	0.86	0.944	0.862	0.938
	23.5	0.953	0.922	0.938	0.945	0.876	0.778	0.938	0.81	0.87	0.975	0.92	0.819	0.954	0.955	0.857	0.866	0.96	0.884	0.935	0.954	0.872	0.93	0.893		0.836	0.951	0.94	0.821	0.848	0.936	0.891	0.926
	23.75	0.91	0.908	0.95	0.931	0.891	0.78	0.913	0.852	0.854	0.887	0.945	0.794	0.902	0.927	0.872	0.829	0.918	0.887	0.974	0.999	0.86	0.921	0.916		0.914	0.94	0.946	0.874	0.894	0.941	0.888	0.912
	24	0.899	0.947	0.927	0.971	0.903	0.855	0.935	0.888	0.87	0.896	0.95	0.796	0.932	0.968	0.893	0.874	0.915	0.951	0.941	0.965	0.886	0.95	0.908		0.92	0.961	0.962	0.903	0.921	0.943	0.898	0.882
	24.25	0.862	0.935	0.898	0.935	0.908	0.889	0.939	0.9	0.866	0.841	0.952	0.852	0.926	0.99	0.86	0.834	0.936	0.959	0.96	0.995	0.846	0.901	0.913		0.901	0.976	0.959	0.913	0.927	0.931	0.905	0.909
	24.5	0.908	0.89	0.926	0.924	0.893	0.91	0.943	0.903	0.891	0.876	0.975	0.833	0.938	1.001	0.826	0.806	0.942	0.941	0.943	1	0.846	0.929	0.884		0.951	0.964	0.977	0.914	0.89	0.932	0.913	0.924
	24.75	0.902	0.856	0.972	0.959	0.921	0.923	0.931	0.953	0.895	0.875	0.979	0.836	0.906	0.996	0.871	0.831	0.942	0.921	0.926	0.987	0.849	0.948	0.901		0.899	0.96	0.971	0.952	0.852	0.94	0.938	0.929
	25	0.929	0.883	0.974	0.983	0.927	0.931	0.897	0.947	0.923	0.893	0.995	0.874	0.932	1.003	0.886	0.86	0.931	0.915	0.936	0.975	0.893	0.947	0.919		0.914	0.969	0.954	0.943	0.899	0.932	0.917	0.942
	25.25	0.956	0.914	0.984	0.967	0.927	0.939	0.896	0.954	0.934	0.885	0.969	0.904	0.963	1.011	0.91	0.902	0.931	0.935	0.935	0.978	0.894	0.931	0.918		0.911	0.964	0.947	0.958	0.932	0.963	0.926	0.956
	25.5	0.932	0.94	0.984	0.958	0.967	0.946	0.919	0.945	0.95	0.9	0.98	0.893	0.946	1.002	0.929	0.926	0.944	0.958	0.945	0.973	0.904	0.939	0.927		0.967	0.957	0.941	0.97	0.953	0.959	0.942	0.963
	25.75	0.935	0.95	0.996	0.966	0.967	0.945	0.892	0.946	0.932	0.903	0.988	0.933	0.943	1.003	0.946	0.914	0.934	0.958	0.93	0.987	0.895	0.94	0.921		0.977	0.968	0.925	0.964	0.943	0.956	0.95	0.966
	26	0.949	0.964	0.987	0.969	0.956	0.939	0.923	0.954	0.958	0.941	0.99	0.942	0.95	0.985	0.943	0.925	0.951	0.947	0.923	0.965	0.919	0.919	0.912		0.961	0.952	0.931	0.962	0.94	0.954	0.951	0.945
	26.25	0.949	0.957	0.99	0.973	0.959	0.928	0.919	0.951	0.965	0.878	0.979	0.934	0.952	0.997	0.958	0.927	0.951	0.954	0.932	0.959	0.913	0.918	0.925		0.985	0.968	0.947	0.961	0.966	0.972	0.962	0.973
	26.5	0.938	0.97	0.996	0.966	0.965	0.927	0.937	0.962	0.98	0.897	0.991	0.938	0.968	1.002	0.952	0.927	0.957	0.974	0.932	0.976	0.941	0.943	0.905		0.986	0.979	0.952	0.924	0.945	0.962	0.948	0.965
	26.75	0.956	0.963	0.993	0.965	0.953	0.949	0.941	0.963	0.965	0.916	1.001	0.938	0.974	1.008	0.953	0.934	0.947	0.973	0.932	0.978	0.94	0.959	0.921		0.975	0.968	0.947	0.967	0.949	0.957	0.948	0.948
	27	0.957	0.965	0.983	0.964	0.934	0.955	0.955	0.95	0.98	0.916	0.984	0.95	0.965	1.016	0.968	0.931	0.938	0.984	0.953	0.97	0.953	0.952	0.929		0.983	0.966	0.95	0.958	0.95	0.96	0.942	0.943
	27.25	0.959	0.976	0.992	0.96	0.951	0.954	0.935	0.956	0.98	0.917	0.995	0.968	0.97	1.027	0.955	0.912	0.917	0.973	0.938	0.966	0.954	0.963	0.929		0.977	0.973	0.967	0.957	0.935	0.96	0.948	0.965
	27.5	0.954	0.966	0.996	0.976	0.954	0.962	0.933	0.956	0.974	0.934	1.009	0.942	0.989	1.006	0.952	0.932	0.928	0.975	0.93	0.95	0.957	0.988	0.945		1.007	0.976	0.982	0.969	0.947	0.969	0.956	0.958
	27.75	0.958	0.956	0.992	0.986	0.971	0.972	0.932	0.936	0.959	0.928	0.998	0.944	0.988	1.023	0.963	0.934	0.912	0.971	0.917	0.953	0.965	0.98	0.938		1.015	0.972	0.987	0.97	0.952	0.948	0.954	0.964
	28	0.943	0.97	0.994	0.982	0.956	0.965	0.918	0.967	0.97	0.936	1.004	0.961	0.98	1.007	0.963	0.928	0.9	0.973	0.933	0.924	0.96	0.992	0.939		0.982	0.962	0.984	0.965	0.946	0.965	0.952	0.971
	28.25	0.937	0.966	0.997	0.995	0.943	0.951	0.948	0.995	0.972	0.963	0.997	0.95	0.976	1.005	0.958	0.911	0.891	0.972	0.941	0.951	0.954	0.966	0.94		0.994	0.968	0.977	0.958	0.971	0.96	0.963	0.952
	28.5	0.926	0.969	1.007	0.983	0.96	0.962	0.94	0.999	0.982	0.977	1.006	0.961	0.983	1.003	0.978	0.932	0.856	0.984	0.962	0.962	0.953	0.966	0.959		1.004	0.975	0.983	0.964	0.974	0.912	0.963	0.971
	28.75	0.917	0.954	0.991	0.987	0.971	0.96	0.932	0.981	0.976	0.979	0.975	0.963	0.978	0.997	0.981	0.932	0.868	0.981	0.951	0.954	0.949	0.977	0.958		1.01	0.969	0.983	0.975	0.979	0.919	0.97	0.971
	29	0.892	0.964	0.98	0.976	0.969	0.981	0.961	1	0.971	0.946	1.007	0.962	0.96	1.004	0.985	0.944	0.915	0.993	0.957	0.951	0.965	0.971	0.966		0.994	0.976	0.97	0.967	0.965	0.894	0.956	0.966
	29.25	0.899	0.959	0.991	0.971	0.971	0.977	0.95	0.967	0.979	0.949	1.001	0.944	0.969	1.003	0.997	0.932	0.929	0.982	0.954	0.945	0.953	0.97	0.977		0.984	0.973	0.958	0.972	0.962	0.918	0.967	0.947
	29.5	0.882	0.954	0.984	0.976	0.974	0.965	0.953	0.944	0.98	0.959	1.002	0.955	0.97	1.016	0.976	0.936	0.935	0.979	0.952	0.944	0.96	0.971	0.954		0.978	0.99	0.972	0.989	0.969	0.921	0.962	0.973
	29.75	0.882	0.916	0.976	0.995	0.978	0.951	0.967	0.957	0.981	0.936	0.988	0.97	0.957	1.016	0.967	0.935	0.946	0.991	0.94	0.955	0.967	0.974	0.96		0.986	0.982	0.974	0.974	0.965	0.935	0.958	0.96
	30	0.868	0.924	0.989	0.963	0.977	0.944	0.956	0.958	0.988	0.935	0.998	0.955	0.973	1.009	0.957	0.953	0.948	0.995	0.935	0.968	0.964	0.979	0.957		0.995	0.97	0.981	0.978	0.965	0.948	0.957	0.956
	30.25	0.853	0.912	0.992	0.968	0.984	0.953	0.954	0.946	0.977	0.971	0.993	0.943	0.988	1.01	0.954	0.942	0.941	0.98	0.936	0.962	0.962	0.981	0.958		0.987	0.971	0.991	0.976	0.966	0.946	0.954	0.962
	30.5	0.835	0.925	0.976	0.97	0.989	0.947	0.963	0.964	0.976	0.969	1.004	0.944	0.996	1.014	0.956	0.935	0.95	0.987	0.937	0.955	0.963	0.973	0.946		0.978	0.994	0.975	0.971	0.96	0.938	0.958	0.956
	30.75	0.833	0.945	0.982	0.96	0.995	0.957	0.94	0.95	0.971	0.976	0.995	0.941	0.991	1.008	0.968	0.939	0.941	0.97	0.924	0.951	0.97	0.957	0.937		0.983	0.976	0.977	0.966	0.972	0.945	0.949	0.947
	31	0.807	0.934	0.981	0.971	1.001	0.954	0.959	0.961	0.987	0.938	0.996	0.936	0.963	0.992	0.961	0.928	0.948	0.978	0.932	0.951	0.971	0.954	0.939		0.989	0.984	0.946	0.964	0.967	0.939	0.955	0.97
	31.25	0.796	0.925	0.967	0.953	0.989	0.948	0.964	0.955	0.982	0.956	1.014	0.946	0.983	0.988	0.951	0.932	0.96	0.963	0.939	0.947	0.95	0.952	0.939		0.993	0.98	0.957	0.968	0.966	0.936	0.963	0.959
	31.5	0.766	0.903	0.975	0.948	0.992	0.958	0.937	0.929	0.977	0.957	0.996	0.95	0.97	0.995	0.958	0.954	0.957	0.948	0.946	0.958	0.937	0.954	0.937		0.99	0.965	0.93	0.966	0.964	0.943	0.953	0.958
	31.75	0.773	0.903	0.978	0.945	0.984	0.917	0.92	0.919	0.983	0.951	0.985	0.947	0.983	0.985	0.944	0.957	0.965	0.932	0.948	0.97	0.932	0.938	0.911		0.984	0.961	0.918	0.95	0.949	0.949	0.949	0.96
	32	0.757	0.894	0.985	0.943	0.989	0.924	0.96	0.919	0.967	0.954	0.998	0.944	0.971	0.982	0.952	0.943	0.954	0.956	0.931	0.973	0.924	0.931	0.937		0.989	0.956	0.864	0.981	0.982	0.949	0.945	0.991
	32.25	0.772	0.877	0.98	0.922	0.976	0.898	0.956	0.916	0.975	0.99	0.996	0.923	0.968	0.987	0.927	0.924	0.96	0.936	0.916	0.976	0.916	0.936	0.946		0.982	0.97	0.863	0.978	0.967	0.94	0.935	0.976
	32.5	0.775	0.854	0.986	0.943	0.968	0.913	0.955	0.889	0.96	0.986	0.994	0.946	0.977	0.991	0.932	0.896	0.961	0.933	0.943	0.967	0.907	0.902	0.921		0.968	0.992	0.863	0.949	0.968	0.926	0.947	0.957
	32.75	0.76	0.884	0.973	0.904	0.965	0.939	0.956	0.931	0.963	0.939	0.993	0.938	0.975	0.969	0.938	0.872	0.963	0.904	0.938	0.968	0.872	0.92	0.924		0.985	0.996	0.876	0.968	0.971	0.899	0.934	0.981
	33	0.744	0.896	0.967	0.902	0.968	0.958	0.952	0.935	0.952	0.981	0.976	0.934	0.973	0.984	0.952	0.886	0.953	0.888	0.934	0.963	0.845	0.926	0.914		0.99	0.983	0.825	0.991	0.991	0.927	0.938	0.949
	33.25	0.736	0.884	0.962	0.858	0.979	0.949	0.94	0.948	0.973	0.947	0.967	0.92	0.966	0.998	0.972	0.912	0.948	0.857	0.941	0.938	0.843	0.941	0.924		0.989	0.986	0.857	0.988	0.973	0.894	0.945	0.951
	33.5	0.747	0.887	0.955	0.878	0.97	0.91	0.938	0.945	0.927	0.929	0.955	0.904	0.967	0.972	0.934	0.921	0.956	0.859	0.926	0.916	0.811	0.916	0.926		0.981	1.004	0.881	0.982	0.977	0.895	0.902	0.95
	33.75	0.772	0.888	0.922	0.894	0.965	0.926	0.919	0.945	0.959	0.987	0.915	0.885	0.962	0.985	0.945	0.902	0.965	0.878	0.926	0.906	0.873	0.883	0.927		0.977	0.978	0.871	0.965	0.966	0.864	0.918	0.942
	34	0.769	0.878	0.946	0.917	0.959	0.921	0.944	0.958	0.951	0.946	0.909	0.889	0.966	1.007	0.936	0.879	0.956	0.834	0.928	0.908	0.898	0.882	0.928		0.963	0.986	0.897	0.938	0.996	0.865	0.928	0.929
	34.25	0.777	0.894	0.956	0.931	0.943	0.939	0.96	0.975	0.969	0.93	0.957	0.922	0.935	0.989	0.966	0.891	0.944	0.822	0.939	0.94	0.869	0.888	0.929		0.965	0.963	0.894	0.957	0.978	0.872	0.931	0.928
	34.5	0.79	0.9	0.983	0.915	0.943	0.945	0.959	0.965	0.981	0.932	0.963	0.922	0.943	0.991	0.973	0.899	0.945	0.852	0.94	0.949	0.89	0.937	0.926		0.966	0.988	0.884	0.959	0.968	0.891	0.918	0.922
	34.75	0.778	0.904	0.986	0.93	0.948	0.941	0.946	0.945	0.977	0.924	0.968	0.929	0.954	1.009	0.963	0.917	0.962	0.895	0.948	0.935	0.905	0.942	0.89		0.989	0.982	0.924	0.959	0.957	0.912	0.917	0.943
	35	0.768	0.916	0.986	0.937	0.943	0.949	0.962	0.936	0.977	0.929	0.976	0.937	0.976	0.999	0.953	0.92	0.962	0.923	0.933	0.925	0.928	0.935	0.897		0.987	0.975	0.916	0.965	0.95	0.876	0.929	0.917
	35.25	0.767	0.936	0.99	0.93	0.9	0.948	0.959	0.945	0.976	0.859	0.982	0.936	0.974	0.987	0.946	0.917	0.955	0.92	0.933	0.887	0.942	0.942	0.919		0.975	0.982	0.932	0.957	0.932	0.89	0.941	0.958
	35.5	0.773	0.95	0.982	0.919	0.881	0.913	0.938	0.927	0.981	0.905	0.991	0.937	0.954	0.982	0.951	0.922	0.94	0.931	0.913	0.908	0.926	0.964	0.923		1.001	0.973	0.918	0.971	0.951	0.906	0.961	0.966
	35.75	0.772	0.942	0.962	0.941	0.856	0.943	0.937	0.904	0.977	0.863	0.989	0.936	0.949	0.978	0.935	0.927	0.972	0.953	0.898	0.929	0.909	0.968	0.945		0.994	0.972	0.943	0.956	0.95	0.937	0.934	0.955
	36	0.787	0.951	0.949	0.944	0.815	0.958	0.921	0.9	0.962	0.843	0.974	0.945	0.932	0.984	0.942	0.954	0.964	0.952	0.875	0.942	0.89	0.957	0.94		0.983	0.974	0.938	0.95	0.94	0.924	0.946	0.928
	36.25	0.769	0.947	0.924	0.936	0.789	0.936	0.91	0.875	0.959	0.849	0.956	0.933	0.95	0.959	0.919	0.94	0.959	0.948	0.892	0.929	0.86	0.943	0.932		0.979	0.972	0.925	0.951	0.93	0.956	0.944	0.941
	36.5	0.757	0.951	0.91	0.908	0.763	0.897	0.893	0.905	0.98	0.815	0.939	0.938	0.957	0.951	0.89	0.949	0.948	0.95	0.89	0.884	0.902	0.925	0.917		0.941	0.947	0.902	0.942	0.897	0.921	0.947	0.933
	36.75	0.738	0.917	0.863	0.874	0.791	0.865	0.867	0.841	0.943	0.855	0.906	0.936	0.931	0.959	0.891	0.915	0.923	0.916	0.852	0.815	0.913	0.903	0.944		0.933	0.909	0.871	0.94	0.86	0.858	0.945	0.955
	37	0.742	0.939	0.858	0.829	0.788	0.859	0.825	0.844	0.951	0.818	0.881	0.947	0.946	0.891	0.884	0.91	0.943	0.897	0.865	0.862	0.909	0.875	0.924		0.892	0.883	0.876	0.977	0.851	0.847	0.938	0.919
	37.25	0.742	0.897	0.829	0.826	0.755	0.846	0.819	0.82	0.96	0.83	0.857	0.889	0.924	0.923	0.894	0.916	0.944	0.883	0.847	0.87	0.904	0.877	0.908		0.878	0.862	0.868	0.971	0.848	0.853	0.935	0.915
	37.5	0.733	0.877	0.824	0.828	0.752	0.858	0.777	0.794	0.962	0.796	0.887	0.874	0.944	0.939	0.891	0.904	0.945	0.889	0.838	0.92	0.915	0.839	0.887		0.841	0.874	0.936	0.967	0.823	0.849	0.891	0.904
	37.75	0.726	0.884	0.825	0.84	0.754	0.825	0.765	0.785	0.946	0.782	0.899	0.837	0.933	0.906	0.875	0.865	0.91	0.907	0.837	0.95	0.883	0.811	0.937		0.89	0.909	0.947	0.954	0.814	0.869	0.879	0.917
	38	0.768	0.867	0.809	0.832	0.753	0.801	0.81	0.813	0.954	0.8	0.941	0.849	0.885	0.88	0.908	0.9	0.899	0.907	0.816	0.966	0.875	0.803	0.93		0.811	0.904	0.961	0.956	0.841	0.903	0.921	0.913
	38.25	0.746	0.87	0.765	0.822	0.78	0.803	0.767	0.831	0.92	0.772	0.898	0.823	0.862	0.893	0.919	0.913	0.921	0.923	0.852	0.963	0.871	0.85	0.899		0.793	0.881	0.911	0.963	0.835	0.87	0.947	0.919
	38.5	0.723	0.825	0.773	0.816	0.818	0.781	0.75	0.837	0.906	0.802	0.867	0.843	0.926	0.898	0.9	0.928	0.929	0.927	0.908	0.964	0.874	0.854	0.872		0.815	0.866	0.919	0.948	0.878	0.866	0.921	0.902
	38.75	0.723	0.816	0.8	0.778	0.857	0.791	0.749	0.812	0.927	0.812	0.869	0.863	0.939	0.856	0.914	0.956	0.899	0.895	0.901	0.943	0.889	0.842	0.823		0.793	0.874	0.927	0.953	0.879	0.884	0.899	0.873
	39	0.73	0.849	0.773	0.793	0.873	0.831	0.747	0.773	0.899	0.876	0.92	0.899	0.938	0.874	0.871	0.925	0.845	0.885	0.885	0.969	0.857	0.829	0.834		0.745	0.883	0.947	0.937	0.888	0.886	0.885	0.871
	39.25	0.74	0.87	0.771	0.822	0.867	0.877	0.749	0.764	0.888	0.818	0.929	0.897	0.876	0.875	0.862	0.888	0.839	0.858	0.888	0.963	0.809	0.8	0.845		0.74	0.851	0.935	0.94	0.89	0.91	0.927	0.819
	39.5	0.717	0.869	0.766	0.859	0.837	0.904	0.763	0.746	0.901	0.811	0.944	0.914	0.831	0.899	0.861	0.876	0.823	0.84	0.863	0.966	0.779	0.795	0.819		0.747	0.859	0.879	0.942	0.862	0.903	0.94	0.833
	39.75	0.755	0.842	0.804	0.888	0.834	0.88	0.793	0.796	0.892	0.775	0.896	0.87	0.825	0.931	0.84	0.878	0.844	0.838	0.886	0.949	0.769	0.805	0.782		0.771	0.907	0.835	0.915	0.852	0.911	0.935	0.788
	40	0.76	0.809	0.805	0.924	0.826	0.836	0.775	0.883	0.893	0.771	0.83	0.907	0.885	0.932	0.806	0.871	0.855	0.875	0.893	0.917	0.785	0.792	0.84		0.817	0.87	0.895	0.946	0.874	0.876	0.951	0.776
	40.25	0.753	0.791	0.794	0.932	0.833	0.809	0.782	0.881	0.853	0.789	0.818	0.879	0.886	0.91	0.859	0.842	0.831	0.857	0.91	0.871	0.807	0.82	0.82		0.818	0.879	0.928	0.921	0.885	0.881	0.934	0.778
	40.5	0.76	0.78	0.77	0.923	0.889	0.833	0.747	0.832	0.835	0.746	0.806	0.879	0.874	0.894	0.882	0.807	0.814	0.851	0.89	0.844	0.851	0.816	0.852		0.827	0.875	0.934	0.939	0.892	0.864	0.918	0.835
	40.75	0.758	0.816	0.782	0.905	0.892	0.82	0.737	0.78	0.859	0.832	0.797	0.876	0.848	0.883	0.911	0.82	0.807	0.817	0.918	0.881	0.854	0.829	0.841		0.803	0.835	0.91	0.92	0.893	0.868	0.897	0.88
	41	0.742	0.809	0.764	0.88	0.907	0.832	0.748	0.76	0.908	0.89	0.871	0.885	0.844	0.842	0.886	0.841	0.814	0.82	0.9	0.885	0.849	0.818	0.813		0.798	0.81	0.874	0.921	0.884	0.878	0.859	0.876
	41.25	0.734	0.782	0.781	0.898	0.835	0.839	0.784	0.78	0.913	0.865	0.879	0.896	0.802	0.884	0.879	0.857	0.845	0.823	0.896	0.941	0.877	0.778	0.813		0.776	0.785	0.84	0.937	0.895	0.91	0.862	0.87
	41.5	0.752	0.769	0.822	0.865	0.815	0.87	0.76	0.776	0.906	0.86	0.872	0.887	0.798	0.869	0.871	0.814	0.875	0.866	0.897	0.913	0.89	0.787	0.788		0.78	0.792	0.826	0.89	0.913	0.921	0.883	0.827
	41.75	0.74	0.793	0.781	0.841	0.804	0.91	0.76	0.822	0.858	0.853	0.859	0.892	0.807	0.805	0.844	0.779	0.865	0.907	0.873	0.886	0.897	0.77	0.796		0.796	0.857	0.896	0.872	0.933	0.905	0.869	0.811
	42	0.758	0.837	0.765	0.851	0.86	0.94	0.765	0.814	0.89	0.783	0.812	0.854	0.853	0.803	0.879	0.783	0.843	0.923	0.882	0.923	0.887	0.76	0.792		0.811	0.883	0.87	0.92	0.89	0.874	0.848	0.809
	42.25	0.772	0.846	0.776	0.866	0.855	0.912	0.773	0.819	0.895	0.798	0.809	0.822	0.883	0.813	0.902	0.774	0.789	0.919	0.865	0.899	0.858	0.819	0.839		0.812	0.895	0.849	0.894	0.911	0.844	0.858	0.87
	42.5	0.772	0.824	0.756	0.868	0.885	0.892	0.751	0.787	0.938	0.859	0.83	0.788	0.845	0.853	0.909	0.766	0.79	0.871	0.838	0.831	0.879	0.857	0.879		0.867	0.927	0.837	0.866	0.899	0.836	0.86	0.882
	42.75	0.745	0.816	0.777	0.826	0.895	0.868	0.764	0.79	0.914	0.866	0.876	0.789	0.832	0.924	0.882	0.819	0.775	0.826	0.82	0.817	0.879	0.906	0.88		0.886	0.919	0.847	0.834	0.926	0.825	0.887	0.843
	43	0.723	0.799	0.823	0.792	0.842	0.92	0.789	0.777	0.906	0.852	0.93	0.802	0.839	0.939	0.853	0.794	0.79	0.86	0.824	0.813	0.9	0.901	0.89		0.843	0.962	0.909	0.785	0.933	0.862	0.909	0.801
	43.25	0.724	0.802	0.887	0.797	0.834	0.926	0.836	0.749	0.854	0.889	0.931	0.842	0.82	0.951	0.854	0.792	0.782	0.875	0.834	0.865	0.836	0.889	0.915		0.809	0.922	0.922	0.824	0.894	0.844	0.889	0.816
	43.5	0.734	0.807	0.901	0.791	0.85	0.96	0.877	0.763	0.925	0.852	0.875	0.809	0.801	0.938	0.852	0.78	0.801	0.888	0.857	0.903	0.874	0.876	0.896		0.797	0.935	0.918	0.803	0.919	0.84	0.846	0.783
	43.75	0.74	0.799	0.924	0.776	0.909	0.95	0.852	0.788	0.928	0.789	0.833	0.777	0.839	0.911	0.859	0.765	0.827	0.881	0.862	0.921	0.859	0.84	0.897		0.783	0.926	0.919	0.837	0.923	0.836	0.82	0.869
	44	0.736	0.825	0.944	0.758	0.913	0.937	0.868	0.81	0.966	0.861	0.805	0.84	0.869	0.94	0.872	0.797	0.849	0.867	0.837	0.921	0.834	0.837	0.918		0.815	0.925	0.901	0.82	0.941	0.844	0.834	0.911
	44.25	0.764	0.823	0.961	0.786	0.911	0.948	0.868	0.853	0.952	0.914	0.853	0.844	0.831	0.917	0.826	0.806	0.878	0.849	0.833	0.901	0.817	0.849	0.908		0.873	0.892	0.921	0.792	0.944	0.866	0.859	0.911
	44.5	0.77	0.876	0.982	0.818	0.862	0.936	0.853	0.894	0.962	0.919	0.877	0.837	0.826	0.926	0.801	0.877	0.866	0.843	0.816	0.894	0.8	0.858	0.912		0.875	0.916	0.926	0.838	0.925	0.865	0.892	0.9
	44.75	0.747	0.872	0.974	0.835	0.895	0.945	0.895	0.919	0.958	0.887	0.908	0.795	0.791	0.974	0.808	0.878	0.838	0.861	0.803	0.916	0.822	0.903	0.938		0.834	0.904	0.929	0.905	0.919	0.869	0.901	0.9
	45	0.772	0.85	0.921	0.846	0.872	0.932	0.936	0.901	0.94	0.875	0.91	0.79	0.825	0.884	0.8	0.846	0.857	0.886	0.814	0.963	0.843	0.923	0.936		0.863	0.93	0.929	0.897	0.904	0.863	0.884	0.918
	45.25	0.782	0.837	0.931	0.861	0.928	0.965	0.932	0.894	0.954	0.913	0.898	0.827	0.839	0.925	0.801	0.802	0.829	0.898	0.803	0.941	0.889	0.9	0.924		0.958	0.97	0.929	0.885	0.928	0.869	0.862	0.933
	45.5	0.755	0.814	0.916	0.815	0.922	0.967	0.927	0.883	0.972	0.868	1.955*	0.853	0.877	1.005	0.81	0.796	0.828	0.918	0.85	0.95	0.874	0.93	0.9		0.954	0.921	0.936	0.882	0.915	0.897	0.874	0.965
	45.75	0.757	0.844	0.87	0.802	0.893	0.972	0.94	0.92	0.939	0.967	0.872	0.89	0.853	0.946	0.823	0.791	0.843	0.904	0.892	0.964	0.877	0.97	0.895		0.913	0.983	0.958	0.884	0.923	0.874	0.862	0.922
	46	0.749	0.893	0.87	0.789	0.88	0.975	0.937	0.854	0.912	0.906	0.913	0.88	0.812	0.967	0.835	0.771	0.835	0.911	0.844	0.925	0.834	0.95	0.879		0.874	0.935	0.971	0.928	0.94	0.835	0.825	0.93
	46.25	0.765	0.87	0.842	0.799	0.89	0.979	0.892	0.862	0.935	0.865	0.914	0.862	0.78	0.956	0.808	0.798	0.864	0.927	0.825	0.897	0.831	0.963	0.853		0.876	0.96	0.953	0.916	0.923	0.875	0.884	0.933
	46.5	0.746	0.862	0.858	0.845	0.893	1.001*	0.875	0.839	0.909	0.926	0.877	0.878	0.772	0.932	0.81	0.779	0.85	0.918	0.831	0.935	0.851	0.928	0.812		0.885	0.946	0.94	0.863	0.906	0.855	0.902	0.919
	46.75	0.802	0.851	0.86	0.819	0.854	0.98	0.899	0.857	0.904	0.917	0.853	0.841	0.851	0.879	0.832	0.818	0.85	0.893	0.823	0.944	0.867	0.959	0.816		0.868	0.957	0.973	0.911	0.903	0.856	0.927	0.932
	47	0.87	0.87	0.892	0.79	0.821	0.973	0.826	0.884	0.854	0.87	0.849	0.828	0.88	0.882	0.898	0.878	0.849	0.857	0.855	0.942	0.826	0.991	0.829		0.924	0.939	0.954	0.901	0.913	0.896	0.914	0.943
	47.25	0.908	0.868	0.922	0.796	0.824	0.974	0.845	0.868	0.878	0.886	0.906	0.842	0.89	0.859	0.917	0.882	0.845	0.842	0.888	0.971	0.863	0.961	0.847		0.965	0.978	0.948	0.893	0.958	0.882	0.909	0.934
	47.5	0.903	0.905	0.939	0.864	0.849	0.963	0.875	0.894	0.884	0.89	0.918	0.863	0.898	0.864	0.924	0.879	0.828	0.855	0.889	0.976	0.885	0.982	0.879		0.956	0.968	0.974	0.918	0.942	0.875	0.908	0.946
	47.75	0.915	0.917	0.925	0.897	0.856	1.003	0.828	0.873	0.909	0.871	0.969	0.853	0.903	0.928	0.929	0.846	0.853	0.875	0.882	0.993	0.906	0.997	0.889		0.964	0.961	0.942	0.933	0.942	0.882	0.915	0.97
	48	0.922	0.896	0.915	0.921	0.886	0.989	0.804	0.879	0.92	0.884	0.954	0.848	0.899	0.935	0.919	0.824	0.847	0.941	0.886	1.013	0.905	0.96	0.909		0.941	0.972	0.934	0.928	0.931	0.891	0.923	0.95
	48.25	0.928	0.898	0.917	0.94	0.907	0.994	0.815	0.927	0.935	0.856	0.973	0.825	0.909	0.889	0.904	0.877	0.846	0.934	0.916	0.996	0.904	0.979	0.904		0.904	0.987	0.957	0.946	0.941	0.911	0.946	0.943
	48.5	0.954	0.913	0.954	0.979	0.952	0.992	0.807	0.948	0.939	0.947	0.957	0.871	0.932	0.935	0.909	0.873	0.874	0.952	0.906	0.98	0.891	0.973	0.929		0.913	0.984	0.973	0.943	0.916	0.966	0.947	0.941
	48.75	0.971	0.926	0.973	0.926	0.964	0.97	0.872	0.97	0.953	0.863	0.985	0.897	0.906	0.963	0.917	0.897	0.846	0.943	0.925	0.968	0.92	0.964	0.928		0.96	0.972	0.966	0.966	0.916	0.95	0.945	0.963
	49	0.962	0.942	0.973	0.94	0.978	0.977	0.896	0.96	0.964	0.901	0.986	0.912	0.923	0.946	0.922	0.907	0.877	0.96	0.927	0.953	0.915	0.966	0.925		0.917	0.987	0.967	0.968	0.925	0.932	0.963	0.972
	49.25	0.955	0.959	0.992	0.922	0.966	0.97	0.922	0.961	0.963	0.922	0.975	0.916	0.942	0.968	0.935	0.914	0.914	0.95	0.932	0.94	0.954	0.991	0.944		0.925	1.005	0.955	0.955	0.944	0.934	0.975	0.949
	49.5	0.954	0.96	0.998	0.945	0.957	0.975	0.929	0.967	0.971	0.906	0.991	0.927	0.932	0.983	0.947	0.939	0.935	0.966	0.93	0.954	0.953	0.992	0.952		0.965	0.999	0.964	0.969	0.953	0.959	0.965	0.954
	49.75	0.956	0.958	0.987	0.95	0.962	0.978	0.927	0.962	0.989	0.947	1	0.926	0.941	0.996	0.954	0.958	0.944	0.951	0.941	0.96	0.947	0.963	0.942		0.923	0.989	0.966	0.968	0.935	0.942	0.978	0.977
	50	0.969	0.965	0.998	0.963	0.971	0.969	0.941	0.971	0.979	0.933	1.001	0.932	0.973	1.013	0.962	0.929	0.957	0.959	0.95	0.966	0.958	0.966	0.947		0.957	0.999	0.946	0.963	0.958	0.978	0.963	0.976
	50.25	0.963	0.948	0.998	0.939	0.972	0.982	0.938	0.972	0.975	0.938	0.988	0.947	0.961	0.994	0.953	0.938	0.947	0.956	0.947	0.951	0.958	0.979	0.95		0.949	0.989	0.963	0.975	0.957	0.973	0.959	0.955
	50.5	0.94	0.955	0.998	0.972	0.974	0.974	0.955	0.98	0.977	0.942	0.995	0.947	0.944	1.014	0.951	0.928	0.926	0.947	0.941	0.951	0.97	0.962	0.936		0.976	0.99	0.977	0.97	0.967	0.962	0.959	0.951
	50.75	0.968	0.972	1.019	0.987	0.971	0.995	0.948	0.959	0.976	0.941	0.998	0.947	0.964	1.023	0.975	0.931	0.935	0.938	0.941	0.946	0.959	0.966	0.96		1.001	0.986	0.968	0.989	0.967	0.953	0.952	0.962
	51	0.969	0.986	0.997	0.991	0.974	0.99	0.953	0.969	0.989	0.962	1.005	0.927	0.969	1.012	0.962	0.967	0.922	0.946	0.95	0.935	0.959	0.975	0.95		0.985	0.998	0.98	0.956	0.981	0.964	0.958	0.964
	51.25	0.968	0.985	1.015	0.992	0.981	0.997	0.938	0.986	0.986	0.957	0.973	0.953	0.965	1.011	0.98	0.923	0.904	0.947	0.939	0.953	0.943	0.997	0.945		0.981	0.987	0.972	0.967	0.977	0.966	0.961	0.951
	51.5	0.984	0.975	1.004	0.958	0.972	0.997	0.952	0.979	1.002	0.919	0.977	0.965	0.969	1	0.966	0.94	0.908	0.965	0.95	0.954	0.957	0.976	0.949		0.995	0.995	0.973	0.971	0.995	1.013	0.963	0.963
	51.75	0.967	0.993	1.017	0.967	0.981	0.987	0.936	0.978	0.985	0.996	0.987	0.965	0.97	1.017	0.981	0.939	0.874	0.971	0.941	0.955	0.947	0.984	0.94		0.979	0.997	0.965	0.967	0.982	0.988	0.974	0.976
	52	0.992	0.982	1.006	0.996	0.975	0.998	0.957	0.955	0.988	0.972	1.004	0.964	0.969	0.998	0.983	0.947	0.877	0.959	0.957	0.967	0.969	0.992	0.922		0.985	1.004	0.979	0.961	0.989	1.011	0.953	0.965
	52.25	0.978	0.968	1.005	0.977	0.954	0.993	0.965	0.975	0.986	0.988	0.995	0.948	0.954	0.998	0.985	0.953	0.881	0.961	0.942	0.98	0.961	0.972	0.921		1.005	0.992	0.96	0.958	0.973	0.949	0.964	0.953
	52.5	0.976	0.972	0.985	0.982	0.994	0.994	0.968	0.972	0.98	0.962	0.992	0.941	0.984	1.002	0.964	0.956	0.864	0.974	0.938	0.975	0.967	0.972	0.881		0.995	1.001	0.95	0.962	0.987	0.959	0.974	0.971
	52.75	0.959	0.966	0.996	0.977	0.984	0.986	0.969	0.975	0.986	0.953	1.02	0.962	0.974	1.001	0.965	0.956	0.822	0.986	0.942	0.957	0.944	0.985	0.86		0.987	1.012	0.983	0.971	0.984	0.972	0.962	0.948
	53	0.979	0.981	0.983	0.971	1.001	0.987	0.969	0.963	0.981	0.944	0.964	0.947	0.976	0.998	0.965	0.941	0.804	0.964	0.94	0.964	0.949	0.971	0.856		0.983	1.007	0.962	0.956	0.985	0.947	0.965	0.951
	53.25	0.986	0.975	0.965	0.977	0.99	0.99	0.959	0.953	0.98	0.96	0.99	0.963	0.97	1.008	0.962	0.941	0.842	0.972	0.946	0.965	0.948	0.961	0.827		0.984	1.005	0.949	0.965	0.981	0.953	0.967	0.98
	53.5	0.988	0.987	0.963	0.956	0.996	0.977	0.959	0.93	0.985	0.97	0.995	0.966	0.954	1	0.964	0.92	0.811	0.951	0.931	0.97	0.941	0.98	0.834		1.018	1.005	0.959	0.958	0.97	0.962	0.952	0.944
	53.75	0.972	0.982	0.976	0.965	0.984	0.975	0.964	0.925	0.973	0.934	0.992	0.959	0.98	0.998	0.973	0.95	0.82	0.968	0.937	0.995	0.951	0.987	0.819		0.99	0.996	0.944	0.972	0.976	0.962	0.955	0.967
	54	0.958	0.971	0.96	0.966	0.991	0.971	0.955	0.922	0.975	0.974	0.992	0.953	0.962	0.986	0.954	0.948	0.86	0.972	0.936	0.975	0.942	0.984	0.801		0.986	0.984	0.95	0.993	0.978	0.968	0.953	0.949
	54.25	0.966	0.957	0.954	0.96	0.99	0.967	0.954	0.931	0.978	0.963	0.965	0.936	0.968	0.985	0.963	0.935	0.903	0.972	0.93	0.959	0.935	0.992	0.801		0.958	0.98	0.957	0.979	0.984	0.951	0.959	0.952
	54.5	0.957	0.948	0.938	0.966	1	0.982	0.959	0.947	0.976	0.96	0.968	0.938	0.949	0.957	0.957	0.953	0.923	0.967	0.935	0.963	0.917	0.978	0.779		0.968	0.973	0.967	0.991	0.982	0.97	0.95	0.944
	54.75	0.959	0.95	0.945	0.989	0.989	1.006	0.953	0.947	0.98	0.976	0.95	0.915	0.939	0.961	0.964	0.94	0.945	0.974	0.937	0.965	0.914	0.976	0.767		0.987	0.945	0.954	0.986	0.981	0.939	0.92	0.937
	55	0.955	0.971	0.958	0.967	0.992	0.976	0.938	0.935	0.97	0.959	0.969	0.932	0.938	0.995	0.957	0.959	0.945	0.98	0.932	0.947	0.923	0.966	0.769		0.977	0.956	0.953	0.961	0.977	0.924	0.953	0.932
	55.25	0.971	0.95	0.948	0.959	0.979	0.972	0.952	0.922	0.978	0.944	0.938	0.942	0.952	1.008	0.964	0.931	0.943	0.976	0.928	0.953	0.915	0.96	0.76		0.979	0.954	0.933	0.956	0.984	0.937	0.957	0.938
	55.5	0.964	0.958	0.95	0.982	0.971	0.958	0.953	0.919	0.971	0.95	0.962	0.934	0.945	0.999	0.93	0.921	0.955	0.965	0.931	0.941	0.905	0.964	0.779		0.96	0.95	0.89	0.944	0.983	0.927	0.942	0.928
	55.75	0.993	0.94	0.954	0.963	0.972	0.985	0.953	0.915	0.963	0.891	0.971	0.895	0.956	1.018	0.934	0.924	0.954	0.986	0.923	0.952	0.888	0.997	0.76		0.967	0.958	0.867	0.95	0.974	0.944	0.948	0.924
	56	0.986	0.953	0.952	0.957	0.965	0.984	0.939	0.914	0.967	0.922	0.978	0.898	0.971	1.031	0.946	0.942	0.974	0.979	0.898	0.96	0.835	0.977	0.793		0.965	0.97	0.882	0.935	0.973	0.929	0.891	0.912
	56.25	0.98	0.952	0.951	0.937	0.963	0.967	0.948	0.959	0.951	0.936	0.973	0.847	0.942	1.019	0.946	0.95	0.965	0.963	0.886	0.94	0.815	0.989	0.771		0.972	0.963	0.89	0.919	0.977	0.935	0.933	0.938
	56.5	0.956	0.97	0.921	0.918	0.957	0.969	0.949	0.957	0.922	0.955	0.95	0.863	0.938	1.005	0.946	0.939	0.952	0.943	0.907	0.903	0.867	0.953	0.754		0.966	0.941	0.925	0.903	0.982	0.926	0.948	0.872
	56.75	0.957	0.967	0.923	0.923	0.97	0.982	0.968	0.955	0.937	0.928	0.913	0.834	0.931	0.989	0.945	0.924	0.953	0.929	0.915	0.892	0.881	0.938	0.741		0.97	0.931	0.926	0.928	0.969	0.927	0.944	0.874
	57	0.985	0.945	0.939	0.94	0.953	0.968	0.954	0.937	0.949	0.94	0.9	0.857	0.936	0.976	0.923	0.899	0.953	0.931	0.926	0.885	0.894	0.929	0.736		0.923	0.932	0.947	0.939	0.956	0.915	0.948	0.909
	57.25	0.964	0.932	0.951	0.904	0.96	0.955	0.934	0.944	0.942	0.916	0.887	0.815	0.956	0.971	0.931	0.877	0.949	0.921	0.935	0.901	0.858	0.931	0.741		0.916	0.973	0.92	0.951	0.963	0.915	0.941	0.922
	57.5	0.978	0.931	0.964	0.907	0.966	0.948	0.958	0.953	0.958	0.939	0.869	0.841	0.948	0.962	0.927	0.902	0.923	0.931	0.944	0.918	0.88	0.923	0.772		0.957	0.959	0.905	0.934	0.976	0.912	0.971	0.924
	57.75	0.978	0.949	0.963	0.922	0.963	0.97	0.961	0.93	0.956	0.939	0.946	0.825	0.956	0.943	0.945	0.931	0.893	0.93	0.923	0.961	0.898	0.944	0.757		0.971	0.95	0.937	0.938	0.955	0.916	0.941	0.922
	58	0.984	0.95	0.966	0.945	0.978	0.981	0.966	0.947	0.957	0.917	0.967	0.873	0.969	0.924	0.957	0.922	0.869	0.94	0.936	0.939	0.917	0.927	0.76		0.985	0.966	0.933	0.921	0.966	0.912	0.933	0.91
	58.25	0.984	0.93	0.946	0.924	0.975	0.957	0.961	0.941	0.965	0.914	0.968	0.899	0.96	0.901	0.946	0.902	0.841	0.933	0.934	0.959	0.94	0.927	0.753		0.946	0.987	0.948	0.889	0.971	0.93	0.895	0.934
	58.5	0.966	0.942	0.958	0.947	0.985	0.943	0.965	0.945	0.972	0.886	0.953	0.891	0.975	0.919	0.954	0.911	0.809	0.927	0.915	0.935	0.937	0.95	0.742		0.965	0.965	0.973	0.887	0.974	0.946	0.902	0.933
	58.75	0.948	0.923	0.949	0.955	0.951	0.981	0.957	0.954	0.981	0.885	0.947	0.92	0.957	0.891	0.949	0.94	0.805	0.939	0.916	0.919	0.956	0.954	0.762		0.945	0.952	0.97	0.894	0.972	0.885	0.906	0.946
	59	0.947	0.918	0.959	0.945	0.971	0.961	0.953	0.94	0.966	0.919	0.972	0.93	0.96	0.928	0.947	0.941	0.806	0.926	0.916	0.913	0.951	0.952	0.808		0.959	0.965	0.962	0.919	0.968	0.915	0.902	0.923
	59.25	0.935	0.914	0.94	0.955	0.96	0.963	0.96	0.938	0.974	0.89	0.966	0.928	0.954	0.956	0.94	0.939	0.797	0.922	0.944	0.924	0.934	0.927	0.826		0.966	0.97	0.941	0.942	0.952	0.921	0.906	0.912
	59.5	0.941	0.921	0.893	0.935	0.944	0.982	0.954	0.93	0.967	0.875	0.952	0.932	0.957	0.95	0.937	0.955	0.788	0.928	0.935	0.937	0.936	0.929	0.826		0.963	0.984	0.935	0.94	0.934	0.945	0.919	0.905
	59.75	0.948	0.91	0.92	0.941	0.904	0.993	0.936	0.944	0.963	0.895	0.937	0.933	0.96	0.958	0.927	0.941	0.772	0.909	0.924	0.925	0.922	0.955	0.831		0.951	0.979	0.962	0.936	0.909	0.938	0.919	0.909
	60	0.914	0.921	0.922	0.935	0.899	0.984	0.933	0.946	0.958	0.885	0.955	0.946	0.934	0.934	0.92	0.94	0.75	0.892	0.917	0.926	0.906	0.945	0.837		0.948	0.939	0.942	0.949	0.878	0.942	0.925	0.906
	60.25	0.889	0.925	0.891	0.921	0.839	0.978	0.88	0.916	0.948	0.874	0.961	0.929	0.93	0.939	0.905	0.948	0.757	0.872	0.898	0.937	0.863	0.976	0.843		0.961	0.922	0.921	0.931	0.874	0.981	0.94	0.918
	60.5	0.884	0.914	0.822	0.932	0.834	0.989	0.868	0.964	0.927	0.874	0.95	0.934	0.889	0.959	0.903	0.951	0.752	0.829	0.892	0.948	0.856	0.954	0.881		0.943	0.958	0.926	0.916	0.883	0.93	0.935	0.909
	60.75	0.906	0.881	0.821	0.906	0.842	0.95	0.843	0.941	0.928	0.844	0.911	0.932	0.867	0.925	0.903	0.924	0.785	0.807	0.897	0.983	0.842	0.935	0.875		0.909	0.94	0.935	0.883	0.84	0.873	0.927	0.892
	61	0.925	0.867	0.867	0.885	0.887	0.941	0.844	0.894	0.928	0.863	0.88	0.939	0.844	0.919	0.88	0.927	0.779	0.819	0.85	0.965	0.826	0.904	0.877		0.914	0.9	0.928	0.872	0.813	0.859	0.921	0.857
	61.25	0.91	0.841	0.892	0.883	0.878	0.947	0.797	0.876	0.916	0.796	0.837	0.929	0.849	0.897	0.869	0.905	0.765	0.795	0.875	0.915	0.85	0.9	0.851		0.89	0.884	0.945	0.866	0.819	0.9	0.923	0.88
	61.5	0.904	0.863	0.862	0.894	0.859	0.984	0.842	0.865	0.941	0.793	0.803	0.912	0.885	0.866	0.859	0.892	0.751	0.781	0.893	0.948	0.845	0.87	0.828		0.84	0.875	0.927	0.873	0.844	0.893	0.845	0.89
	61.75	0.899	0.853	0.863	0.907	0.884	0.994	0.853	0.862	0.943	0.763	0.843	0.882	0.878	0.883	0.894	0.881	0.746	0.809	0.867	0.948	0.858	0.852	0.816		0.809	0.85	0.951	0.846	0.874	0.913	0.837	0.881
	62	0.89	0.906	0.839	0.915	0.836	0.959	0.868	0.806	0.936	0.804	0.885	0.915	0.872	0.884	0.917	0.861	0.734	0.812	0.867	0.984	0.815	0.878	0.814		0.82	0.884	0.933	0.884	0.87	0.905	0.876	0.876
	62.25	0.938	0.935	0.867	0.935	0.81	0.962	0.871	0.802	0.894	0.759	0.905	0.918	0.865	0.924	0.901	0.854	0.734	0.788	0.839	0.992	0.81	0.867	0.849		0.793	0.882	0.95	0.917	0.883	0.914	0.886	0.861
	62.5	0.931	0.943	0.882	0.943	0.843	0.927	0.857	0.856	0.872	0.728	0.848	0.916	0.833	0.915	0.868	0.896	0.764	0.761	0.807	1.005	0.802	0.886	0.852		0.788	0.863	0.947	0.918	0.86	0.894	0.912	0.835
	62.75	0.963	0.925	0.859	0.923	0.817	0.903	0.839	0.857	0.885	0.806	0.831	0.9	0.818	0.901	0.883	0.849	0.767	0.777	0.805	0.994	0.826	0.887	0.853		0.766	0.85	0.893	0.924	0.817	0.887	0.926	0.871
	63	0.924	0.902	0.848	0.951	0.803	0.938	0.818	0.84	0.896	0.842	0.814	0.874	0.847	0.895	0.91	0.829	0.74	0.76	0.817	0.979	0.808	0.862	0.847		0.798	0.798	0.868	0.904	0.829	0.885	0.901	0.871
	63.25	0.905	0.882	0.825	0.892	0.842	0.954	0.806	0.845	0.924	0.859	0.784	0.859	0.895	0.92	0.904	0.809	0.758	0.762	0.859	0.984	0.787	0.801	0.819		0.794	0.786	0.9	0.894	0.851	0.937	0.91	0.877
	63.5	0.911	0.872	0.829	0.848	0.83	0.927	0.847	0.857	0.908	0.859	0.835	0.819	0.897	0.94	0.911	0.841	0.743	0.803	0.848	0.98	0.793	0.784	0.831		0.758	0.775	0.852	0.863	0.882	0.954	0.906	0.847
	63.75	0.9	0.857	0.844	0.849	0.821	0.879	0.841	0.858	0.869	0.827	0.848	0.788	0.88	0.917	0.916	0.854	0.748	0.804	0.851	0.974	0.823	0.825	0.811		0.775	0.788	0.823	0.885	0.849	0.924	0.916	0.821
	64	0.861	0.897	0.843	0.873	0.778	0.854	0.868	0.813	0.812	0.801	0.868	0.791	0.846	0.879	0.887	0.888	0.749	0.842	0.837	0.927	0.844	0.835	0.829		0.75	0.819	0.832	0.867	0.824	0.854	0.895	0.791
	64.25	0.885	0.875	0.831	0.92	0.767	0.871	0.897	0.807	0.861	0.8	0.855	0.828	0.829	0.873	0.897	0.9	0.754	0.833	0.812	0.921	0.851	0.836	0.862		0.761	0.836	0.861	0.808	0.799	0.83	0.88	0.811
	64.5	0.917	0.846	0.794	0.91	0.77	0.883	0.89	0.788	0.887	0.878	0.814	0.799	0.828	0.908	0.875	0.868	0.764	0.785	0.787	0.902	0.837	0.803	0.865		0.81	0.884	0.857	0.852	0.783	0.837	0.897	0.823
	64.75	0.932	0.821	0.776	0.937	0.765	0.852	0.885	0.782	0.919	0.851	0.84	0.769	0.81	0.889	0.874	0.841	0.756	0.789	0.795	0.904	0.819	0.802	0.882		0.854	0.927	0.873	0.87	0.794	0.841	0.888	0.879
	65	0.924	0.804	0.791	0.925	0.818	0.847	0.87	0.784	0.889	0.933	0.798	0.771	0.867	0.931	0.888	0.819	0.752	0.766	0.796	0.867	0.804	0.875	0.901		0.855	0.954	0.843	0.864	0.806	0.851	0.873	0.877
	65.25	0.886	0.809	0.822	0.904	0.876	0.875	0.884	0.843	0.86	0.858	0.8	0.765	0.884	0.964	0.874	0.807	0.771	0.769	0.81	0.869	0.849	0.888	0.86		0.852	0.922	0.795	0.821	0.836	0.802	0.875	0.904
	65.5	0.849	0.841	0.845	0.91	0.881	0.844	0.904	0.864	0.832	0.849	0.852	0.813	0.91	0.982	0.882	0.794	0.74	0.755	0.839	0.844	0.872	0.929	0.83		0.814	0.913	0.792	0.791	0.845	0.866	0.873	0.887
	65.75	0.879	0.884	0.884	0.929	0.847	0.831	0.874	0.906	0.837	0.863	0.867	0.826	0.885	0.919	0.866	0.841	0.745	0.772	0.848	0.875	0.888	0.868	0.824		0.813	0.926	0.794	0.798	0.834	0.896	0.833	0.854
	66	0.858	0.873	0.865	0.923	0.886	0.864	0.814	0.888	0.896	0.872	0.85	0.865	0.872	0.88	0.823	0.835	0.737	0.749	0.825	0.881	0.886	0.841	0.853		0.801	0.877	0.813	0.759	0.79	0.923	0.807	0.886
	66.25	0.883	0.836	0.831	0.905	0.922	0.889	0.825	0.898	0.922	0.863	0.803	0.828	0.869	0.923	0.812	0.813	0.74	0.803	0.789	0.923	0.889	0.839	0.858		0.802	0.852	0.852	0.839	0.833	0.948	0.803	0.89
	66.5	0.917	0.821	0.856	0.916	0.95	0.889	0.812	0.942	0.898	0.844	0.788	0.81	0.857	0.902	0.804	0.807	0.757	0.812	0.782	0.939	0.87	0.812	0.824		0.788	0.824	0.853	0.824	0.828	0.885	0.8	0.896
	66.75	0.917	0.827	0.852	0.908	0.945	0.836	0.806	0.897	0.919	0.768	0.786	0.807	0.889	0.891	0.827	0.807	0.74	0.823	0.76	0.935	0.862	0.871	0.797		0.791	0.864	0.85	0.877	0.879	0.875	0.819	0.852
	67	0.944	0.853	0.892	0.873	0.946	0.849	0.831	0.897	0.919	0.851	0.794	0.786	0.913	0.929	0.869	0.781	0.758	0.778	0.81	0.928	0.84	0.818	0.822		0.809	0.859	0.84	0.864	0.899	0.848	0.814	0.837
	67.25	0.934	0.86	0.927	0.88	0.948	0.862	0.847	0.897	0.923	0.834	0.834	0.8	0.924	0.972	0.851	0.779	0.762	0.797	0.796	0.922	0.823	0.862	0.795		0.828	0.819	0.837	0.861	0.874	0.874	0.817	0.792
	67.5	0.922	0.873	0.886	0.898	0.885	0.855	0.847	0.88	0.901	0.864	0.851	0.826	0.89	0.965	0.824	0.804	0.756	0.771	0.82	0.912	0.799	0.907	0.785		0.899	0.805	0.854	0.818	0.894	0.831	0.81	0.817
	67.75	0.917	0.87	0.842	0.911	0.881	0.904	0.813	0.833	0.847	0.871	0.911	0.814	0.874	0.908	0.819	0.771	0.767	0.762	0.833	0.937	0.843	0.915	0.781		0.863	0.795	0.856	0.823	0.868	0.827	0.799	0.834
	68	0.902	0.845	0.881	0.892	0.893	0.949	0.791	0.87	0.877	0.829	0.898	0.793	0.89	0.884	0.788	0.777	0.747	0.779	0.793	0.919	0.883	0.947	0.801		0.839	0.876	0.894	0.869	0.885	0.837	0.831	0.808
	68.25	0.926	0.887	0.905	0.882	0.879	0.964	0.789	0.86	0.917	0.812	0.864	0.787	0.877	0.891	0.82	0.778	0.756	0.795	0.774	0.906	0.898	0.937	0.818		0.827	0.927	0.88	0.889	0.884	0.854	0.868	0.85
	68.5	0.939	0.914	0.904	0.906	0.919	0.942	0.788	0.849	0.923	0.809	0.819	0.804	0.905	0.923	0.859	0.782	0.759	0.797	0.796	0.968	0.911	0.93	0.81		0.765	0.955	0.876	0.916	0.903	0.83	0.896	0.832
	68.75	0.924	0.925	0.879	0.855	0.944	0.916	0.845	0.808	0.952	0.82	0.83	0.825	0.91	0.938	0.911	0.88	0.763	0.789	0.791	0.959	0.909	0.909	0.814		0.819	0.965	0.868	0.94	0.895	0.847	0.894	0.866
	69	0.906	0.961	0.881	0.871	0.925	0.949	0.88	0.804	0.924	0.822	0.827	0.849	0.933	0.962	0.892	0.888	0.782	0.81	0.839	0.966	0.891	0.938	0.861		0.839	0.941	0.902	0.938	0.922	0.896	0.917	0.899
	69.25	0.87	0.848	0.924	0.839	0.909	0.977	0.925	0.798	0.927	0.853	0.866	0.885	0.926	0.979	0.865	0.84	0.767	0.79	0.859	0.921	0.897	0.944	0.901		0.831	0.961	0.929	0.933	0.936	0.899	0.886	0.882
	69.5	0.937	0.901	0.949	0.872	0.931	0.986	0.915	0.853	0.935	0.776	0.916	0.845	0.925	0.936	0.835	0.86	0.758	0.865	0.863	0.955	0.903	0.884	0.867		0.811	0.972	0.916	0.926	0.925	0.93	0.928	0.849
	69.75	0.94	0.891	0.927	0.863	0.913	0.96	0.917	0.889	0.904	0.762	0.932	0.807	0.927	0.929	0.817	0.888	0.79	0.88	0.841	0.922	0.897	0.909	0.9		0.795	0.985	0.868	0.958	0.913	0.91	0.934	0.813
	70	0.904	0.896	0.88	0.846	0.875	0.967	0.913	0.868	0.864	0.814	0.931	0.793	0.894	0.885	0.829	0.888	0.776	0.871	0.836	0.935	0.884	0.93	0.881		0.816	0.971	0.835	0.946	0.899	0.899	0.941	0.881
	70.25	0.907	0.886	0.848	0.837	0.874	0.985	0.867	0.821	0.913	0.816	0.933	0.799	0.943	0.855	0.831	0.865	0.819	0.862	0.801	0.896	0.88	0.917	0.854		0.901	0.95	0.922	0.919	0.911	0.907	0.901	0.894
	70.5	0.908	0.893	0.92	0.89	0.904	0.989	0.874	0.857	0.896	0.834	0.934	0.841	0.964	0.891	0.852	0.849	0.826	0.865	0.832	0.932	0.86	0.881	0.878		0.927	0.984	0.956	0.961	0.911	0.906	0.893	0.9
	70.75	0.918	0.907	0.953	0.898	0.905	1.002	0.92	0.878	0.897	0.833	0.936	0.885	0.961	0.914	0.886	0.849	0.859	0.827	0.799	0.925	0.873	0.868	0.873		0.937	0.928	0.938	0.926	0.914	0.888	0.882	0.885
	71	0.949	0.9	0.953	0.864	0.904	0.995	0.88	0.954	0.896	0.878	0.938	0.912	0.947	0.943	0.898	0.873	0.828	0.834	0.843	0.951	0.886	0.883	0.862		0.916	0.978	0.932	0.879	0.897	0.932	0.928	0.874
	71.25	0.956	0.908	0.953	0.871	0.936	0.962	0.868	0.907	0.908	0.872	0.968	0.882	0.982	0.995	0.868	0.853	0.817	0.875	0.843	0.906	0.897	0.912	0.874		0.928	0.993	0.941	0.908	0.893	0.926	0.941	0.896
	71.5	0.981	0.941	0.947	0.827	0.952	0.965	0.889	0.891	0.929	0.845	0.93	0.874	0.966	0.962	0.842	0.922	0.818	0.917	0.835	0.919	0.955	0.925	0.899		0.894	0.958	0.944	0.915	0.911	0.944	0.939	0.919
	71.75	0.985	0.943	0.99	0.839	0.924	0.975	0.895	0.911	0.94	0.855	0.908	0.854	0.934	0.969	0.856	0.919	0.797	0.939	0.793	0.968	0.913	0.928	0.905		0.903	0.954	0.956	0.952	0.904	0.958	0.935	0.925
	72	0.957	0.969	0.96	0.872	0.919	0.977	0.919	0.939	0.976	0.836	0.967	0.891	0.981	0.951	0.842	0.926	0.795	0.947	0.815	0.979	0.923	0.917	0.935		0.931	0.993	0.932	0.914	0.924	0.967	0.936	0.935
	72.25	0.995	0.974	0.947	0.932	0.967	0.992	0.904	0.954	0.944	0.867	0.994	0.89	0.953	0.917	0.891	0.969	0.806	0.955	0.869	0.947	0.921	0.902	0.898		0.962	0.971	0.984	0.891	0.938	0.959	0.927	0.957
	72.5	0.973	0.977	0.957	0.941	0.96	0.965	0.928	0.958	0.946	0.853	0.982	0.907	0.934	0.953	0.936	0.962	0.808	0.96	0.857	0.911	0.931	0.89	0.898		0.919	0.991	0.959	0.94	0.935	0.929	0.966	0.944
	72.75	0.948	0.969	0.966	0.945	0.923	0.965	0.953	0.95	0.948	0.907	0.985	0.918	0.944	0.935	0.934	0.939	0.801	0.949	0.875	0.929	0.932	0.925	0.904		0.901	0.98	0.979	0.924	0.927	0.936	0.947	0.926
	73	0.938	0.969	0.969	0.964	0.935	0.992	0.936	0.95	0.946	0.906	0.981	0.913	0.931	0.949	0.946	0.961	0.837	0.939	0.887	0.94	0.935	0.958	0.911		0.943	0.98	0.95	0.936	0.923	0.942	0.948	0.934
	73.25	0.955	0.957	0.985	0.97	0.953	0.992	0.963	0.954	0.938	0.92	0.97	0.941	0.946	0.98	0.957	0.943	0.846	0.938	0.906	0.938	0.932	0.959	0.917		0.956	0.995	0.933	0.972	0.951	0.947	0.97	0.94
	73.5	0.954	0.972	0.996	0.954	0.947	0.977	0.971	0.965	0.973	0.912	0.966	0.961	0.956	0.995	0.947	0.95	0.844	0.933	0.923	0.938	0.967	0.952	0.919		0.946	0.995	0.947	0.958	0.956	0.952	0.952	0.936
	73.75	0.985	0.978	0.996	0.962	0.958	0.985	0.957	0.956	0.978	0.943	0.979	0.95	0.958	1.004	0.962	0.958	0.844	0.938	0.945	0.96	0.953	0.96	0.931		0.962	0.984	0.963	0.952	0.958	0.964	0.961	0.962
	74	0.97	0.973	0.982	0.967	0.949	1.002	0.943	0.962	0.998	0.962	1.012	0.962	0.954	1	0.962	0.964	0.795	0.963	0.964	0.979	0.958	0.985	0.932		0.964	0.992	0.961	0.955	0.954	0.96	0.966	0.96
	74.25	0.97	0.975	0.983	0.969	0.975	0.996	0.955	0.965	0.992	0.953	1.009	0.976	0.954	1.002	0.98	0.954	0.779	0.961	0.956	0.974	0.958	0.974	0.937		0.991	1	0.944	0.95	0.96	0.987	0.954	0.971
	74.5	0.983	0.981	0.988	0.959	0.95	1.006	0.946	0.967	0.988	0.946	0.995	0.961	0.973	1.001	0.957	0.968	0.807	0.962	0.919	0.965	0.964	0.983	0.911		0.943	1.001	0.952	0.949	0.973	0.986	0.973	0.956
	74.75	0.993	0.977	0.987	0.979	0.946	0.993	0.965	0.966	0.995	0.928	1.014	0.966	0.964	0.995	0.97	0.962	0.876	0.979	0.899	0.968	0.971	0.958	0.916		0.941	1.004	0.953	0.95	0.956	1.005	0.964	0.962
	75	0.971	0.98	0.995	0.968	0.949	0.989	0.968	0.952	0.981	0.916	0.991	0.952	0.958	1.02	0.962	0.971	0.912	0.982	0.898	0.965	0.963	0.948	0.933		0.952	1.011	0.953	0.922	0.96	0.987	0.98	0.974
	75.25	0.985	0.976	0.997	0.965	0.98	1.014	0.963	0.983	0.989	0.944	0.986	0.943	0.987	1.038	0.981	0.98	0.92	0.976	0.902	0.971	0.991	0.932	0.944		0.971	1.015	0.953	0.931	0.96	1.002	0.97	0.957
	75.5	0.981	0.969	1.003	0.963	0.97	1.013	0.958	0.978	0.976	0.952	0.988	0.948	0.976	1.012	0.978	0.976	0.925	0.969	0.905	0.937	0.977	0.965	0.934		1.002	1.005	0.959	0.938	0.949	0.992	0.965	0.964
	75.75	1.006	0.983	0.993	0.978	0.954	1.009	0.961	0.968	0.964	0.956	0.994	0.957	0.964	1.04	0.956	0.965	0.923	0.967	0.932	0.922	0.968	0.941	0.93		0.978	1.011	0.959	0.923	0.968	1.019	0.979	0.964
	76	0.989	0.985	0.976	0.986	0.966	1.005	0.95	0.965	0.967	0.959	0.985	0.985	0.965	1.038	0.963	0.962	0.918	0.962	0.933	0.918	0.975	0.972	0.944		0.989	1.007	0.954	0.946	0.964	0.952	0.973	0.96
	76.25	0.986	0.983	0.975	0.978	0.964	0.987	0.945	0.958	0.974	0.95	0.971	0.954	0.991	1.037	0.965	0.977	0.959	0.959	0.944	0.945	0.97	0.955	0.935		0.989	1.02	0.937	0.941	0.975	0.943	0.972	0.944
	76.5	0.984	0.976	0.979	0.973	0.962	0.977	0.936	0.954	0.963	0.964	0.996	0.948	1.005	1.016	0.965	0.975	0.958	0.969	0.944	0.927	0.962	0.964	0.936		0.975	1.001	0.939	0.932	0.962	0.939	0.986	0.937
	76.75	0.994	0.977	0.978	0.959	0.963	0.978	0.965	0.958	0.958	0.959	0.986	0.965	0.983	1.008	0.97	0.969	0.95	0.969	0.938	0.937	0.963	0.973	0.951		0.989	1.02	0.929	0.925	0.968	0.958	0.966	0.916
	77	0.992	0.967	0.956	0.983	0.965	0.956	0.937	0.962	0.961	0.922	0.971	0.951	0.997	0.978	0.955	0.959	0.951	0.957	0.935	0.935	0.956	0.983	0.932		1.006	0.993	0.931	0.917	0.965	0.966	0.96	0.934
	77.25	1	0.961	0.967	0.971	0.956	0.963	0.937	0.928	0.978	0.949	0.953	0.948	0.986	0.977	0.951	0.957	0.961	0.956	0.935	0.921	0.951	0.975	0.953		1.014	0.983	0.932	0.909	0.971	0.968	0.976	0.94
	77.5	1.012	0.953	0.977	0.987	0.971	0.978	0.944	0.946	0.973	0.964	0.971	0.941	0.982	1.002	0.96	0.944	0.961	0.953	0.936	0.876	0.964	0.962	0.95		1.016	0.986	0.897	0.905	0.972	0.988	0.963	0.928
	77.75	1.014	0.955	0.989	0.983	0.967	0.977	0.955	0.923	0.981	0.973	0.96	0.938	0.972	1.016	0.964	0.934	0.948	0.949	0.927	0.878	1.001	0.98	0.936		0.999	1.009	0.935	0.898	0.972	0.988	0.952	0.932
	78	1.029	0.946	0.972	0.97	0.991	0.973	0.949	0.91	0.984	1.007	0.955	0.938	0.966	0.998	0.959	0.917	0.983	0.962	0.932	0.875	1.003	0.954	0.953		0.964	0.99	0.925	0.897	0.969	0.956	0.943	0.908
	78.25	1.009	0.939	0.953	0.951	0.983	0.986	0.951	0.918	0.989	0.965	0.947	0.949	0.951	0.999	0.958	0.908	0.985	0.951	0.935	0.894	0.988	0.942	0.953		0.963	1.016	0.888	0.89	0.969	0.914	0.942	0.924
	78.5	1.039	0.926	0.951	0.95	0.979	0.984	0.942	0.924	0.979	0.965	0.932	0.95	0.942	0.992	0.957	0.864	0.993	0.953	0.935	0.911	0.971	0.927	0.973		0.978	1.004	0.85	0.871	0.96	0.928	0.942	0.907
	78.75	0.991	0.913	0.95	0.941	0.982	0.976	0.946	0.924	0.955	0.954	0.938	0.938	0.967	0.988	0.946	0.835	0.971	0.947	0.946	0.913	0.955	0.918	0.97		0.984	1.009	0.835	0.849	0.957	0.932	0.943	0.94
	79	0.999	0.906	0.958	0.931	0.975	0.943	0.94	0.905	0.945	0.956	0.921	0.943	0.946	0.981	0.946	0.845	0.959	0.931	0.946	0.904	0.964	0.9	0.952		0.984	0.988	0.88	0.836	0.958	0.922	0.951	0.939
	79.25	1.003	0.869	0.967	0.908	0.969	0.915	0.918	0.903	0.937	0.989	0.915	0.948	0.975	0.991	0.953	0.779	0.97	0.938	0.935	0.871	0.958	0.93	0.959		0.982	0.987	0.922	0.804	0.969	0.943	0.932	0.923
	79.5	0.995	0.915	0.97	0.908	0.957	0.91	0.911	0.915	0.928	0.949	0.898	0.948	0.947	1.013	0.933	0.803	0.984	0.954	0.94	0.876	0.992	0.888	0.953		0.982	0.988	0.91	0.785	0.967	0.918	0.954	0.896
	79.75	0.99	0.9	0.967	0.92	0.952	0.87	0.894	0.893	0.924	0.939	0.89	0.935	0.939	1.012	0.922	0.771	0.979	0.953	0.96	0.85	0.975	0.882	0.95		0.97	0.969	0.874	0.796	0.968	0.906	0.949	0.861
	80	0.988	0.872	0.962	0.928	0.959	0.848	0.934	0.895	0.899	0.968	0.871	0.933	0.942	0.958	0.913	0.769	0.966	0.935	0.945	0.831	0.963	0.87	0.951		0.966	0.949	0.847	0.761	0.969	0.881	0.958	0.857
	80.25	0.986	0.906	0.944	0.893	0.954	0.853	0.976	0.87	0.913	0.947	0.856	0.891	0.901	0.953	0.936	0.745	0.972	0.958	0.917	0.851	0.966	0.838	0.952		0.965	0.923	0.857	0.774	0.979	0.926	0.936	0.901
	80.5	0.985	0.917	0.975	0.874	0.948	0.858	0.944	0.873	0.928	0.954	0.828	0.933	0.922	0.94	0.934	0.748	0.972	0.961	0.907	0.856	0.957	0.858	0.963		0.98	0.945	0.828	0.803	0.955	0.922	0.945	0.916
	80.75	1.021	0.893	0.976	0.836	0.942	0.892	0.949	0.908	0.919	0.964	0.829	0.914	0.939	0.95	0.927	0.772	0.977	0.97	0.914	0.839	0.937	0.848	0.965		0.995	0.969	0.819	0.798	0.974	0.856	0.929	0.927
	81	0.991	0.915	0.964	0.851	0.927	0.879	0.945	0.892	0.934	0.928	0.819	0.88	0.934	0.922	0.886	0.771	0.981	0.964	0.928	0.833	0.941	0.794	0.947		0.944	0.965	0.869	0.764	0.973	0.869	0.933	0.908
	81.25	0.997	0.885	0.945	0.84	0.934	0.888	0.947	0.885	0.924	0.92	0.812	0.875	0.919	0.899	0.929	0.833	0.991	0.965	0.931	0.886	0.932	0.825	0.945		0.982	0.986	0.796	0.755	0.953	0.875	0.945	0.93
	81.5	1.008	0.874	0.94	0.901	0.93	0.93	0.954	0.921	0.933	0.883	0.85	0.89	0.91	0.899	0.94	0.831	0.971	0.973	0.918	0.932	0.931	0.825	0.951		0.935	0.988	0.792	0.757	0.933	0.899	0.956	0.922
	81.75	1.027	0.932	0.97	0.926	0.956	0.939	0.951	0.94	0.918	0.943	0.8	0.838	0.927	0.912	0.937	0.822	0.97	0.949	0.927	0.915	0.917	0.887	0.945		0.949	0.991	0.867	0.764	0.95	0.871	0.947	0.917
	82	0.996	0.93	0.963	0.921	0.946	0.909	0.956	0.921	0.95	0.934	0.816	0.834	0.947	0.946	0.899	0.805	0.968	0.948	0.941	0.897	0.9	0.883	0.961		0.963	0.992	0.901	0.737	0.947	0.886	0.939	0.904
	82.25	0.988	0.92	0.936	0.92	0.923	0.904	0.948	0.922	0.964	0.909	0.85	0.855	0.958	0.967	0.924	0.797	0.971	0.933	0.959	0.882	0.889	0.889	0.971		0.981	1.001	0.912	0.762	0.937	0.888	0.928	0.913
	82.5	1.002	0.921	0.959	0.948	0.911	0.896	0.94	0.891	0.955	0.925	0.902	0.893	0.944	0.973	0.946	0.858	0.972	0.934	0.967	0.867	0.902	0.913	0.969		0.971	0.996	0.883	0.741	0.925	0.896	0.937	0.903
	82.75	1.018	0.925	0.963	0.937	0.87	0.929	0.93	0.908	0.964	0.889	0.927	0.91	0.958	0.97	0.958	0.868	0.972	0.941	0.945	0.859	0.909	0.912	0.953		0.973	0.995	0.924	0.766	0.912	0.929	0.951	0.905
	83	1.012	0.954	0.953	0.936	0.867	0.94	0.947	0.904	0.983	0.887	0.937	0.927	0.959	0.994	0.945	0.839	0.986	0.942	0.935	0.842	0.893	0.926	0.951		0.963	0.978	0.92	0.784	0.922	0.939	0.952	0.897
	83.25	0.992	0.94	0.885	0.929	0.883	0.947	0.945	0.917	0.969	0.887	0.933	0.914	0.95	0.994	0.948	0.828	0.999	0.923	0.932	0.899	0.868	0.93	0.949		0.96	0.972	0.883	0.823	0.897	0.941	0.936	0.891
	83.5	0.984	0.948	0.849	0.928	0.858	0.96	0.941	0.923	0.966	0.895	0.939	0.922	0.934	0.984	0.953	0.863	0.998	0.912	0.922	0.936	0.85	0.946	0.941		0.948	0.967	0.93	0.861	0.856	0.948	0.908	0.868
	83.75	0.971	0.943	0.896	0.941	0.841	0.981	0.933	0.902	0.964	0.878	0.926	0.918	0.928	0.963	0.958	0.856	0.985	0.899	0.904	0.938	0.834	0.928	0.928		0.942	0.953	0.899	0.898	0.885	0.978	0.926	0.815
	84	0.998	0.949	0.941	0.951	0.838	0.959	0.901	0.886	0.969	0.879	0.927	0.952	0.93	0.97	0.93	0.845	0.976	0.861	0.899	0.956	0.827	0.954	0.935		0.924	0.914	0.909	0.892	0.88	0.941	0.941	0.791
	84.25	0.983	0.947	0.92	0.928	0.804	0.955	0.835	0.873	0.958	0.859	0.907	0.937	0.949	0.959	0.891	0.784	0.976	0.839	0.892	0.904	0.792	0.937	0.924		0.901	0.895	0.893	0.875	0.86	0.909	0.922	0.806
	84.5	0.971	0.933	0.868	0.936	0.782	0.967	0.825	0.828	0.962	0.882	0.837	0.934	0.923	0.954	0.854	0.845	0.981	0.889	0.896	0.891	0.805	0.926	0.922		0.882	0.925	0.89	0.892	0.819	0.886	0.914	0.834
	84.75	0.944	0.941	0.831	0.888	0.792	0.924	0.867	0.85	0.953	0.884	0.835	0.907	0.868	0.96	0.886	0.869	0.98	0.877	0.898	0.858	0.83	0.915	0.895		0.848	0.931	0.872	0.913	0.806	0.876	0.929	0.799
	85	0.941	0.953	0.818	0.888	0.808	0.898	0.904	0.881	0.969	0.9	0.84	0.912	0.887	0.905	0.907	0.883	0.996	0.885	0.848	0.876	0.851	0.903	0.914		0.823	0.942	0.871	0.903	0.843	0.855	0.848	0.773
	85.25	0.934	0.975	0.87	0.836	0.809	0.872	0.921	0.901	0.971	0.874	0.833	0.904	0.88	0.9	0.877	0.822	0.988	0.839	0.826	0.863	0.841	0.87	0.891		0.78	0.934	0.897	0.912	0.833	0.899	0.88	0.807
	85.5	0.928	0.966	0.901	0.821	0.772	0.855	0.909	0.875	0.969	0.847	0.849	0.956	0.931	0.877	0.916	0.791	0.989	0.8	0.832	0.888	0.824	0.806	0.906		0.818	0.941	0.848	0.902	0.844	0.885	0.875	0.842
	85.75	0.934	0.958	0.922	0.848	0.765	0.879	0.893	0.904	0.952	0.823	0.888	0.918	0.925	0.912	0.923	0.797	1.005	0.818	0.862	0.938	0.806	0.787	0.895		0.785	0.933	0.846	0.89	0.837	0.894	0.906	0.874
	86	0.943	0.968	0.911	0.841	0.765	0.935	0.83	0.86	0.969	0.859	0.892	0.933	0.95	0.86	0.885	0.772	0.979	0.837	0.884	0.964	0.799	0.798	0.863		0.772	0.922	0.802	0.902	0.843	0.882	0.929	0.872
	86.25	0.949	0.929	0.886	0.875	0.809	0.922	0.832	0.851	0.933	0.822	0.871	0.912	0.929	0.864	0.901	0.79	0.98	0.823	0.863	0.945	0.8	0.814	0.825		0.801	0.899	0.86	0.891	0.846	0.907	0.906	0.844
	86.5	0.948	0.947	0.883	0.86	0.797	0.902	0.867	0.801	0.913	0.831	0.815	0.87	0.906	0.858	0.905	0.766	1.016	0.811	0.82	0.965	0.793	0.785	0.837		0.819	0.844	0.869	0.842	0.861	0.963	0.919	0.809
	86.75	0.914	0.943	0.828	0.885	0.783	0.901	0.882	0.869	0.932	0.798	0.832	0.899	0.866	0.863	0.889	0.782	0.99	0.791	0.849	0.962	0.792	0.798	0.842		0.812	0.85	0.875	0.832	0.871	0.933	0.895	0.818
	87	0.894	0.928	0.818	0.876	0.769	0.858	0.895	0.879	0.951	0.858	0.849	0.855	0.901	0.86	0.914	0.785	0.99	0.82	0.855	0.943	0.78	0.84	0.802		0.804	0.861	0.851	0.8	0.858	0.902	0.861	0.788
	87.25	0.888	0.92	0.85	0.865	0.746	0.836	0.873	0.896	0.946	0.792	0.809	0.842	0.922	0.9	0.91	0.8	0.984	0.822	0.868	0.928	0.776	0.839	0.789		0.771	0.847	0.83	0.789	0.842	0.868	0.877	0.787
	87.5	0.879	0.893	0.887	0.849	0.765	0.838	0.826	0.872	0.904	0.796	0.839	0.829	0.897	0.905	0.88	0.854	0.992	0.828	0.863	0.909	0.782	0.829	0.851		0.739	0.831	0.854	0.784	0.791	0.882	0.88	0.777
	87.75	0.858	0.921	0.908	0.824	0.752	0.883	0.808	0.856	0.886	0.748	0.815	0.88	0.846	0.899	0.879	0.822	0.989	0.822	0.804	0.932	0.767	0.795	0.854		0.761	0.816	0.902	0.777	0.775	0.928	0.896	0.801
	88	0.878	0.907	0.881	0.846	0.762	0.917	0.817	0.82	0.936	0.854	0.84	0.88	0.84	0.858	0.881	0.801	0.994	0.811	0.777	0.983	0.775	0.791	0.875		0.792	0.866	0.901	0.763	0.775	0.91	0.849	0.806
	88.25	0.93	0.911	0.808	0.856	0.749	0.939	0.822	0.785	0.944	0.837	0.878	0.867	0.826	0.868	0.862	0.778	0.978	0.781	0.809	0.975	0.752	0.807	0.885		0.78	0.898	0.915	0.802	0.77	0.882	0.829	0.819
	88.5	0.929	0.898	0.795	0.864	0.761	0.91	0.841	0.827	0.94	0.821	0.906	0.847	0.853	0.904	0.858	0.802	0.977	0.796	0.795	0.922	0.773	0.802	0.88		0.752	0.896	0.893	0.765	0.795	0.865	0.828	0.852
	88.75	0.914	0.851	0.778	0.835	0.782	0.913	0.836	0.884	0.968	0.817	0.887	0.82	0.883	0.929	0.855	0.784	1.01	0.773	0.819	0.931	0.762	0.826	0.89		0.798	0.869	0.87	0.762	0.825	0.849	0.833	0.85
	89	0.872	0.84	0.797	0.791	0.807	0.948	0.8	0.906	0.943	0.776	0.83	0.815	0.912	0.95	0.853	0.842	0.991	0.832	0.834	0.87	0.773	0.808	0.858		0.845	0.822	0.869	0.74	0.862	0.844	0.826	0.845
	89.25	0.868	0.82	0.819	0.814	0.882	0.928	0.797	0.905	0.947	0.757	0.802	0.795	0.924	0.932	0.823	0.848	0.992	0.835	0.818	0.879	0.762	0.763	0.855		0.87	0.788	0.834	0.765	0.848	0.838	0.88	0.847
	89.5	0.917	0.834	0.859	0.797	0.888	0.947	0.788	0.855	0.939	0.758	0.823	0.823	0.925	0.937	0.813	0.826	0.992	0.825	0.775	0.884	0.755	0.828	0.883		0.787	0.778	0.823	0.771	0.825	0.832	0.883	0.853
	89.75	0.863	0.853	0.914	0.784	0.873	0.905	0.786	0.858	0.92	0.77	0.799	0.811	0.889	0.945	0.812	0.818	0.996	0.82	0.776	0.857	0.776	0.823	0.878		0.747	0.83	0.873	0.828	0.812	0.798	0.869	0.838
	90	0.849	0.829	0.925	0.788	0.836	0.871	0.776	0.826	0.908	0.713	0.806	0.793	0.869	0.932	0.791	0.786	0.983	0.801	0.779	0.867	0.768	0.854	0.861		0.769	0.885	0.899	0.856	0.802	0.863	0.841	0.812
	90.25	0.88	0.795	0.919	0.825	0.834	0.852	0.773	0.864	0.891	0.756	0.8	0.771	0.923	0.914	0.785	0.792	0.995	0.786	0.761	0.89	0.835	0.824	0.837		0.812	0.904	0.921	0.872	0.782	0.919	0.827	0.852
	90.5	0.916	0.799	0.895	0.824	0.84	0.86	0.826	0.909	0.921	0.832	0.857	0.802	0.949	0.903	0.813	0.775	0.979	0.778	0.796	0.917	0.859	0.787	0.809		0.82	0.938	0.942	0.876	0.772	0.88	0.82	0.891
	90.75	0.942	0.812	0.881	0.847	0.864	0.871	0.82	0.915	0.909	0.799	0.818	0.842	0.923	0.909	0.834	0.792	0.988	0.77	0.815	0.924	0.834	0.778	0.796		0.835	0.963	0.911	0.897	0.805	0.858	0.826	0.877
	91	0.93	0.795	0.89	0.835	0.806	0.883	0.877	0.894	0.902	0.831	0.816	0.821	0.938	0.926	0.836	0.783	0.986	0.813	0.845	0.902	0.833	0.786	0.792		0.793	0.909	0.918	0.917	0.831	0.863	0.84	0.905
	91.25	0.923	0.808	0.908	0.828	0.792	0.886	0.872	0.896	0.923	0.828	0.819	0.859	0.908	0.916	0.826	0.783	0.964	0.848	0.813	0.879	0.804	0.787	0.828		0.816	0.943	0.92	0.926	0.822	0.85	0.811	0.908
	91.5	0.939	0.84	0.961	0.814	0.819	0.859	0.845	0.888	0.955	0.879	0.831	0.868	0.876	0.885	0.836	0.812	0.967	0.856	0.795	0.884	0.809	0.783	0.831		0.808	0.91	0.939	0.927	0.828	0.843	0.821	0.914
	91.75	0.955	0.862	0.985	0.803	0.868	0.845	0.831	0.902	0.94	0.804	0.817	0.8	0.89	0.893	0.862	0.745	0.975	0.851	0.804	0.9	0.779	0.793	0.826		0.822	0.932	0.931	0.917	0.851	0.831	0.794	0.95
	92	0.979	0.9	0.987	0.815	0.887	0.864	0.829	0.908	0.966	0.863	0.802	0.808	0.919	0.874	0.889	0.764	0.965	0.822	0.788	0.907	0.838	0.828	0.81		0.798	0.935	0.952	0.888	0.862	0.845	0.819	0.917
	92.25	0.955	0.897	0.948	0.809	0.895	0.86	0.826	0.905	0.972	0.877	0.859	0.82	0.942	0.891	0.872	0.755	0.989	0.807	0.785	0.916	0.804	0.825	0.82		0.779	0.952	0.949	0.882	0.85	0.892	0.854	0.944
	92.5	0.965	0.874	0.971	0.791	0.858	0.898	0.838	0.855	0.97	0.764	0.859	0.848	0.946	0.909	0.859	0.783	0.984	0.828	0.799	0.941	0.79	0.856	0.828		0.761	0.954	0.943	0.916	0.83	0.944	0.819	0.946
	92.75	0.923	0.885	0.93	0.787	0.884	0.89	0.854	0.855	0.966	0.819	0.905	0.847	0.945	0.883	0.842	0.783	0.978	0.85	0.765	0.952	0.793	0.856	0.854		0.794	0.974	0.958	0.891	0.882	0.927	0.833	0.947
	93	0.969	0.872	0.883	0.81	0.921	0.861	0.888	0.878	0.951	0.837	0.881	0.831	0.917	0.826	0.836	0.789	0.997	0.838	0.764	0.961	0.782	0.8	0.885		0.761	0.965	0.965	0.881	0.885	0.927	0.866	0.97
	93.25	0.983	0.863	0.879	0.803	0.945	0.863	0.923	0.884	0.952	0.849	0.869	0.851	0.906	0.829	0.865	0.776	1.011	0.828	0.8	0.951	0.838	0.834	0.932		0.774	0.943	0.933	0.901	0.871	0.916	0.879	0.959
	93.5	1.001	0.91	0.866	0.786	0.916	0.827	0.92	0.883	0.978	0.854	0.852	0.871	0.882	0.827	0.912	0.749	0.987	0.811	0.804	0.941	0.855	0.834	0.908		0.797	0.954	0.937	0.88	0.864	0.884	0.847	0.958
	93.75	0.989	0.942	0.881	0.765	0.913	0.843	0.912	0.874	0.956	0.877	0.882	0.889	0.912	0.872	0.946	0.77	1.007	0.805	0.845	0.96	0.859	0.799	0.929		0.786	0.98	0.89	0.876	0.853	0.893	0.836	0.93
	94	0.999	0.938	0.893	0.812	0.916	0.82	0.887	0.826	0.915	0.929	0.885	0.884	0.929	0.906	0.945	0.752	1.017	0.813	0.868	0.94	0.828	0.792	0.929		0.805	1.008	0.931	0.884	0.883	0.925	0.823	0.951
	94.25	1.016	0.925	0.936	0.824	0.905	0.802	0.897	0.825	0.879	0.909	0.859	0.864	0.917	0.967	0.957	0.765	0.991	0.831	0.876	0.929	0.83	0.793	0.916		0.821	0.973	0.959	0.914	0.861	0.909	0.832	0.957
	94.5	0.991	0.941	0.955	0.881	0.955	0.824	0.901	0.843	0.895	0.908	0.881	0.84	0.857	0.973	0.95	0.767	1.006	0.874	0.821	0.959	0.86	0.835	0.947		0.856	0.959	0.958	0.903	0.878	0.891	0.872	0.921
	94.75	0.973	0.965	0.976	0.922	0.945	0.849	0.831	0.858	0.898	0.886	0.897	0.824	0.842	0.947	0.952	0.803	1.019	0.908	0.839	0.978	0.874	0.885	0.943		0.881	0.95	0.928	0.874	0.866	0.882	0.898	0.959
	95	0.95	0.962	0.968	0.923	0.954	0.897	0.871	0.854	0.911	0.865	0.895	0.893	0.899	0.951	0.943	0.829	1.037	0.905	0.858	0.954	0.876	0.908	0.952		0.913	0.979	0.943	0.876	0.851	0.931	0.935	0.943
	95.25	0.94	0.973	0.953	0.93	0.947	0.925	0.904	0.868	0.922	0.925	0.92	0.859	0.904	0.913	0.93	0.859	1.036	0.873	0.896	0.97	0.884	0.895	0.928		0.862	0.977	0.921	0.881	0.887	0.899	0.928	0.942
	95.5	0.991	0.968	0.973	0.924	0.97	0.943	0.935	0.873	0.913	0.866	0.92	0.895	0.918	0.889	0.941	0.817	1.016	0.895	0.895	0.955	0.919	0.881	0.96		0.871	0.953	0.941	0.908	0.876	0.845	0.934	0.942
	95.75	0.98	0.946	0.947	0.939	0.962	0.918	0.924	0.902	0.908	0.937	0.948	0.91	0.932	0.91	0.915	0.799	0.981	0.925	0.892	0.956	0.911	0.893	0.964		0.835	1.002	0.967	0.902	0.907	0.907	0.934	0.974
	96	0.989	0.958	0.986	0.94	0.963	0.928	0.946	0.908	0.959	0.928	0.961	0.921	0.928	0.926	0.936	0.855	1.011	0.943	0.865	0.985	0.938	0.899	0.931		0.841	0.978	0.947	0.918	0.888	0.856	0.959	0.95
	96.25	0.978	0.97	0.989	0.938	0.949	0.926	0.931	0.916	0.946	0.876	0.965	0.914	0.942	0.942	0.946	0.878	1.002	0.911	0.884	0.966	0.929	0.957	0.943		0.869	0.961	0.961	0.926	0.901	0.891	0.948	0.949
	96.5	0.97	0.981	0.981	0.938	0.942	0.93	0.954	0.919	0.932	0.942	0.976	0.947	0.951	0.943	0.958	0.867	1.001	0.928	0.882	0.956	0.941	0.963	0.908		0.953	0.985	0.96	0.938	0.922	0.927	0.954	0.948
	96.75	1.005	0.968	0.98	0.958	0.921	0.949	0.959	0.927	0.951	0.937	0.98	0.964	0.966	0.962	0.968	0.877	0.992	0.943	0.912	0.962	0.935	0.969	0.927		0.952	0.99	0.965	0.924	0.92	0.92	0.954	0.953
	97	1.003	0.973	0.981	0.972	0.919	0.962	0.95	0.928	0.95	0.953	0.982	0.926	0.969	0.989	0.971	0.885	1.007	0.944	0.91	0.959	0.928	0.963	0.931		0.963	0.997	0.962	0.928	0.928	0.95	0.95	0.959
	97.25	1.009	0.979	0.963	0.979	0.935	0.97	0.952	0.926	0.96	0.931	0.975	0.961	0.976	0.982	0.961	0.866	0.998	0.953	0.897	0.939	0.922	0.977	0.925		0.957	0.986	0.945	0.945	0.938	0.971	0.957	0.957
	97.5	1.005	0.976	0.974	0.969	0.947	0.983	0.945	0.951	0.956	0.95	0.962	0.951	0.961	0.98	0.968	0.897	1.012	0.957	0.918	0.935	0.936	0.983	0.931		0.97	0.995	0.936	0.951	0.934	0.948	0.962	0.959
	97.75	1.013	0.971	0.976	0.981	0.97	0.981	0.947	0.895	0.953	0.952	0.961	0.94	0.95	0.989	0.974	0.904	1.016	0.948	0.92	0.94	0.937	0.977	0.936		0.975	0.999	0.974	0.938	0.942	0.983	0.956	0.947
	98	1.007	0.976	0.977	0.972	0.953	0.98	0.955	0.943	0.974	0.929	0.979	0.949	0.968	1.002	0.979	0.913	1.008	0.959	0.932	0.968	0.947	0.982	0.945		0.984	0.998	0.977	0.945	0.942	0.954	0.959	0.98
	98.25	1.009	0.979	0.97	0.976	0.944	0.974	0.961	0.931	0.969	0.934	0.978	0.971	0.966	0.987	0.966	0.939	1.009	0.961	0.95	0.958	0.951	0.99	0.953		0.988	0.999	0.971	0.945	0.943	0.985	0.965	0.969
	98.5	1.011	0.975	0.973	0.985	0.939	0.983	0.975	0.917	0.967	0.966	0.96	0.975	0.965	0.991	0.976	0.947	1.001	0.965	0.942	0.958	0.96	0.98	0.958		0.997	1.004	0.952	0.951	0.933	0.96	0.955	0.961
	98.75	1.009	0.968	0.986	0.986	0.925	0.972	0.968	0.931	0.958	0.932	0.957	0.967	0.961	1.023	0.968	0.935	1.006	0.971	0.948	0.931	0.965	0.987	0.969		0.984	0.985	0.96	0.964	0.94	0.995	0.979	0.985
	99	1.011	0.969	0.969	0.987	0.869	0.988	0.978	0.962	0.955	0.91	0.947	0.976	0.942	0.988	0.968	0.944	0.997	0.981	0.957	0.928	0.98	0.987	0.964		0.983	0.998	0.971	0.949	0.945	0.994	0.99	0.951
	99.25	1.022	0.971	0.972	0.994	0.934	0.989	0.988	0.944	0.955	0.956	0.972	0.958	0.958	1.006	0.983	0.945	1.005	0.975	0.929	0.933	0.97	0.988	0.954		0.98	1.001	0.972	0.959	0.925	1.032	0.97	0.975
	99.5	1.025	0.968	0.981	0.982	0.959	1.007	0.96	0.951	0.959	0.945	0.97	0.962	0.94	1.005	0.973	0.975	0.99	0.973	0.935	0.935	0.953	0.983	0.945		0.948	1.004	0.951	0.95	0.931	1.017	0.969	0.978
	99.75	1.039	0.966	0.976	0.983	0.959	0.982	0.962	0.934	0.952	0.95	0.979	0.973	0.94	0.992	0.975	0.973	0.987	0.976	0.937	0.964	0.959	0.98	0.963		0.969	1.001	0.983	0.95	0.931	1.004	0.968	0.972
	100	1.017	0.972	0.968	0.979	0.964	0.995	0.97	0.932	0.974	0.975	0.969	0.991	0.917	0.972	0.972	0.97	1.012	0.957	0.942	0.955	0.968	0.992	0.953		0.988	0.998	0.97	0.949	0.943	1.003	0.963	0.971
	100.25	1.051	0.97	0.973	0.987	0.96	0.966	0.978	0.926	0.98	0.982	0.952	0.971	0.94	0.986	0.952	0.973	1.006	0.965	0.938	0.89	0.968	0.987	0.968		0.973	0.981	0.962	0.943	0.944	0.981	0.978	0.977
	100.5	1.034	0.942	0.961	0.961	0.987	0.972	0.976	0.93	0.978	0.956	0.949	0.957	0.936	0.992	0.959	0.97	1.006	0.957	0.945	0.899	0.986	0.99	0.952		0.974	0.984	0.968	0.942	0.949	0.942	0.967	0.964
	100.75	1.034	0.945	0.948	0.979	0.956	0.952	0.963	0.925	0.979	0.961	0.913	0.955	0.94	0.997	0.961	0.96	0.999	0.966	0.946	0.908	0.993	0.976	0.971		0.979	0.974	0.971	0.933	0.941	0.937	0.959	0.969
	101	1.035	0.946	0.917	0.977	0.966	0.973	0.952	0.923	0.971	0.959	0.929	0.952	0.941	0.999	0.961	0.951	0.994	0.972	0.938	0.925	0.963	0.984	0.963		0.973	0.964	0.943	0.936	0.944	0.966	0.964	0.96
	101.25	1.015	0.934	0.882	0.971	0.973	0.983	0.952	0.93	0.954	0.986	0.953	0.949	0.954	1.007	0.954	0.944	0.997	0.962	0.935	0.929	0.965	0.99	0.978		0.983	0.983	0.96	0.916	0.948	0.988	0.957	0.972
	101.5	1.006	0.932	0.927	0.971	0.978	0.973	0.939	0.924	0.966	0.975	0.962	0.984	0.953	0.992	0.929	0.935	1.012	0.962	0.926	0.936	0.955	0.972	0.958		0.994	0.975	0.941	0.928	0.949	1.009	0.955	0.975
	101.75	1.022	0.921	0.951	0.97	0.966	0.969	0.933	0.905	0.942	0.959	0.949	0.96	0.966	0.993	0.915	0.944	1.002	0.973	0.943	0.969	0.947	0.997	0.964		0.994	0.988	0.949	0.923	0.95	1.015	0.952	0.955
	102	1.023	0.918	0.978	0.953	0.956	0.967	0.952	0.87	0.935	0.974	0.921	0.961	0.94	0.98	0.934	0.97	1	0.96	0.939	0.913	0.954	0.986	0.946		0.991	0.977	0.943	0.951	0.949	0.983	0.956	0.938
	102.25	1.048	0.919	0.957	0.963	0.963	0.957	0.958	0.842	0.933	0.985	0.89	0.953	0.945	0.975	0.936	0.971	0.995	0.98	0.96	0.922	0.959	0.99	0.932		0.984	0.963	0.942	0.933	0.945	1.011	0.939	0.924
	102.5	1.019	0.878	0.958	0.93	0.956	0.931	0.967	0.836	0.958	0.987	0.941	0.947	0.904	0.958	0.931	0.957	1.026	0.986	0.957	0.937	0.95	0.958	0.911		0.981	0.95	0.948	0.927	0.942	0.977	0.944	0.915
	102.75	1.004	0.832	0.966	0.917	0.972	0.917	0.947	0.818	0.896	0.975	0.954	0.942	0.94	0.965	0.951	0.958	1.04	0.969	0.958	0.955	0.942	0.95	0.922		0.958	0.939	0.915	0.921	0.947	0.943	0.948	0.941
	103	1.041	0.844	0.948	0.954	0.989	0.916	0.947	0.856	0.872	0.977	0.968	0.93	0.938	0.956	0.948	0.96	1.023	0.988	0.954	0.945	0.937	0.967	0.909		0.949	0.962	0.912	0.937	0.934	0.949	0.923	0.938
	103.25	1.04	0.834	0.932	0.927	0.994	0.938	0.935	0.789	0.872	0.959	0.95	0.918	0.904	0.934	0.939	0.941	1.019	0.974	0.949	0.933	0.918	0.97	0.897		0.949	0.961	0.893	0.917	0.938	0.941	0.937	0.902
	103.5	1.037	0.847	0.962	0.949	0.98	0.94	0.972	0.822	0.877	0.985	0.902	0.887	0.883	0.966	0.95	0.936	1.021	0.979	0.937	0.922	0.91	0.948	0.872		0.946	0.955	0.874	0.915	0.933	0.964	0.918	0.886
	103.75	1.025	0.886	0.98	0.952	0.967	0.956	0.954	0.856	0.861	0.936	0.873	0.88	0.856	0.977	0.948	0.928	1.007	0.96	0.923	0.921	0.918	0.922	0.829		0.895	0.943	0.867	0.911	0.933	0.975	0.932	0.882
	104	1.031	0.894	0.974	0.953	0.976	0.934	0.959	0.828	0.846	0.949	0.863	0.873	0.857	0.964	0.953	0.912	1.002	0.981	0.924	0.979	0.941	0.922	0.867		0.931	0.93	0.908	0.89	0.926	0.976	0.941	0.908
	104.25	1.018	0.873	0.968	0.968	0.975	0.925	0.924	0.803	0.831	0.934	0.834	0.869	0.856	0.95	0.942	0.926	1.025	0.967	0.909	0.973	0.944	0.93	0.875		0.895	0.914	0.83	0.894	0.907	0.974	0.942	0.855
	104.5	1.042	0.884	0.975	0.955	0.97	0.944	0.938	0.879	0.819	0.9	0.846	0.856	0.839	0.95	0.944	0.934	1.008	0.966	0.918	0.98	0.948	0.929	0.89		0.918	0.955	0.872	0.902	0.901	0.951	0.945	0.842
	104.75	1.054	0.86	0.98	0.929	0.97	0.961	0.911	0.907	0.839	0.935	0.801	0.823	0.893	0.942	0.948	0.924	0.999	0.964	0.91	0.959	0.952	0.934	0.88		0.906	0.972	0.88	0.918	0.889	0.95	0.931	0.815
	105	1.038	0.845	0.966	0.913	0.955	0.965	0.886	0.915	0.827	0.935	0.85	0.86	0.888	0.916	0.957	0.903	1.002	0.964	0.898	0.926	0.954	0.892	0.857		0.925	0.97	0.905	0.878	0.923	0.907	0.927	0.811
	105.25	1.016	0.869	0.949	0.89	0.968	0.959	0.924	0.911	0.832	0.922	0.82	0.822	0.885	0.893	0.956	0.917	1.027	0.978	0.853	0.913	0.951	0.885	0.845		0.951	0.976	0.922	0.884	0.94	0.869	0.917	0.819
	105.5	1.009	0.891	0.958	0.923	0.959	0.95	0.938	0.904	0.851	0.929	0.845	0.822	0.854	0.886	0.944	0.923	1.037	0.966	0.875	0.885	0.969	0.832	0.839		0.907	0.985	0.859	0.85	0.94	0.885	0.912	0.8
	105.75	1.036	0.896	0.943	0.918	0.975	0.933	0.922	0.883	0.841	0.885	0.835	0.867	0.856	0.931	0.941	0.942	1.01	0.943	0.895	0.889	0.968	0.838	0.809		0.921	0.979	0.871	0.868	0.948	0.891	0.916	0.878
	106	1.022	0.892	0.909	0.93	0.974	0.95	0.911	0.895	0.878	0.955	0.878	0.884	0.902	0.94	0.954	0.938	1.016	0.946	0.92	0.943	0.961	0.877	0.858		0.929	0.975	0.93	0.886	0.932	0.948	0.903	0.887
	106.25	1.031	0.913	0.876	0.925	1.004	0.971	0.924	0.937	0.901	0.942	0.896	0.883	0.933	0.924	0.968	0.898	1.005	0.961	0.909	0.973	0.944	0.872	0.843		0.944	0.978	0.923	0.896	0.935	0.908	0.901	0.895
	106.5	1.02	0.898	0.881	0.911	0.975	0.955	0.93	0.922	0.933	0.943	0.936	0.907	0.925	0.914	0.938	0.916	1.021	0.933	0.908	0.947	0.962	0.907	0.878		0.933	0.973	0.923	0.919	0.922	0.931	0.909	0.906
	106.75	1.018	0.915	0.885	0.916	0.962	0.951	0.938	0.904	0.947	0.899	0.938	0.91	0.933	0.932	0.938	0.888	1.022	0.932	0.918	0.949	0.951	0.889	0.903		0.919	0.987	0.946	0.899	0.922	0.953	0.92	0.872
	107	1.034	0.935	0.895	0.928	0.95	0.932	0.92	0.863	0.93	0.929	0.932	0.922	0.93	0.922	0.94	0.885	0.99	0.92	0.9	0.929	0.936	0.899	0.903		0.927	0.957	0.927	0.905	0.931	1.018	0.915	0.897
	107.25	0.999	0.915	0.84	0.946	0.937	0.944	0.928	0.914	0.94	0.98	0.937	0.917	0.927	0.95	0.945	0.873	1.019	0.897	0.891	0.921	0.92	0.906	0.896		0.942	0.96	0.935	0.934	0.932	0.997	0.932	0.915
	107.5	1.001	0.932	0.825	0.94	0.906	0.942	0.921	0.916	0.951	0.964	0.947	0.914	0.925	0.931	0.954	0.863	0.981	0.898	0.898	0.921	0.959	0.915	0.911		0.902	0.951	0.945	0.92	0.914	0.959	0.882	0.914
	107.75	1.014	0.92	0.799	0.909	0.869	0.907	0.913	0.889	0.981	0.955	0.939	0.942	0.932	0.911	0.921	0.859	0.996	0.881	0.891	0.933	0.928	0.906	0.912		0.924	0.926	0.934	0.92	0.914	0.951	0.85	0.891
	108	1.027	0.931	0.809	0.904	0.852	0.852	0.935	0.904	0.996	0.899	0.973	0.939	0.932	0.887	0.903	0.86	0.968	0.871	0.884	0.946	0.918	0.881	0.913		0.891	0.873	0.92	0.909	0.864	0.935	0.886	0.86
	108.25	1.013	0.921	0.852	0.918	0.865	0.905	0.942	0.887	1.004	0.917	0.977	0.923	0.909	0.891	0.907	0.831	0.96	0.852	0.917	0.945	0.878	0.914	0.926		0.925	0.823	0.923	0.893	0.859	0.972	0.864	0.8
	108.5	1.005	0.919	0.887	0.887	0.833	0.922	0.926	0.89	0.947	0.887	0.969	0.901	0.891	0.914	0.93	0.809	1.013	0.856	0.927	0.946	0.847	0.912	0.903		0.911	0.884	0.922	0.891	0.834	1.007	0.812	0.792
	108.75	1.019	0.899	0.895	0.878	0.821	0.894	0.918	0.894	0.947	0.88	0.957	0.908	0.89	0.908	0.898	0.8	1.011	0.842	0.905	0.94	0.827	0.883	0.891		0.87	0.88	0.917	0.888	0.824	0.955	0.846	0.803
	109	0.991	0.869	0.851	0.828	0.847	0.872	0.93	0.88	0.954	0.833	0.943	0.911	0.875	0.903	0.851	0.8	1.01	0.821	0.895	0.953	0.831	0.884	0.85		0.84	0.914	0.916	0.881	0.83	0.92	0.854	0.787
	109.25	0.984	0.895	0.841	0.825	0.852	0.861	0.909	0.873	0.995	0.808	0.938	0.86	0.88	0.886	0.824	0.803	1.008	0.819	0.852	0.926	0.845	0.826	0.852		0.8	0.903	0.943	0.892	0.852	0.916	0.848	0.768
	109.5	1.013	0.901	0.798	0.819	0.829	0.871	0.878	0.815	0.979	0.738	0.888	0.821	0.922	0.845	0.834	0.789	0.975	0.786	0.836	0.908	0.852	0.813	0.874		0.793	0.849	0.939	0.861	0.856	0.902	0.84	0.846
	109.75	0.96	0.888	0.804	0.84	0.818	0.845	0.893	0.81	0.949	0.833	0.899	0.854	0.905	0.852	0.842	0.789	0.983	0.782	0.851	0.896	0.866	0.799	0.897		0.819	0.835	0.922	0.875	0.856	0.868	0.79	0.869
	110	0.966	0.881	0.828	0.796	0.831	0.822	0.894	0.868	0.941	0.801	0.899	0.862	0.86	0.856	0.874	0.82	0.961	0.772	0.893	0.879	0.825	0.864	0.912		0.863	0.799	0.894	0.834	0.83	0.879	0.793	0.864
	110.25	0.97	0.889	0.803	0.798	0.816	0.856	0.892	0.827	0.939	0.801	0.85	0.855	0.841	0.867	0.854	0.829	0.936	0.768	0.909	0.894	0.808	0.84	0.923		0.919	0.825	0.939	0.885	0.851	0.865	0.816	0.828
	110.5	1	0.899	0.802	0.802	0.799	0.82	0.86	0.79	0.965	0.838	0.864	0.809	0.819	0.827	0.879	0.813	0.928	0.775	0.895	0.91	0.776	0.886	0.929		0.888	0.805	0.904	0.87	0.849	0.782	0.809	0.856
	110.75	0.997	0.931	0.794	0.807	0.807	0.837	0.874	0.79	0.95	0.829	0.889	0.796	0.821	0.836	0.885	0.789	0.939	0.773	0.856	0.939	0.77	0.872	0.919		0.859	0.789	0.885	0.877	0.823	0.808	0.8	0.857
	111	0.977	0.923	0.809	0.839	0.825	0.879	0.862	0.821	0.9	0.777	0.882	0.836	0.849	0.847	0.849	0.789	0.994	0.774	0.841	0.938	0.771	0.851	0.898		0.815	0.815	0.86	0.853	0.817	0.892	0.819	0.848
	111.25	0.973	0.922	0.818	0.831	0.856	0.874	0.884	0.895	0.883	0.799	0.878	0.829	0.858	0.873	0.833	0.767	0.982	0.76	0.832	0.978	0.776	0.877	0.852		0.812	0.797	0.828	0.807	0.809	0.969	0.845	0.837
	111.5	0.975	0.93	0.851	0.789	0.845	0.854	0.901	0.834	0.889	0.79	0.834	0.846	0.847	0.881	0.83	0.802	0.927	0.761	0.846	0.978	0.759	0.88	0.881		0.858	0.819	0.798	0.794	0.828	0.978	0.83	0.891
	111.75	1.02	0.942	0.856	0.775	0.82	0.838	0.864	0.817	0.883	0.87	0.816	0.879	0.833	0.847	0.825	0.776	0.91	0.779	0.88	0.972	0.754	0.845	0.868		0.828	0.86	0.86	0.781	0.8	0.933	0.789	0.891
	112	0.991	0.921	0.819	0.775	0.803	0.837	0.831	0.866	0.884	0.897	0.813	0.818	0.805	0.834	0.808	0.771	0.924	0.742	0.907	0.95	0.743	0.834	0.864		0.991	0.921	0.819	0.775	0.837	0.831	0.866	0.884

## Sheet: 3i
	time	Sucralose												Saccharine												Water
	0	83	443	3154	252	22	236	1268	836	119	56	482	27	809	954	48	2171	2663	734	2888	44	22	2722	1142		97	852	520	370	3508	2414	0	303	524
	0.25	72	24	480	339	542	1146	1261	1514	345	830	91	252	62	14	46	189	2659	1357	1377	778	292	1992	414		15	1159	105	52	2225	2959	0	63	963
	0.5	299	41	223	384	235	1721	291	1134	217	3772	71	65	273	0	87	118	3404	1060	40	0	995	146	0		1280	133	16	686	577	1219	0	533	1127
	0.75	75	136	417	44	1645	67	54	287	1522	1340	62	713	422	11	650	99	2767	92	57	0	901	9	0		2288	23	46	100	294	2359	321	754	770
	1	212	1179	2577	108	255	526	0	124	67	1220	1153	979	900	417	1036	23	2369	74	151	32	163	26	898		1620	348	72	1240	67	289	353	3578	0
	1.25	479	612	425	365	412	805	0	685	2322	577	369	171	450	292	796	744	2619	85	455	381	476	24	190		591	1296	430	2917	287	66	68	575	5
	1.5	758	940	52	672	336	876	105	249	1648	2093	70	116	1127	2622	794	691	3040	316	157	242	634	346	798		352	198	1246	330	181	510	260	72	30
	1.75	2420	1419	927	23	709	804	67	2325	2776	1323	846	871	1271	742	859	49	2877	451	624	1665	631	381	231		721	115	1277	807	286	498	1	740	328
	2	587	1751	752	1594	115	844	47	108	2466	989	1591	660	1612	1872	1168	988	3061	347	946	1520	615	231	591		1393	1487	78	326	580	63	1423	650	556
	2.25	808	798	954	1824	466	1141	0	404	518	646	931	1603	1096	1160	1387	654	3580	711	906	1605	1482	90	218		403	1097	23	1373	745	1514	1667	1217	155
	2.5	545	3637	91	90	243	659	78	242	2725	1108	60	1002	605	2540	792	96	2745	347	1183	1189	169	208	1254		442	1018	716	1162	833	1654	1330	636	586
	2.75	822	3057	469	1023	427	940	993	713	621	1860	181	706	739	136	2392	484	2061	883	137	2043	339	686	1982		1038	101	96	1698	282	1875	1129	997	329
	3	854	2219	597	2132	676	1148	439	484	286	2369	1274	2568	775	2328	1448	70	2004	359	370	17	587	105	1449		1272	779	778	970	451	1501	1206	1225	1802
	3.25	2565	1518	1566	944	299	2031	124	239	844	1780	1749	299	117	1986	1297	74	1576	438	508	130	847	101	2169		354	1240	2056	582	1309	721	3379	1247	2110
	3.5	1267	1844	1736	2565	444	1732	114	1695	1356	990	686	882	462	1191	397	2177	1813	262	830	1977	1904	379	1025		1438	1983	1285	88	150	1799	1760	1244	472
	3.75	233	434	157	150	329	658	76	2122	761	170	51	2108	1136	1507	416	3059	1684	664	965	1380	3124	2355	1457		4539	2314	1281	798	616	1102	4114	563	1289
	4	1228	79	356	651	87	106	38	2258	1356	1219	26	709	1163	55	939	1709	640	2073	1075	2509	3629	95	675		1091	206	2578	263	3710	2123	2300	93	227
	4.25	1243	1946	604	800	964	169	366	1938	3352	591	155	628	2597	105	1462	2801	459	723	1530	4588	1208	723	7		508	123	295	914	1738	2514	4451	352	444
	4.5	1160	4652	3568	530	123	1483	8	2439	3218	488	606	460	1803	1086	103	2553	306	589	215	4247	793	634	1		1893	629	468	1597	1114	1640	1624	1397	4
	4.75	1715	3744	2346	564	105	971	113	4301	2086	699	1171	463	2065	239	477	2099	328	291	685	2564	87	1132	528		1236	3528	2554	834	236	1231	2630	186	95
	5	463	2441	2937	1994	373	694	198	4991	2989	185	169	479	641	473	2018	1395	1619	1358	2185	4099	689	67	522		1217	1835	2459	112	155	958	3201	607	392
	5.25	628	622	2736	3922	1180	445	0	3283	2723	1743	881	287	1164	509	4365	1968	330	1283	238	1953	899	815	17		1577	958	1241	82	2410	1067	3713	2417	668
	5.5	1846	1999	3480	4675	70	838	0	793	2166	819	957	595	157	189	2957	1060	2352	384	518	3417	1269	3891	0		2523	144	1892	331	2383	1838	1791	2827	1416
	5.75	2629	2091	2788	2226	512	508	69	2418	3573	671	107	1130	85	1048	3817	130	2333	805	1456	1565	280	2208	37		781	56	2739	76	258	769	3471	2387	748
	6	2907	39	2574	2931	410	770	58	1659	2020	339	28	3211	607	1274	2160	37	2834	2118	1490	2958	3634	3404	136		644	155	219	12	162	50	1762	1447	1021
	6.25	1910	160	1599	2969	562	349	68	1390	2933	2865	639	1679	2119	3415	3499	592	2580	258	197	782	4106	3050	773		3295	1004	54	385	1471	43	1595	2741	2522
	6.5	1172	2136	1275	2413	140	1489	644	3994	3301	1943	605	2751	1731	818	1533	0	4463	101	1139	50	3336	2041	2133		4155	627	67	765	130	475	2874	2367	1911
	6.75	2320	3409	1418	3521	661	1066	633	1534	4605	1833	1857	1888	2154	741	1829	114	4638	305	2361	336	3108	3351	850		1460	196	523	2160	571	816	2319	97	854
	7	223	3196	1690	3796	1175	994	756	726	3765	1708	3529	1215	1773	2074	2613	378	3756	1471	1843	2872	2854	1503	2151		2227	1742	479	1751	579	49	2361	77	1478
	7.25	210	2676	849	3565	3102	124	502	76	2648	858	1318	161	555	674	1456	1063	1860	419	270	2751	2054	42	1505		3824	3513	267	2288	150	78	2245	218	2724
	7.5	94	585	30	1913	1002	439	205	170	3046	2210	1299	100	2002	2780	1339	3639	3871	95	35	665	1782	72	323		3118	1776	1378	1218	769	1205	2785	89	1696
	7.75	77	65	705	102	1855	157	0	31	1993	155	1676	3113	3016	1417	24	2615	3479	213	456	21	1308	914	21		2602	1188	4537	2566	1090	1085	1048	339	2917
	8	1907	159	1926	24	3706	507	0	171	1222	173	106	2442	1508	505	610	1955	2477	1453	91	273	78	59	7		3096	2183	3727	1353	736	1863	53	2926	3426
	8.25	6271	563	84	34	3807	113	187	409	3077	211	25	2174	1088	53	258	2392	2997	1421	1092	457	276	197	91		4555	265	2062	47	111	105	106	2918	1087
	8.5	2830	980	169	1705	3187	24	1046	1097	1528	839	43	3039	28	46	192	632	2976	3114	2397	936	259	882	1907		3360	121	779	53	429	36	266	25	2137
	8.75	1023	1680	234	1272	3336	237	51	197	552	2419	210	2316	116	1109	297	38	3505	940	1346	85	1694	2510	2977		633	66	69	171	528	426	376	83	2965
	9	69	141	1041	11	2733	356	203	791	540	844	4824	265	62	1723	970	8	2967	32	35	394	3051	1614	1793		33	49	497	3316	623	63	0	844	1169
	9.25	76	160	1878	343	2169	280	0	1191	67	79	4285	53	342	91	48	54	2418	142	83	1566	2161	25	2440		24	618	126	1925	1134	299	0	2523	69
	9.5	239	70	1132	1680	1718	733	0	73	645	398	2151	12	2332	329	174	61	2046	72	111	575	2066	59	859		75	290	112	2262	2058	349	375	3578	67
	9.75	878	157	150	771	54	23	80	62	116	2385	4394	22	1116	39	901	882	2500	519	363	1405	772	400	2699		266	243	756	712	220	29	0	3851	188
	10	2179	152	944	95	132	53	8	979	76	285	3502	122	227	902	1795	533	1414	176	498	3185	480	2729	537		602	140	99	5	1881	28	645	2283	114
	10.25	2311	343	1947	1185	132	287	0	2610	102	478	1641	246	472	176	539	52	49	600	4	824	401	153	32		44	1277	194	26	2390	480	11	1777	372
	10.5	93	289	1955	2121	253	967	8	850	708	527	2090	879	835	310	83	148	48	498	103	18	875	68	987		1070	1461	1838	168	2784	1720	417	996	2545
	10.75	69	1172	108	20	408	2539	679	2364	144	1518	966	274	2732	254	1519	1064	1573	943	796	77	2374	1044	13		1779	1588	2005	274	2033	974	983	1517	949
	11	817	792	542	598	1094	2002	618	1196	418	2049	108	719	127	123	657	726	2707	243	2124	381	432	1955	505		2415	2077	2211	58	2493	112	1544	237	823
	11.25	2233	1318	2190	19	1771	1961	519	2898	2070	303	85	2626	610	1860	376	571	2291	393	1712	154	543	219	299		1054	1407	950	152	1854	79	1227	537	3045
	11.5	640	890	1727	52	163	1776	957	2037	1801	92	546	2655	1700	3091	1213	2076	2398	1004	58	1461	341	929	419		3037	1925	363	1913	2357	130	1176	1402	1231
	11.75	855	1770	815	2369	1023	1506	273	380	1230	1593	1286	1267	2950	1949	2163	2197	2666	1127	301	2782	306	2604	1998		3347	70	1008	1307	1649	801	2403	3272	1848
	12	2674	3135	2330	1787	2233	2265	1116	912	2138	1712	1641	2682	2718	1278	442	1522	1748	1463	1681	1639	1766	3975	1106		3360	133	3249	1819	2471	1991	916	3023	2117
	12.25	1889	2027	1944	2272	990	1555	139	640	2129	1160	1677	2560	2360	43	15	1581	123	1304	1631	1264	812	3030	1369		4783	64	2827	1374	1262	1600	0	2788	1677
	12.5	178	157	972	11	36	1741	0	40	222	308	2001	2481	1292	28	26	1540	22	236	998	224	84	2189	679		2648	57	3252	1046	1970	1361	0	1434	762
	12.75	15	37	23	51	21	181	0	14	57	37	1139	2948	374	87	11	54	1119	45	1283	0	241	2669	64		2954	38	2076	1776	697	136	0	78	10
	13	74	94	16	71	10	34	0	26	48	145	249	2204	28	45	140	15	2347	317	1369	4	305	935	19		2705	413	72	1735	14	20	99	108	0
	13.25	23	90	880	46	104	46	0	42	280	78	69	526	27	37	359	49	290	72	107	39	187	10	4		696	2005	21	76	303	20	191	163	0
	13.5	66	10	564	45	92	108	114	72	523	171	43	37	38	23	420	46	26	155	18	121	63	5	222		44	369	48	30	25	159	460	48	2256
	13.75	193	605	53	405	34	184	490	33	1700	179	329	31	496	9	9	16	32	389	0	17	543	180	666		26	283	175	43	30	1871	1412	585	1114
	14	13	2114	28	196	1	856	348	20	168	19	1182	157	376	214	113	549	32	690	222	128	31	1219	0		39	81	98	122	459	859	0	45	42
	14.25	252	2521	552	40	308	85	0	95	51	145	78	456	25	44	56	709	118	332	423	2490	426	3668	0		30	615	51	219	803	32	0	71	188
	14.5	1196	1289	2062	25	1165	147	16	1661	30	1412	148	69	224	106	20	8	86	94	16	678	1790	2508	0		474	70	76	1034	64	17	0	407	17
	14.75	1419	113	1237	994	1312	1022	0	1756	208	2664	76	123	923	36	435	34	41	434	98	18	224	1061	1		23	55	227	1710	295	45	0	1755	279
	15	1244	46	70	2367	26	50	0	296	37	2093	11	2599	46	119	46	1150	394	136	440	2	59	29	107		11	110	1706	2301	70	66	531	3475	1465
	15.25	120	102	1090	1177	52	46	0	18	763	1144	413	2228	51	1732	53	1696	44	144	133	15	302	13	3		28	496	878	460	136	239	147	2583	1030
	15.5	95	13	295	44	66	15	0	54	2279	19	1949	194	70	2698	81	124	24	283	41	981	791	17	463		901	1548	3016	37	271	29	0	245	995
	15.75	363	298	17	14	31	39	233	608	1147	74	1217	32	1658	212	226	55	161	785	1603	1108	924	132	1028		2820	161	983	43	321	542	171	67	17
	16	176	1175	10	10	31	49	477	1851	40	54	42	31	2454	28	2393	76	1851	982	2112	0	1008	123	1085		2432	239	15	519	13	1445	0	95	18
	16.25	476	10	96	45	129	290	0	634	67	316	18	9	556	7	721	1252	1495	126	848	24	536	1075	439		142	49	58	1175	24	2418	0	451	25
	16.5	2149	38	28	10	456	1960	0	200	579	7	91	7	932	23	239	9	14	887	161	158	2087	2741	835		23	789	2	1293	6	504	323	326	23
	16.75	961	240	18	55	1064	2960	8	22	1390	125	253	3	7	9	45	21	24	1076	54	40	522	2628	50		24	1261	419	77	558	12	1197	315	25
	17	170	2731	66	39	2169	1408	248	16	931	641	1563	122	33	1217	33	7	27	2072	290	19	36	477	5		193	713	6	47	2920	11	1226	3238	35
	17.25	37	2915	1274	1378	1641	36	147	143	36	1422	1374	901	114	2831	25	0	63	473	613	155	70	6	15		14	147	62	42	1952	43	1584	648	1466
	17.5	37	433	655	3082	57	15	157	535	45	3768	47	2715	267	744	516	96	147	26	67	1394	20	5	583		22	105	154	92	871	148	250	49	1325
	17.75	60	5	25	627	37	0	5	1632	126	1565	31	151	1337	23	516	325	36	25	189	1299	85	21	1031		1696	836	799	923	1	188	0	72	57
	18	81	29	14	3	61	0	18	419	1724	34	29	39	2339	30	12	28	26	5	615	80	23	14	2467		3119	946	2405	1254	1	1594	0	60	25
	18.25	344	12	630	3	286	0	17	7	2603	14	23	30	1099	92	11	2	5	3	1881	8	268	25	2036		26	189	711	1212	0	677	0	484	25
	18.5	1681	3	22	7	78	53	23	1	1311	9	745	1646	74	61	16	96	799	678	722	29	404	26	392		16	143	50	126	3	82	115	2983	70
	18.75	2269	117	1194	594	18	55	128	47	36	37	2483	654	10	450	388	146	2284	1136	1832	38	836	89	453		8	284	63	27	51	8	85	821	18
	19	249	2102	2178	1648	231	5	0	281	206	248	296	436	13	1726	844	35	2291	37	17	285	540	1485	1002		25	26	123	57	165	12	0	61	32
	19.25	48	930	379	27	878	0	0	68	235	1488	6	2304	21	2769	2164	16	139	24	18	12	7	1800	1438		7	129	472	42	2152	36	0	53	36
	19.5	43	22	39	10	1060	372	69	264	596	451	10	779	125	1188	1114	407	6	119	9	66	250	29	1200		151	548	32	173	506	224	1204	442	334
	19.75	76	3	11	0	9	46	0	88	39	41	149	18	1613	182	76	1901	3	763	12	371	176	10	0		1949	619	578	142	9	1566	1761	111	1181
	20	88	8	79	3	18	0	112	272	125	17	35	944	1324	10	27	2567	22	1406	134	87	460	1	0		751	1354	2589	1456	5	1174	442	656	1011
	20.25	500	33	250	23	57	3	0	2603	347	276	839	12	0	882	83	1003	71	1204	1131	50	68	11	1		64	310	1807	1168	77	86	0	2882	1804
	20.5	407	32	1179	1412	823	3	74	1832	1665	2055	908	8	0	18	38	20	22	15	1198	81	94	193	434		5	406	85	515	3	34	0	259	52
	20.75	118	434	577	2436	58	0	726	1284	44	453	31	26	36	17	152	0	46	39	0	158	233	1931	1745		25	84	14	48	0	42	0	87	85
	21	20	1091	52	45	0	59	376	533	28	98	107	187	13	70	1086	5	10	33	2	164	26	415	172		141	30	268	42	503	63	0	28	11
	21.25	932	0	49	52	0	446	145	81	41	6	37	75	223	9	504	1	294	170	40	23	94	1853	0		385	387	655	67	851	322	314	101	443
	21.5	2495	20	306	19	0	62	0	50	8	179	337	24	163	185	462	31	1927	124	28	378	132	193	6		1953	1404	1665	80	12	993	355	97	318
	21.75	958	0	43	47	0	8	0	7	1022	793	1553	321	128	1925	26	158	2065	23	234	2555	1571	8	135		565	253	63	639	2	3564	0	470	31
	22	60	2	54	9	0	50	5	28	1694	664	199	302	81	1869	26	1586	1421	61	1189	118	1770	33	0		29	52	38	1471	8	2047	0	1310	18
	22.25	155	116	297	72	368	1	373	97	2372	44	356	633	23	21	18	2310	304	517	591	3	466	9	0		88	32	41	1728	80	905	84	2860	5
	22.5	231	180	12	68	297	8	109	324	189	67	52	1142	875	8	45	368	1	1368	201	151	3	0	878		42	112	74	1128	221	32	88	1622	8
	22.75	461	688	126	1722	0	895	77	188	70	27	53	1721	2288	6	26	491	19	716	23	250	9	58	7303		27	995	34	41	61	21	180	83	115
	23	2052	42	481	3164	0	14	150	14	119	319	25	247	894	9	292	46	30	20	188	81	29	547	7234		29	182	428	48	11	191	0	8	604
	23.25	958	18	2300	117	0	48	32	167	106	884	89	130	4	26	1014	15	245	2	401	717	689	1706	3108		117	107	1429	455	175	373	33	64	952
	23.5	668	1933	1269	922	1077	2359	145	802	788	799	414	235	1453	1702	1578	13	285	353	86	509	52	1215	1327		1370	1313	1975	655	273	182	226	463	1071
	23.75	329	1631	3	30	354	2476	201	696	644	68	1360	126	671	856	558	236	17	745	314	25	13	14	2		1862	1472	382	1456	126	681	310	105	79
	24	104	2741	41	85	96	3208	1211	2509	1426	16	345	26	395	106	35	226	469	28	15	16	156	24	0		2144	36	66	4973	24	2740	0	2455	15
	24.25	1099	242	1757	11	893	2355	979	212	31	770	124	1081	1	2	78	39	2314	140	378	54	555	5	12		173	100	59	1664	521	1940	0	255	159
	24.5	1553	243	1067	13	2245	2495	385	30	584	619	98	2903	9	117	184	965	1046	961	55	234	794	358	451		297	374	42	203	1210	512	313	25	590
	24.75	147	912	247	463	1215	2198	0	383	1700	1412	437	901	991	342	1241	1235	1051	1163	68	1508	110	1625	943		154	4166	396	87	293	111	1937	201	849
	25	390	893	1671	158	295	1507	78	1075	2756	928	1119	1534	339	770	1705	159	86	361	1968	327	549	76	300		714	5371	675	431	637	112	642	1556	2
	25.25	1096	583	1040	989	463	1916	957	1539	2114	430	1153	2371	1028	487	518	1771	828	42	1597	399	1785	131	13		1507	1430	1353	686	604	1449	177	1413	14
	25.5	1922	2889	1379	2274	2223	1173	83	435	2365	1616	446	981	539	833	1205	246	395	354	752	334	60	360	737		120	339	185	558	1842	109	1341	579	996
	25.75	1583	1349	3594	28	1405	937	205	356	1115	231	893	1675	345	2619	2063	452	237	1392	683	3310	964	808	2232		168	630	843	740	2421	142	2656	163	651
	26	3346	1300	3564	773	269	2892	322	189	121	970	2459	2914	1494	77	546	456	772	149	2189	530	1662	1385	6220		1312	710	372	608	379	38	1998	762	418
	26.25	275	2679	1963	393	650	746	316	1871	874	214	1501	1097	1507	98	1776	933	1752	58	922	0	417	332	164		852	162	517	1829	1640	481	2459	416	943
	26.5	1072	235	1900	3844	257	161	308	1295	420	541	2194	931	913	563	336	2737	1447	557	250	382	2495	2128	33		1566	824	1145	133	2392	1287	1992	652	32
	26.75	1017	936	755	2879	569	2370	0	2169	720	1643	1136	170	217	54	317	3403	3222	281	181	2831	1266	1604	1196		151	2229	1693	1520	2204	220	1541	1438	2607
	27	49	1406	747	1044	304	1082	502	2345	1126	1937	115	507	101	581	2304	1313	2749	1777	2056	2083	447	853	2923		646	2612	338	990	1404	957	1907	762	1944
	27.25	1367	4906	734	54	235	1190	33	319	1143	1421	76	855	496	905	2527	631	1973	786	1273	1334	625	2306	4694		4098	1612	135	1407	109	66	2332	134	450
	27.5	1123	2031	75	863	260	685	407	409	2186	962	351	916	3075	172	731	2521	2375	543	1627	2036	745	628	1082		177	870	742	294	1173	541	2580	2115	1311
	27.75	1407	1793	400	1271	1474	2247	287	32	1307	1331	487	395	3069	814	1645	1966	1468	1279	212	18	858	4021	1647		468	614	144	973	2153	1065	2217	2691	1879
	28	3915	3459	610	28	257	1332	121	81	466	424	64	521	1950	2320	533	262	139	635	449	3	1887	3604	101		1938	3274	526	1092	78	223	1074	841	780
	28.25	3433	1888	76	19	323	102	611	814	2061	821	454	168	1042	2130	202	106	1029	191	174	457	1899	192	13		1093	2689	2400	1630	892	63	25	388	1613
	28.5	2096	1657	304	770	309	193	121	79	2062	2663	580	861	727	1278	240	962	1958	110	2552	1399	1549	1725	68		200	1028	1934	329	1168	682	0	309	103
	28.75	1290	45	397	2487	1566	400	0	115	2283	681	98	570	9	2945	783	1433	2383	243	2861	30	333	2187	420		452	717	401	468	532	1145	529	1530	973
	29	1639	1394	1046	417	2031	2058	0	382	1952	1063	208	1180	294	760	941	107	1768	1257	2412	52	1238	1600	123		1798	455	1595	1211	110	1190	0	2318	2075
	29.25	2190	2771	2207	2253	1196	2015	17	2046	1935	1672	2751	307	365	15	497	198	1519	257	1658	359	307	4105	116		2445	54	2258	347	242	528	361	263	2102
	29.5	2431	2088	40	964	421	2051	140	810	2089	2277	1394	621	390	6	2844	310	1655	145	2072	9	445	1599	352		2738	53	1124	210	352	1166	143	326	1265
	29.75	4259	34	317	14	1085	1611	545	2196	887	137	850	1960	980	1417	2449	1257	2363	1959	3142	1205	1293	4702	1278		637	2252	199	1294	156	1597	185	2796	2599
	30	3936	23	1875	52	35	1720	100	2494	2361	237	355	2568	147	384	3772	2278	1056	1996	409	2838	564	3964	1578		934	1778	254	1152	326	1912	589	3360	816
	30.25	2867	1593	2318	1796	179	1944	33	2274	2548	776	657	2094	789	1154	3560	1566	1359	1166	2036	2729	938	5316	1750		2164	135	2043	1500	841	1512	2181	2774	726
	30.5	483	1062	930	3776	213	722	0	3038	1995	1518	1911	1559	480	5539	3054	115	855	1835	547	1922	416	2858	2996		3416	41	3772	1964	621	1147	2817	668	488
	30.75	65	3085	2905	2671	976	2005	0	2123	224	1471	1403	1367	170	2974	3405	117	136	583	89	165	419	3876	516		1306	2312	2743	1417	158	1010	750	60	16
	31	14	3799	2178	3614	114	2574	323	959	51	2136	73	963	1768	414	4009	96	237	27	321	11	2730	2703	156		2961	2981	2867	1662	491	2697	2515	149	71
	31.25	78	3535	147	5195	200	2519	39	2974	894	2086	111	62	432	1536	2624	1210	890	66	492	29	2680	1006	222		5591	1517	1991	426	532	1689	4371	2174	467
	31.5	255	1829	783	2834	1306	1731	39	351	3295	72	112	101	1664	1177	3696	3210	1553	91	1792	213	3128	3367	47		3667	2899	2610	38	1757	1180	2401	4422	421
	31.75	41	49	715	2171	1319	174	58	362	3611	133	1482	1069	973	8	1847	2111	1341	148	690	18	2581	1940	300		6638	1604	3308	52	3069	1267	2884	3386	95
	32	1705	36	473	3119	3170	66	395	43	2468	288	3437	53	2155	26	1160	1446	1456	1106	37	35	3991	975	2231		5555	1698	2325	164	1192	32	2081	3213	225
	32.25	1558	76	1031	2592	2937	317	458	1248	2762	404	3073	107	2638	97	78	97	2284	1823	289	1653	1874	32	930		4962	227	107	497	364	87	107	3056	1218
	32.5	154	789	3382	562	1995	170	0	1240	3342	524	1510	767	1955	397	316	121	1713	340	1172	2031	1597	319	999		2453	48	61	1134	2028	1047	0	1560	1546
	32.75	10	1563	2659	20	214	1003	8	1338	2211	59	2966	1869	2896	1506	380	333	1831	44	174	5319	253	226	2153		3295	478	119	44	2945	110	1	42	225
	33	7	79	2181	970	50	2037	0	2677	83	1093	1273	1565	3146	53	118	409	1524	41	542	5163	29	348	1453		2847	688	269	222	879	144	287	61	2682
	33.25	29	131	2537	22	59	261	0	299	50	453	42	149	3310	1480	1336	2261	1077	54	943	2075	59	1286	2252		2298	603	290	68	105	615	6	505	510
	33.5	607	703	498	2158	197	56	0	38	118	531	57	87	2426	553	774	1428	2244	349	1138	2199	306	29	1064		3554	668	431	892	3	737	125	63	1642
	33.75	1134	39	1320	3552	320	212	24	198	767	829	10	177	80	37	365	14	1498	368	251	1965	486	195	1418		23	145	489	388	486	84	0	687	1281
	34	2336	1662	1172	720	284	472	184	753	551	1437	2745	837	62	1246	355	97	1173	103	560	1165	421	349	599		7	764	1186	53	316	345	0	3086	1539
	34.25	360	2856	25	33	404	1418	0	2867	122	1995	1371	2726	549	1960	424	711	90	549	1059	2996	263	1967	246		263	1882	237	41	375	1143	313	3105	13
	34.5	45	21	162	1750	43	632	8	2330	1636	2354	1936	550	577	534	1239	1798	801	534	188	2821	1017	534	0		2870	182	1663	87	3084	1742	0	1436	17
	34.75	73	1032	702	3520	802	38	0	2034	1745	1468	1440	2358	1435	25	170	90	2082	1630	2074	2124	621	681	0		2029	492	379	977	1944	1557	603	126	10
	35	703	148	586	2448	2885	311	328	1855	1481	1867	122	1423	1765	1209	423	467	2065	669	1770	10	384	713	206		4291	2520	554	101	2435	302	2	1287	156
	35.25	1629	3160	2448	31	2111	1508	970	2553	1768	59	1402	1816	1869	2499	270	1549	101	55	2276	391	1278	805	707		2016	1246	2076	194	2155	158	540	2042	423
	35.5	2780	3022	2177	797	1128	1170	204	1384	542	138	1614	1780	15	1242	1419	2580	172	480	1842	2168	3227	3014	0		865	163	2080	675	2287	1551	1035	282	889
	35.75	1802	596	1928	3092	12	35	318	80	2122	106	1506	2424	4	663	2381	17	2532	1858	287	3291	207	312	956		951	87	2089	1599	3947	1721	952	201	1262
	36	1707	2271	1070	2580	19	1437	233	21	1013	259	1869	1343	241	1673	2241	1165	2066	1361	901	2480	397	1653	798		3774	2060	1403	2068	2927	2027	518	2518	1178
	36.25	861	2351	48	658	22	1610	1120	10	6	947	649	2598	513	54	399	826	1035	618	1272	596	264	2984	9		4589	1740	703	1357	3290	1279	0	2514	26
	36.5	39	1021	45	21	45	419	81	18	31	1532	32	2088	65	0	269	158	21	1228	544	56	150	1242	8		1456	1296	0	1628	3939	882	0	2904	15
	36.75	35	0	48	0	181	76	100	40	263	956	74	1976	1067	1	307	45	787	74	3	29	34	487	234		318	650	0	651	3612	83	0	2477	16
	37	44	0	67	8	151	162	0	65	17	46	141	1061	1267	98	158	56	1275	44	9	67	494	24	15		0	52	0	31	2315	30	0	2257	168
	37.25	10	0	31	1	20	190	91	9	319	29	310	185	8	22	36	39	184	880	4	194	142	46	6		1086	33	0	31	2451	114	140	545	38
	37.5	40	1	996	10	60	574	96	0	1593	261	759	17	6	284	61	68	104	1025	200	1089	8	143	62		152	100	0	187	990	140	7	85	9
	37.75	373	47	1075	44	71	311	86	112	884	92	378	22	77	11	450	225	152	1258	19	73	32	29	834		718	858	383	1751	75	60	134	129	76
	38	51	51	94	13	190	167	233	502	300	75	27	61	44	117	1574	763	462	262	45	0	12	369	778		119	1655	0	2020	102	160	0	888	399
	38.25	4	9	46	46	861	298	0	1125	64	120	46	301	1043	112	1260	232	1762	74	334	8	463	1280	176		133	88	0	2595	107	50	0	254	1133
	38.5	73	21	567	164	1096	56	0	331	89	515	152	59	1639	6	37	21	1032	11	140	37	1243	97	73		1051	32	0	652	183	100	11	202	1409
	38.75	56	1245	902	33	68	137	8	29	693	2555	755	343	1025	44	28	172	21	600	242	5	1573	21	119		1146	25	0	91	726	1135	13	58	1027
	39	35	3573	45	74	0	912	8	22	390	985	1833	1498	18	369	95	21	3	381	53	1	137	31	166		334	157	594	91	428	1148	77	142	2
	39.25	43	1462	21	941	0	2298	0	8	11	69	1479	85	28	1881	46	17	117	138	15	1	14	8	0		182	76	68	243	70	145	0	474	1
	39.5	111	109	144	2261	0	1522	129	110	142	65	562	46	17	1173	145	22	23	64	251	78	22	28	0		141	37	0	213	31	71	0	74	124
	39.75	1280	30	1759	19	0	322	342	1471	1352	177	97	197	42	961	73	13	384	497	392	2261	11	27	0		403	71	0	63	338	22	0	217	138
	40	2497	108	756	35	3	17	220	1481	67	27	65	120	1222	21	4	29	33	864	1155	49	23	71	393		2089	1194	0	260	1398	444	77	81	9
	40.25	1676	28	873	26	994	146	0	490	31	112	178	36	528	4	642	21	26	57	980	0	476	860	387		1378	1288	599	1336	607	1410	0	1223	6
	40.5	130	65	3	20	828	465	0	51	15	470	156	38	4	28	324	44	44	85	33	6	222	2256	282		122	1598	1771	1763	52	428	14	1752	47
	40.75	25	272	10	28	0	371	0	29	1486	2635	300	43	25	3	26	577	46	59	59	398	6	1178	27		500	186	49	361	5	82	30	45	609
	41	41	81	78	25	0	102	29	34	1982	2628	1316	440	9	11	15	1334	1103	203	27	31	19	50	0		602	108	0	41	7	134	1038	34	1974
	41.25	71	21	249	172	113	468	211	109	60	367	124	1450	34	570	33	316	2167	626	19	9	1013	65	292		356	45	0	100	39	589	847	100	325
	41.5	19	311	578	21	24	1993	21	68	23	28	19	2393	100	31	287	4	1725	1512	1384	1	493	279	0		533	56	0	283	487	72	0	194	11
	41.75	56	2084	3	41	126	999	0	700	121	27	61	452	1107	25	116	15	712	235	2241	6	95	152	0		83	115	23	131	69	60	0	340	6
	42	329	2214	3	1398	1261	162	16	1034	1230	54	70	50	1232	37	456	18	7	235	502	575	235	475	127		878	793	250	639	290	68	0	92	0
	42.25	1260	24	27	2270	553	62	0	203	327	501	62	29	85	413	14	29	7	28	53	278	11	1707	318		1557	647	1	1703	226	432	0	270	0
	42.5	1830	20	26	535	0	96	0	21	959	1345	853	42	3	1772	41	824	60	44	46	20	520	3438	0		4202	30	3	1053	164	925	0	258	297
	42.75	55	7	1099	28	0	62	344	38	8	62	2712	0	26	1865	69	127	11	54	11	9	32	2194	0		2398	59	1	81	1512	736	0	2160	923
	43	13	2	2220	4	0	593	259	41	11	40	1305	143	36	17	185	28	17	586	414	50	19	674	139		46	43	517	15	2240	42	0	1364	42
	43.25	44	6	1271	60	0	904	387	56	12	46	463	406	27	7	147	24	18	517	1295	996	64	66	1182		183	1079	1926	149	123	78	73	208	32
	43.5	49	9	2324	42	304	931	0	20	1503	92	142	311	816	16	453	27	232	374	72	694	212	10	1296		87	1021	2333	128	87	36	0	39	25
	43.75	33	18	1380	19	0	18	0	173	586	477	71	225	381	2	1292	95	1780	67	19	38	161	75	721		226	287	0	242	17	451	0	49	341
	44	199	1273	389	36	0	16	8	595	59	1081	116	1573	28	441	217	995	1566	29	23	30	126	26	22		1430	60	0	378	33	1286	107	139	1454
	44.25	2011	3565	188	11	0	138	47	1324	191	1640	813	1010	27	41	19	2024	99	79	61	59	16	420	9		1144	45	0	99	301	1571	0	1334	434
	44.5	397	1794	203	911	0	345	1749	1393	441	221	919	76	28	56	42	271	0	66	21	185	93	1273	438		96	39	0	992	274	531	23	684	6
	44.75	942	2499	815	1605	860	1022	89	292	28	156	123	138	1219	990	439	22	12	1009	124	111	92	613	1248		1423	503	616	2231	1048	28	0	65	123
	45	1476	1256	1090	1327	646	851	192	1487	1608	222	256	28	1409	2258	1454	744	195	528	1420	489	1210	284	41		1126	1028	327	723	1275	898	93	648	327
	45.25	698	193	293	432	1834	1190	175	689	513	969	1318	929	1334	1743	11	813	2	527	664	197	1873	826	2167		269	1338	0	203	1420	96	0	296	575
	45.5	195	1446	400	907	149	1309	0	277	73	648	142	124	710	1529	1217	473	22	189	58	23	771	413	611		851	1354	157	624	269	307	0	356	88
	45.75	35	62	166	28	0	261	48	29	153	1384	1144	1706	149	2447	1423	19	15	1266	374	186	1136	60	1669		663	475	1063	1429	174	939	0	183	1137
	46	19	47	498	25	0	241	8	659	193	88	526	1995	29	632	83	44	202	889	41	68	187	135	210		294	177	60	94	73	272	0	140	45
	46.25	70	71	220	50	0	87	485	72	375	43	20	162	17	221	64	52	885	125	88	8	6	229	4		50	473	72	41	337	71	0	555	18
	46.5	1081	90	580	215	0	568	882	444	7	70	53	44	784	169	438	1014	1206	135	341	275	12	418	23		424	674	38	49	185	28	108	1973	0
	46.75	1779	311	2104	447	0	353	72	1275	54	138	96	9	350	91	1239	1621	11	134	864	1434	99	165	202		920	1547	26	335	193	189	600	276	52
	47	1962	1409	1021	294	232	995	261	449	1	58	455	9	75	427	80	210	16	66	19	52	53	737	248		366	364	592	686	224	69	0	60	853
	47.25	1627	762	21	878	75	113	429	71	406	380	574	299	881	20	56	18	23	734	41	27	688	65	1100		763	67	1719	1022	172	61	0	67	928
	47.5	49	17	128	1765	158	110	8	330	919	1054	137	43	955	1853	52	4	142	537	136	29	349	77	24		1060	129	169	88	33	732	0	104	17
	47.75	23	42	793	70	548	99	0	513	114	832	268	324	79	2213	251	10	1496	151	608	37	198	18	20		318	26	47	16	113	1616	0	1065	7
	48	56	291	954	11	514	744	44	1916	887	51	302	3505	18	3876	282	250	1972	277	50	33	162	406	1017		140	668	76	56	736	1819	280	1638	585
	48.25	262	2537	2334	148	272	965	504	262	1365	252	810	1067	163	1159	2361	1688	56	260	504	2064	342	1008	222		770	450	140	1056	348	268	228	45	1488
	48.5	1488	1327	567	518	332	1024	289	184	1874	1336	667	2503	1393	714	1906	1016	1435	1532	566	2901	1184	1262	913		1411	566	745	910	567	47	2	369	680
	48.75	1697	1634	2086	490	259	1604	60	1967	2391	1032	1369	2585	568	821	1341	66	1968	540	1136	2166	898	99	719		894	1117	799	549	1873	245	578	1632	519
	49	888	1142	968	238	1643	1747	350	1557	2000	744	1348	1312	443	1569	1463	412	1862	1504	1158	282	1010	242	543		661	1607	128	650	377	1185	966	1458	933
	49.25	263	2047	1268	2684	1869	1564	609	1305	711	1203	959	958	1503	234	671	2053	1206	176	2638	1224	126	586	705		655	906	514	1568	522	463	1205	179	152
	49.5	528	5412	215	2222	2211	2040	55	289	867	486	164	181	259	413	1686	174	652	634	1017	134	389	1203	1198		554	151	1845	608	505	297	658	640	1730
	49.75	1339	4079	2546	371	74	1186	512	312	257	1826	1489	908	2168	2149	3793	256	249	562	253	1864	1095	234	3656		1698	1139	119	808	3153	1883	980	845	790
	50	2432	1637	1363	3061	2369	1097	73	2524	1420	1523	460	538	780	2136	3365	231	1305	522	1298	1581	581	1298	5644		2892	311	180	1680	1337	1882	165	395	447
	50.25	507	909	914	1129	1431	724	151	589	1231	1391	715	1434	16	319	1801	1901	518	2266	947	13	949	3372	3244		1067	972	530	1409	318	1750	1068	520	927
	50.5	1149	753	245	66	1552	2010	41	663	318	307	278	953	1356	187	621	389	39	1092	824	775	1059	871	131		604	968	429	542	858	459	1219	2140	643
	50.75	846	583	705	212	1170	1046	61	307	1393	1125	139	1106	691	897	1091	177	2217	1046	135	5	2630	81	4224		883	1363	219	476	116	747	2604	2828	18
	51	563	1390	516	3356	74	1265	42	147	1860	837	941	504	1472	256	54	728	319	164	955	102	1246	1103	3314		2237	947	555	1042	689	129	2448	1355	944
	51.25	333	942	674	67	404	1432	134	754	462	287	806	332	2806	911	434	2578	159	619	104	1098	945	2485	2398		2919	610	545	1452	722	541	572	293	86
	51.5	987	2230	540	526	2727	1026	336	284	956	177	618	1976	1470	197	404	1418	268	1942	1255	332	816	109	2056		3769	815	2636	804	285	852	115	817	3
	51.75	661	4482	961	1653	430	2089	622	1342	2128	373	54	2114	1867	752	487	110	2155	1198	2300	444	789	1726	1553		2435	750	2509	1728	1108	430	343	791	168
	52	1383	4706	455	39	23	956	66	258	2509	1444	118	1960	191	3526	2425	230	505	898	1916	193	802	2618	941		845	2356	1091	1313	385	856	0	52	349
	52.25	769	2523	1159	1126	68	1736	456	19	1402	2055	252	974	280	2696	3285	521	556	459	2774	93	623	419	1297		330	3103	1022	1382	898	175	0	733	932
	52.5	141	1238	3269	3130	1695	2660	117	384	1900	1632	228	113	170	4066	2196	1602	2694	1659	1262	806	986	1304	1122		1217	647	245	2096	936	1165	109	877	647
	52.75	135	97	3643	3476	527	1558	108	2024	456	1651	643	2192	1073	1116	2595	3314	3409	1100	217	1035	4463	1895	730		1950	440	404	3171	3191	731	126	2050	1936
	53	2474	900	3147	2413	690	1622	245	2024	2171	570	566	116	2014	1410	1317	1864	2451	620	395	2512	2990	1568	256		3963	889	1913	1324	1971	1184	1332	810	287
	53.25	5804	1989	2901	2739	113	2097	578	2211	1860	1413	1312	1178	2399	2271	64	60	2250	765	347	311	1423	91	252		1750	321	2220	1462	2349	101	381	696	139
	53.5	1779	4670	2040	19	658	1280	1276	2807	2543	1514	1909	2638	863	621	440	1354	1990	251	708	15	127	724	108		118	68	1699	754	2114	762	0	3208	2532
	53.75	761	3010	3333	44	163	165	1469	377	1701	29	1116	3257	2090	25	1886	2683	1854	955	381	159	988	1104	5		403	1021	1464	553	2868	1787	9	2231	1728
	54	1972	2381	2963	50	321	353	259	304	2566	67	884	1664	3085	128	1140	724	699	1753	1069	1206	1766	2459	629		815	4383	304	251	672	1119	182	983	526
	54.25	2226	186	2979	884	445	948	1020	560	2868	213	41	792	1770	180	177	2308	1089	565	2540	2028	2272	2957	1638		1604	2995	206	289	66	924	84	48	1304
	54.5	1315	69	1638	556	2623	2105	876	609	507	3774	93	457	32	1673	207	1016	1461	42	1463	1804	2378	2819	97		4543	1405	2179	281	241	1325	0	73	2116
	54.75	71	2911	1724	60	1452	716	608	2038	69	2056	89	876	75	1491	989	73	1831	82	2978	154	1286	2188	0		1733	356	3482	930	396	626	1687	43	2567
	55	20	746	1086	41	2104	57	207	1162	241	1705	242	1661	94	159	499	52	452	1177	3279	14	1034	520	2		4857	108	3064	2059	317	1732	3295	1595	2017
	55.25	96	32	2294	1567	1655	798	623	99	201	1617	1814	1386	42	1328	799	250	101	1332	1204	449	1975	113	0		5025	39	2510	2109	66	950	1587	2036	255
	55.5	1102	154	1831	2422	2647	1723	216	226	60	317	2127	1343	405	542	1390	761	45	176	230	2715	2107	230	35		2328	1800	1993	2676	204	1672	2511	172	14
	55.75	2420	445	993	2139	1723	165	156	23	381	144	2279	133	2328	178	2090	971	95	36	207	507	255	243	0		5175	2506	12	736	312	185	2102	83	20
	56	1532	1386	1088	73	176	246	0	466	386	173	2098	29	710	463	3592	124	1400	686	117	210	88	852	1541		3304	1030	105	77	445	200	2962	34	0
	56.25	128	98	295	68	40	1029	0	2510	653	1839	830	284	82	3423	1607	317	1504	270	502	775	48	101	2173		4249	1977	284	90	178	1384	930	1194	6
	56.5	70	1609	56	1616	210	1216	686	1368	1351	3198	27	231	448	4062	88	202	205	41	1867	68	1253	296	1098		3835	415	518	78	723	1279	0	2092	148
	56.75	1070	2310	1863	404	994	243	34	3105	2009	1182	87	179	584	2585	198	365	1360	317	1310	72	664	468	458		1928	91	1530	104	532	1386	0	3096	6
	57	394	32	1841	265	87	195	26	439	2450	567	122	283	389	1228	364	366	842	606	137	637	500	391	253		317	989	190	948	521	1854	355	297	81
	57.25	198	114	598	81	41	332	64	1365	508	1221	45	41	784	2284	341	895	1699	893	287	218	237	1350	267		233	1077	643	2784	788	983	0	55	2529
	57.5	815	68	187	944	269	1456	44	1614	530	37	1964	385	667	1402	546	2398	2159	1930	31	1188	888	1079	661		1575	2575	236	1329	813	87	0	67	900
	57.75	691	305	1615	2285	176	2097	4895	32	1887	251	558	263	1360	91	169	2256	1195	1165	468	469	4006	87	1036		234	164	905	122	4262	606	459	75	2055
	58	1686	646	936	65	429	229	265	22	1942	417	1640	897	2551	114	1918	29	96	1218	1580	917	1707	965	104		750	225	477	77	1699	860	1817	506	414
	58.25	3253	659	1754	1232	99	615	56	435	1276	457	324	1223	60	1303	3109	611	35	1680	1212	108	304	256	14		1501	987	534	187	2355	126	1398	576	341
	58.5	2203	3341	2367	2914	793	1484	2115	1347	198	1305	915	1181	500	2241	1879	2381	27	176	1225	708	1081	1624	166		4306	2599	997	786	2722	597	33	724	1467
	58.75	2660	865	2541	2116	986	307	581	1800	1845	1542	1090	868	2013	2344	190	2811	1718	98	186	965	652	1779	1328		5986	2922	678	1028	2349	591	0	1333	1443
	59	1127	1321	616	448	1920	230	16	1394	2423	1044	1893	2473	1018	1805	2111	1197	1917	160	508	2652	4764	4132	818		3127	1915	1894	605	2213	554	1161	2232	2007
	59.25	59	3008	54	2906	1567	797	578	2175	3204	14	1669	1554	741	1632	3624	50	1834	1601	1923	1855	1594	1542	1096		2867	2007	1725	181	3222	1488	2102	2314	1158
	59.5	45	2819	1957	3081	1410	930	720	86	1668	44	1837	1845	2692	933	1170	83	64	1427	2520	1260	65	248	43		4996	467	2466	472	1668	1585	2075	312	3
	59.75	56	1072	1831	2715	0	41	226	44	2153	738	150	1964	2630	836	160	2453	33	1122	2672	87	62	1425	85		4449	38	344	2225	2281	209	2269	388	4
	60	25	2211	777	1558	0	1022	273	45	2021	2013	1450	1868	2437	2412	77	1777	50	843	1532	1229	1814	1661	1316		2563	203	436	1724	723	117	784	2248	741
	60.25	207	1448	29	68	0	72	0	18	939	1821	1639	2370	395	1061	760	1630	9	89	372	2344	206	2726	887		3546	88	292	1763	38	42	0	1935	1029
	60.5	1202	181	29	56	0	64	0	2084	33	815	352	459	6	28	240	643	132	41	45	417	57	3040	1082		428	80	0	134	61	247	0	2411	976
	60.75	2155	47	426	75	91	61	108	1165	408	1011	57	94	35	7	34	204	1277	125	84	4	133	2087	8		38	1059	0	63	184	434	0	2507	111
	61	1049	20	565	23	149	160	0	8	1152	27	26	39	2	13	41	40	829	312	264	1	1	38	0		239	78	116	106	204	215	0	1485	6
	61.25	222	136	13	10	0	842	131	14	76	30	12	79	247	5	102	67	20	52	172	27	381	84	0		370	71	217	25	511	165	78	137	5
	61.5	68	55	39	551	36	147	254	122	1038	116	31	115	12	61	437	441	1	308	0	144	1120	15	0		166	243	0	97	438	331	122	138	75
	61.75	70	945	181	8	169	102	47	7	2180	222	1063	253	81	1017	502	16	18	213	118	1500	32	649	121		101	98	0	158	65	877	0	150	10
	62	852	1769	747	67	0	71	10	30	110	121	1688	1023	147	475	131	118	27	21	802	111	107	6	0		1114	374	231	718	42	394	0	692	9
	62.25	1139	2327	323	468	43	229	0	73	13	23	70	1433	67	9	89	8	10	21	30	0	154	62	344		520	1119	0	1900	302	13	113	1576	3
	62.5	137	1187	98	12	199	24	166	319	74	277	67	2238	34	12	309	54	132	61	1	23	17	706	1066		47	3429	26	1336	14	315	0	129	15
	62.75	127	63	73	15	0	458	8	1685	600	957	18	2358	597	383	281	295	1	24	115	29	419	448	127		11	762	0	123	618	165	50	396	33
	63	119	27	192	424	1	1296	0	1132	243	1436	21	1244	2084	1761	4	106	0	27	1573	157	512	25	0		356	49	0	93	176	93	874	391	627
	63.25	497	70	161	113	930	341	16	605	141	24	42	157	1282	39	54	39	9	708	2050	123	86	32	0		1214	68	49	118	227	581	911	87	1435
	63.5	648	33	322	0	1616	92	16	26	123	20	403	1282	26	59	600	666	0	1204	1834	21	191	442	0		75	19	297	14	59	1634	4	186	83
	63.75	149	397	1242	51	8	177	169	39	24	76	1386	206	1	35	1253	1605	27	1560	359	40	1500	434	7		499	120	0	324	35	925	0	507	85
	64	212	466	1342	1715	0	48	452	39	45	49	51	89	42	27	50	653	13	704	44	6	957	8	160		438	126	0	412	684	430	0	247	25
	64.25	1864	9	109	2154	0	338	0	176	353	403	31	746	82	219	98	11	10	94	46	80	167	28	0		17	1451	0	21	3415	27	0	104	57
	64.5	1044	1	47	37	0	900	0	32	1656	730	125	36	7	1641	313	28	729	23	55	913	18	6	0		1131	1572	628	924	2864	40	0	93	960
	64.75	159	18	153	644	14	147	32	23	1908	70	109	24	651	1045	174	9	2138	55	35	91	28	861	0		4692	45	1277	2296	1006	30	0	913	1108
	65	72	17	401	108	277	114	76	331	215	287	130	63	956	226	45	25	165	38	336	22	17	502	109		1832	42	1891	1084	112	371	0	2390	1206
	65.25	53	2322	1651	15	214	164	330	932	132	121	396	822	38	26	68	27	1	0	745	15	1275	59	0		43	112	43	70	18	770	261	2108	77
	65.5	198	1465	1978	40	0	376	8	1422	88	34	1538	1049	55	13	676	170	0	50	135	12	423	49	0		129	41	0	12	59	48	1361	342	210
	65.75	217	63	363	63	0	248	0	2019	779	1115	125	2286	9	33	204	1684	6	22	506	379	527	47	278		174	374	0	21	23	41	1312	48	116
	66	321	10	104	549	111	1528	0	155	705	307	86	123	23	18	133	196	6	703	102	869	167	30	192		339	1450	0	9	144	22	261	51	110
	66.25	737	44	130	275	0	330	0	76	14	11	53	278	6	190	69	1	112	1552	171	1	34	9	0		328	352	134	424	8	55	0	79	1105
	66.5	1052	39	1855	0	0	108	0	81	46	231	82	110	1465	463	209	22	4	1397	105	5	35	304	0		60	85	0	867	2	717	0	28	259
	66.75	103	377	584	0	0	135	256	18	834	185	50	24	810	2066	1638	19	8	97	176	0	474	12	0		383	183	0	26	373	268	0	688	19
	67	25	823	32	9	168	63	300	207	155	360	310	21	52	717	1219	1	2	9	1000	11	32	435	314		237	1036	0	23	1252	39	0	121	24
	67.25	65	26	234	315	0	464	445	128	184	2559	675	455	22	24	27	297	970	16	2466	49	71	2271	0		2073	503	0	74	53	56	0	694	3
	67.5	194	13	73	17	0	608	61	27	176	1690	1913	402	324	32	24	6	97	54	48	16	43	128	4		1072	25	139	36	0	66	0	89	60
	67.75	58	3	1015	15	58	1508	0	1	31	835	499	51	198	28	50	7	4	13	12	171	903	1435	0		44	73	124	88	18	794	62	67	37
	68	1230	309	1274	23	0	253	0	376	297	15	50	362	694	35	36	63	12	29	3	321	897	1018	0		85	416	59	420	21	1541	48	158	164
	68.25	830	2675	35	19	0	15	0	1083	1794	40	58	984	1193	31	928	1262	7	727	7	324	104	79	0		14	1713	0	1270	13	158	26	2005	38
	68.5	99	3128	32	107	1340	57	319	191	446	47	118	161	50	745	1515	888	21	195	12	5	62	41	486		166	541	0	156	361	57	0	794	171
	68.75	234	1917	543	214	201	505	82	399	71	100	83	801	922	485	171	87	120	131	957	14	598	233	1763		1174	85	36	137	763	71	478	100	789
	69	974	2597	1661	1245	1394	1527	193	1289	615	505	426	1597	936	849	314	911	167	605	372	76	395	534	752		2677	341	732	573	583	767	204	115	1457
	69.25	1223	275	398	358	640	1548	464	2108	902	611	1497	938	3	152	71	1546	210	583	1749	790	1090	1213	316		915	75	1298	1821	1272	167	594	1438	102
	69.5	478	355	72	21	0	819	51	1788	35	65	1011	242	18	102	118	125	157	1150	708	23	1291	1521	52		32	1316	1895	540	136	55	0	381	0
	69.75	84	436	90	9	0	585	14	778	19	107	35	125	38	201	33	12	1317	45	0	12	47	33	0		175	395	0	47	39	11	155	43	0
	70	81	29	56	6	0	1165	41	39	50	86	179	183	311	52	91	52	2126	81	31	451	32	39	7		947	104	0	42	155	13	0	196	16
	70.25	661	35	1036	943	388	71	67	122	778	593	472	64	45	186	53	21	1441	28	204	91	49	47	15		926	187	237	31	808	27	0	81	789
	70.5	409	257	589	289	3951	787	59	279	70	1189	88	251	20	1470	2000	37	60	78	378	1	28	83	26		550	404	337	250	206	451	0	148	56
	70.75	59	3133	86	16	2170	219	31	108	31	1746	488	2292	15	971	579	81	25	701	982	15	164	234	108		265	1034	0	560	33	792	193	49	40
	71	92	517	92	23	1961	233	0	427	414	190	96	530	1011	127	47	1710	26	687	1811	192	926	837	986		407	850	0	529	33	284	89	863	0
	71.25	246	102	709	23	181	328	53	155	87	107	597	121	1737	30	56	1335	214	511	2	286	446	1417	97		663	73	4	10	385	50	123	534	19
	71.5	404	946	105	141	0	1056	0	263	329	187	675	32	34	36	299	169	349	170	222	54	139	86	39		808	288	0	36	291	51	303	0	796
	71.75	507	968	423	849	0	710	36	160	400	51	175	301	73	152	181	76	2032	73	733	40	155	34	59		1261	786	319	179	31	1317	157	0	356
	72	391	117	862	377	319	1114	53	268	1238	741	359	959	204	978	1618	319	2025	754	1826	174	435	72	831		399	567	2232	588	627	668	0	578	17
	72.25	703	557	3586	1257	1987	969	186	1925	2254	1054	1414	3498	1344	137	1478	369	670	55	602	2874	1252	671	732		614	744	359	1265	734	35	10	678	802
	72.5	756	855	2632	293	1102	1194	35	379	1321	1005	1087	1628	386	1162	2990	2473	2405	1053	875	1931	1338	601	387		1084	376	459	453	779	313	2321	82	102
	72.75	1132	4213	703	54	0	1393	84	282	2092	1203	2474	1975	566	1833	3059	106	2819	725	713	2180	1280	379	1323		2429	2371	381	1345	836	1417	1786	826	1453
	73	470	1443	348	1355	764	518	118	905	499	475	1447	987	1843	3505	3080	2082	1701	454	1544	678	1220	380	2779		896	1964	719	454	312	754	1639	1250	1090
	73.25	865	1114	359	2775	2190	839	78	2268	337	1048	631	902	2029	1191	1464	54	127	985	380	210	256	2011	2650		864	519	928	491	445	1118	1261	774	200
	73.5	359	1336	797	2237	244	1342	914	428	1017	213	696	873	2841	442	577	1168	36	1127	502	1571	212	349	1352		6299	3031	893	346	331	163	1928	831	1370
	73.75	1089	1187	2767	41	304	561	180	511	998	1289	230	489	646	1705	1111	3847	155	242	167	19	2650	167	1636		3677	2434	1184	1521	2966	718	2649	444	425
	74	157	1210	190	1187	350	942	163	2183	46	366	313	104	32	2870	51	582	1720	950	230	74	2566	863	1546		716	1546	707	2818	1712	1343	1950	692	233
	74.25	968	1293	1815	1536	1495	554	233	345	1635	1603	878	1288	251	604	424	236	2741	1585	491	130	902	344	347		352	1674	409	2123	1430	531	614	1960	5
	74.5	934	819	3501	19	130	2203	0	257	490	1301	146	2296	1280	1989	1602	2327	125	288	2663	585	311	635	20		2200	259	144	214	374	527	271	264	410
	74.75	699	3311	678	8	469	2065	67	376	2811	1427	564	2812	83	65	3405	118	1162	245	3519	68	521	2218	15		1313	922	687	628	390	375	221	421	311
	75	643	1238	238	928	380	1137	87	125	1405	413	479	1109	538	66	155	319	1746	1163	1570	246	1399	1603	1246		2311	820	1920	1130	396	1651	339	415	215
	75.25	226	218	1655	2195	457	276	130	656	1384	946	429	652	2088	953	178	1470	1510	1291	2257	878	543	154	1673		1799	60	123	848	293	1255	214	524	2578
	75.5	299	1562	3385	49	1161	1355	69	1511	531	833	496	2647	1193	435	1275	3570	1172	1282	1763	2696	1222	938	2153		880	1232	587	2371	760	2029	340	1218	1583
	75.75	2087	2470	2418	743	201	625	130	1583	686	752	972	1208	22	256	407	1816	289	624	1296	1976	357	898	6637		2460	117	348	2651	262	613	205	173	226
	76	2443	3720	2053	2485	1568	773	257	2231	417	671	664	3603	153	107	2914	1080	29	535	2202	558	871	1588	1658		2585	615	804	489	565	603	1387	1775	1326
	76.25	904	3490	2555	2681	2495	862	0	1619	2201	1600	934	3013	631	846	4673	28	824	588	2055	568	683	1029	298		2730	273	3445	599	1302	280	2044	1881	2456
	76.5	498	5167	1436	24	1432	1201	86	1199	2565	1765	387	1129	804	273	827	181	1688	1291	473	1776	877	465	1966		2230	2419	1917	2961	2710	588	1745	161	3164
	76.75	1699	2988	134	114	1936	748	296	27	1962	1643	80	921	716	1533	1639	1840	558	2153	203	436	1347	2685	809		960	149	1683	685	1934	815	1474	92	2513
	77	274	3420	1801	1634	1956	1418	46	262	1892	157	888	1926	2465	1650	3193	2150	61	1669	696	183	2967	2690	79		827	748	928	1753	174	663	1859	232	933
	77.25	23	4498	1353	156	75	2035	92	186	2260	57	497	3020	2223	2238	3152	3164	1039	647	1103	18	1665	367	1719		1006	2408	34	2182	324	308	1333	460	889
	77.5	59	3103	284	22	442	2705	63	573	2242	1372	1719	2829	2869	660	2635	2397	111	1156	459	523	500	728	2427		487	1563	448	2423	222	1380	0	646	1676
	77.75	56	2971	625	2855	520	2304	52	48	3243	948	2893	2679	1959	1065	3171	3756	16	828	514	795	286	1650	13		587	1594	391	1053	17	1363	0	2096	5610
	78	280	3509	769	2443	566	1732	270	386	4324	3242	1435	2529	1437	2104	1012	3689	40	283	1799	760	378	1662	137		1957	235	1415	1996	285	1831	293	4049	3187
	78.25	175	1993	1932	1686	186	62	988	2620	4391	2194	3236	1436	1	4253	1895	3406	82	315	514	1538	970	121	97		3371	776	958	1938	172	2176	3428	1701	148
	78.5	213	3683	636	100	860	71	171	1069	2664	1425	1411	2892	0	2154	336	1244	1032	418	273	2194	3219	233	895		2719	393	213	3366	542	931	2175	2379	5
	78.75	126	1190	2682	94	841	375	325	1612	2276	2195	3411	2469	4	2367	108	201	1152	273	1366	1342	2072	1636	3128		575	552	243	2348	252	1260	2588	1945	19
	79	3736	49	3577	62	2010	161	35	730	2026	106	3029	2232	783	1144	376	22	27	279	1346	16	299	1870	1556		3425	167	346	1733	828	1477	2308	192	830
	79.25	2222	318	2348	66	2126	238	0	23	3028	407	2046	2749	13	952	1661	93	404	920	222	236	140	2015	89		4387	306	610	112	491	249	1997	50	1671
	79.5	1494	1373	2994	1743	1550	228	0	379	1987	490	773	2520	52	148	693	6	1573	962	528	317	177	85	24		3087	1346	2854	37	219	278	3606	782	1907
	79.75	1413	35	2446	2456	622	443	8	332	127	470	718	578	289	57	1195	9	1360	581	2311	1843	429	410	10		2469	412	2262	341	567	279	1102	1915	40
	80	472	72	1491	992	374	324	45	55	60	302	14	73	93	493	3569	923	1116	664	316	657	227	134	63		255	322	295	52	455	407	1811	920	86
	80.25	57	335	459	23	151	508	0	567	22	409	22	37	462	83	2856	19	825	1153	220	255	1251	410	151		115	397	183	687	1439	161	3006	23	50
	80.5	26	131	681	9	706	903	30	404	925	566	22	312	662	649	186	258	30	191	269	28	674	409	520		472	899	382	1676	2116	1174	157	641	524
	80.75	75	433	637	80	577	278	0	473	122	1822	282	74	884	52	439	1390	169	77	640	144	217	358	848		833	2974	347	951	2172	548	0	93	253
	81	512	200	2162	309	171	898	185	276	971	2064	5	16	86	47	577	2495	935	497	162	1130	785	327	19		1399	2348	203	36	901	295	1349	417	381
	81.25	478	407	1456	785	1363	1632	69	809	986	1325	389	176	160	241	637	958	1375	362	409	248	570	1388	234		525	689	458	26	276	1102	2146	758	388
	81.5	322	1170	2546	1323	1607	163	8	1150	477	1910	592	533	621	1628	482	22	1279	476	230	51	393	196	212		3363	491	263	24	185	1713	145	364	279
	81.75	1425	132	1900	56	2225	666	199	2059	1211	2235	239	29	731	885	509	18	1636	701	347	192	277	707	357		1463	534	281	419	379	295	140	484	399
	82	1169	2229	794	76	89	701	134	2580	793	3460	1199	1092	1246	86	1337	1983	1439	602	1339	395	902	355	47		3007	197	811	75	2230	248	117	688	1382
	82.25	71	430	2379	999	121	634	156	865	2106	1843	1313	1745	2678	1392	2440	1436	1047	1328	1614	923	1368	568	295		3375	1867	516	113	2340	1215	318	1345	331
	82.5	156	1242	624	3377	23	1171	534	50	691	2632	651	2138	1862	2784	1093	873	505	1358	1964	134	1849	923	1852		5229	3152	2469	471	1783	1231	2549	2334	2277
	82.75	604	579	174	2324	66	2520	0	43	1705	323	747	2000	820	1583	185	9	90	1624	240	1284	867	2193	2144		3140	2224	605	910	2549	1714	925	1777	1037
	83	1898	3131	400	2037	684	1426	313	291	2994	294	791	2923	53	61	120	1453	22	1508	1648	1970	18	960	2179		3300	1930	803	863	2793	117	1657	128	1667
	83.25	1748	416	131	28	51	215	8	875	2123	1930	1655	1558	100	44	4021	2516	934	1414	1463	1102	27	565	2064		3708	76	729	2006	2261	83	1931	48	1488
	83.5	139	277	1484	42	43	412	73	448	1213	2208	1135	2189	118	1826	2677	48	1974	619	54	842	680	2547	575		2823	244	310	1526	4054	154	794	274	214
	83.75	47	2657	533	186	198	425	15	285	15	3188	324	331	187	2211	1281	64	2014	63	31	235	22	208	44		3264	400	3097	773	3318	157	0	1036	49
	84	75	1535	1268	1435	218	1609	129	77	1667	320	77	1341	1374	1828	932	1357	1836	171	667	26	72	1753	22		4359	180	856	1393	2477	1321	1	1966	13
	84.25	573	1206	294	55	0	1325	169	74	2911	30	62	2504	45	941	66	1018	739	567	710	34	157	1757	1		3045	105	413	82	1141	249	0	2149	22
	84.5	226	0	6	40	0	210	164	48	2879	13	62	1991	29	54	258	934	41	1146	19	0	1726	1788	146		819	355	0	23	3071	76	0	2241	258
	84.75	81	66	39	76	0	112	522	847	1418	184	43	208	162	32	192	54	82	378	76	0	1900	1389	5		864	1479	0	56	2616	50	63	100	99
	85	92	33	97	80	43	385	913	1997	87	203	48	195	194	30	36	37	33	72	21	41	2818	54	135		304	672	177	200	1157	270	82	50	17
	85.25	244	153	734	8	0	143	425	435	233	1283	148	215	1006	44	381	65	41	40	182	212	651	16	354		347	1442	192	353	2262	302	0	325	10
	85.5	646	844	30	67	0	265	120	66	170	1054	637	60	1160	223	351	15	423	34	680	1098	15	56	996		1382	124	191	64	3177	78	135	75	212
	85.75	1096	30	40	7	0	933	5	51	676	30	512	8	0	74	18	18	1179	190	29	68	42	67	13		571	54	54	719	462	269	122	110	1223
	86	1835	235	23	42	139	1120	0	89	39	12	66	1453	3	31	214	82	636	102	62	26	13	67	20		227	74	171	1298	137	60	2254	388	1389
	86.25	335	306	586	394	704	159	34	174	2	13	54	214	139	463	119	80	28	36	852	62	73	42	4		901	659	174	2171	121	59	1446	18	1217
	86.5	61	133	53	375	407	156	0	4	467	917	181	74	23	5	27	37	34	64	1496	21	67	425	88		2699	96	369	646	59	932	22	202	23
	86.75	39	1313	61	9	275	846	1580	334	1238	164	455	56	30	921	552	114	79	11	3361	114	87	912	15		343	102	3	117	260	1607	24	234	159
	87	304	9	262	25	0	497	541	1363	107	285	47	98	1104	1295	137	953	5	601	593	131	19	550	10		51	39	0	101	101	1620	0	78	63
	87.25	36	43	1775	17	0	208	0	1404	55	95	69	95	140	48	51	75	13	958	256	534	51	108	88		200	205	6	68	157	804	0	196	15
	87.5	40	120	1622	27	0	325	44	236	13	6	19	391	0	20	41	12	179	45	559	1419	825	45	1170		268	28	197	35	213	77	188	847	90
	87.75	228	1136	491	39	72	1724	0	69	446	721	102	1899	1	63	327	15	1386	6	242	66	102	24	939		72	176	747	107	205	45	0	806	29
	88	3063	2180	41	911	284	1159	0	50	60	1470	830	1499	4	130	129	34	1086	27	577	15	43	56	26		825	240	1059	71	1154	76	0	114	85
	88.25	1558	1311	97	417	30	207	1421	33	117	1320	1609	1348	431	390	52	82	687	21	1795	28	30	55	2		63	1910	0	161	2090	68	0	375	583
	88.5	30	26	68	0	75	243	596	576	53	121	1015	75	1036	39	310	366	9	53	345	21	364	127	0		19	2368	0	335	773	243	90	51	1537
	88.75	36	47	106	20	878	438	308	1026	282	24	28	98	6	47	1601	1631	3	180	81	122	304	94	943		776	1798	0	27	380	906	0	176	938
	89	49	30	99	0	2109	231	171	17	1760	50	32	1003	0	860	59	182	47	633	161	8	258	39	1275		3127	224	0	19	79	340	78	349	29
	89.25	475	475	1575	4	2000	42	0	25	634	251	53	335	8	512	24	29	18	1619	4	11	97	354	0		825	51	0	33	123	71	0	2251	48
	89.5	88	541	795	1	328	1026	28	35	0	85	7	167	54	230	25	27	203	603	125	24	76	1727	0		25	16	0	1170	42	43	8	2163	51
	89.75	48	415	18	9	50	1165	0	36	131	101	38	1213	23	62	78	33	163	103	20	53	451	2847	1233		512	85	0	1327	2	99	1241	118	74
	90	765	1259	44	0	61	49	0	18	286	560	64	871	416	64	37	7	5	42	1	884	1536	2475	660		380	856	383	513	224	360	1983	34	17
	90.25	765	746	219	585	68	161	0	509	467	39	225	855	659	39	54	19	7	77	1152	1205	2430	182	142		378	1483	0	85	110	94	373	24	135
	90.5	57	97	114	1267	272	122	296	1329	204	39	1404	840	47	35	991	51	76	66	2524	25	681	72	249		1514	201	0	19	141	171	0	81	162
	90.75	82	159	104	56	502	88	1947	232	25	77	579	1666	20	43	280	16	55	105	1704	12	82	37	204		103	18	1	41	716	135	0	137	890
	91	42	140	1283	6	69	738	376	26	77	1631	32	2292	84	244	33	11	94	376	74	7	61	56	200		65	85	0	1018	46	434	0	1047	132
	91.25	573	522	143	3	11	812	0	6	215	1127	18	1154	31	58	55	221	962	9	0	37	108	87	925		493	590	6	39	78	285	76	69	38
	91.5	457	1577	198	6	1430	82	0	200	30	457	42	13	34	45	752	360	1590	17	2	39	144	33	1019		3687	412	502	73	729	58	0	52	25
	91.75	32	167	35	12	866	65	0	247	173	57	16	40	976	690	426	4	948	51	22	35	227	137	331		3999	127	152	32	1230	123	0	42	369
	92	22	47	84	104	24	544	0	79	121	299	47	10	551	2026	68	37	89	10	7	1142	870	474	1930		300	467	0	27	247	839	115	105	614
	92.25	622	412	108	6	77	1322	0	22	90	416	384	47	6	728	32	40	71	534	95	155	69	1209	6128		238	1139	0	77	595	71	0	939	48
	92.5	1020	171	435	0	109	253	40	80	16	119	1453	221	64	74	187	28	25	810	10	24	402	49	1577		166	1423	99	142	19	37	15	45	32
	92.75	1431	410	7	1	638	25	231	417	280	68	500	29	293	61	133	16	19	77	38	8	351	9	553		1104	33	0	49	23	215	0	308	149
	93	197	91	223	313	119	21	1218	889	297	578	26	315	114	100	94	323	700	30	1	12	433	26	14		54	35	170	44	15	361	138	2052	67
	93.25	15	765	78	81	110	1206	1402	654	57	958	32	1030	200	71	687	19	720	18	1008	69	907	203	4		53	57	0	188	506	8	12	563	207
	93.5	28	2081	78	9	127	49	141	132	714	1242	314	2252	407	1125	2885	53	27	3	404	168	50	138	30		59	499	0	1866	505	184	1	12	286
	93.75	288	1788	494	25	200	353	4248	36	77	14	154	109	432	1377	747	37	44	93	41	165	119	45	783		26	60	0	1610	4	136	269	33	76
	94	81	504	2324	128	723	66	376	43	36	33	39	42	129	9	81	13	173	251	16	1481	68	16	51		40	55	0	146	23	56	0	79	21
	94.25	207	12	1497	1652	1240	333	18	406	133	175	716	27	30	26	65	351	26	307	6	128	254	539	20		1238	561	142	42	185	332	85	91	400
	94.5	151	33	233	1417	127	347	259	156	236	15	71	157	6	24	288	920	62	76	61	7	1212	1182	4		3024	799	903	603	700	587	39	1136	436
	94.75	732	16	43	46	0	1211	463	165	794	56	65	39	848	31	181	1773	80	111	1094	76	953	858	95		576	1490	1475	859	166	151	169	260	76
	95	733	79	421	33	0	1112	77	851	157	686	813	414	707	148	1259	48	23	355	72	28	1233	28	211		290	115	58	1558	114	70	0	0	360
	95.25	58	365	223	21	2	216	0	1433	138	210	419	938	0	58	322	160	462	681	23	215	132	3	7		191	191	86	1426	201	338	0	1	566
	95.5	106	268	1348	37	261	121	0	13	164	15	205	51	109	967	348	372	1285	96	336	543	300	194	61		1041	664	294	49	463	142	274	40	436
	95.75	273	1125	413	102	486	719	209	123	286	199	240	323	1163	490	1251	969	88	256	460	16	401	667	1261		760	470	385	981	661	68	180	820	37
	96	978	169	477	2590	691	1292	1046	1062	341	1250	499	1664	2049	477	4927	246	20	1347	1268	236	675	81	173		1303	1031	234	904	19	620	837	0	1538
	96.25	1385	2911	1929	1294	739	1221	489	2178	1723	1542	789	1357	188	2420	3083	1918	957	744	843	2723	2068	446	1177		2844	1108	20	1590	1069	1029	1269	1142	1035
	96.5	561	3554	4328	1266	1404	1059	554	845	2654	2389	1062	229	1033	873	2051	761	812	966	1094	2036	2129	2220	1811		43	918	1229	1411	1506	645	2111	1421	1723
	96.75	702	2757	3426	1411	3196	1160	829	1955	2579	500	1968	1530	355	952	1094	2528	70	682	1195	1704	668	372	1818		3008	1264	843	2386	786	147	814	923	1074
	97	630	821	699	9	1153	738	298	813	828	1094	881	1069	2418	268	1439	3772	371	562	3241	1791	1019	1245	1688		5219	1078	2001	427	1323	339	2223	711	881
	97.25	932	1387	2837	978	940	746	52	625	169	1204	1028	1649	952	1378	3612	2805	823	2143	2749	1617	1334	926	2415		3292	877	255	974	969	931	1634	212	2046
	97.5	617	269	963	2983	392	830	1667	1789	990	1084	541	996	220	2185	3026	1491	471	983	752	406	873	208	790		1608	1055	102	729	415	394	2272	828	220
	97.75	481	1065	882	1275	2284	498	1872	124	655	573	825	624	1615	220	1652	150	208	370	730	219	1265	538	17		548	920	178	1236	788	670	1934	794	582
	98	1575	949	2789	297	2048	1264	115	258	1050	593	668	893	2784	1892	812	738	342	1116	321	186	3026	251	574		147	102	784	685	1906	950	2810	1886	317
	98.25	2647	1715	444	8	1634	1126	1033	1240	568	1928	491	375	1126	1449	486	2317	598	776	581	369	1518	940	252		2033	598	1907	896	2921	405	1299	2744	1103
	98.5	920	3263	2389	29	1334	823	219	75	448	1423	1156	1722	2163	356	1753	1833	310	383	507	22	896	297	563		436	1693	1559	555	1674	698	2256	1051	2048
	98.75	1921	1852	2535	171	112	1523	136	569	1680	1095	452	2597	1952	221	520	2306	488	666	2065	1296	462	298	1875		743	336	215	188	1331	1101	1801	72	69
	99	806	493	1991	871	212	407	156	2317	2227	564	171	551	919	1207	804	163	1259	1401	975	2076	769	1706	2475		4053	854	84	923	1825	526	409	723	628
	99.25	533	949	1101	2729	993	207	496	2092	1159	780	836	210	67	216	1087	18	1095	748	2072	1171	3001	2486	1158		4385	525	159	681	2345	686	0	2031	227
	99.5	28	1838	71	310	614	360	86	2092	2835	712	2084	431	232	613	615	197	1363	1042	603	717	1531	1305	641		564	1835	462	1191	2027	905	362	1090	296
	99.75	534	1280	2404	2210	197	1052	1521	3377	1849	327	1744	480	911	2235	1570	1216	129	1447	852	86	908	87	910		1260	1588	308	2575	1917	2289	22	502	671
	100	214	3894	1587	2390	386	811	3753	1466	1173	1002	341	993	2080	4320	318	42	957	394	1223	179	631	726	851		20	512	145	1824	236	1166	451	56	498
	100.25	55	4809	2715	2249	72	1425	539	1923	94	2114	108	2859	10	935	1736	77	77	1799	1549	600	369	405	937		581	2429	483	1979	45	1420	780	416	230
	100.5	489	4245	3056	540	260	2013	972	3898	1316	1348	376	2015	4	1824	3488	878	877	1972	1034	1523	509	1162	83		155	296	1333	704	72	522	2468	1063	463
	100.75	1125	4000	468	3	65	2251	1024	2203	256	932	173	1902	544	1623	3689	1734	1973	852	2781	2427	440	2126	569		2774	982	1399	1312	107	392	1879	1930	349
	101	2330	5327	687	31	890	2258	541	2137	1145	2163	892	1375	2417	1540	1770	1990	837	1396	1319	1610	1173	2429	430		2535	378	1354	2454	207	740	2568	99	356
	101.25	336	3239	690	12	1292	267	187	3297	1075	1310	3572	743	2344	638	303	1740	2231	332	2721	2256	2364	1790	810		1333	1168	265	1605	579	448	1395	447	289
	101.5	1010	3321	1453	1882	1945	224	42	720	1773	1633	876	2198	756	183	1359	346	2042	367	2553	53	2040	957	273		1888	658	630	1296	575	703	0	2017	926
	101.75	1268	3436	248	1839	2263	340	16	12	2780	1301	81	1304	1299	160	1518	67	1375	1888	1585	30	1743	877	2486		1212	566	2721	131	550	641	172	2652	1383
	102	100	3591	514	13	679	2258	837	12	2066	304	35	2996	16	233	1512	58	1411	510	386	15	840	106	1837		3658	865	1106	1045	1011	222	12	1166	1986
	102.25	343	669	412	41	2551	502	678	102	712	66	1441	3011	77	440	232	2730	152	129	336	789	1830	395	2964		4378	2713	1681	1733	898	121	279	47	2039
	102.5	301	32	265	41	275	108	326	36	94	434	2334	1718	20	1081	588	111	60	426	285	32	1519	151	1842		3995	2352	2089	31	735	964	107	1611	1818
	102.75	715	1086	552	1688	136	613	0	141	338	736	1350	1644	1621	154	1764	607	158	56	518	47	466	1248	1893		1807	150	3006	82	923	2754	2575	1054	1291
	103	83	203	1038	2154	678	1863	71	220	248	464	1420	849	890	1545	540	1682	102	1276	108	356	526	2012	89		908	1283	168	985	890	1557	1527	56	1836
	103.25	23	1148	886	24	2240	2946	0	230	483	547	231	30	24	832	789	2836	669	242	1331	350	503	3648	53		78	2999	91	2125	390	1167	2636	474	808
	103.5	67	287	452	57	132	1961	175	1413	1221	1882	258	84	3	197	1291	2775	1098	49	2889	2646	739	3236	25		45	2271	51	529	490	1135	1385	673	4
	103.75	196	1481	1663	308	78	2432	377	565	763	4320	50	24	457	193	348	1355	1061	66	2581	155	481	2756	516		73	1006	84	419	503	154	2679	705	11
	104	1786	175	500	41	451	83	0	37	187	1474	55	34	334	400	395	44	10	327	2789	114	568	543	1662		998	84	53	485	1643	138	2312	1070	10
	104.25	366	2003	682	1375	1758	544	0	293	612	414	126	113	708	2601	1339	100	670	230	511	31	740	1283	276		1159	410	551	562	2493	376	7	167	136
	104.5	77	1094	633	39	1423	1012	152	1046	941	213	74	33	1791	1621	621	43	1286	226	24	69	396	1516	757		223	643	53	651	1612	484	6	1008	85
	104.75	52	997	1740	105	724	190	31	806	184	1561	334	55	1857	48	1475	177	857	445	121	408	479	458	13		1716	599	470	121	1893	69	139	1930	245
	105	366	1351	2599	241	59	552	101	96	100	2278	70	190	36	137	91	734	75	366	859	310	593	590	451		1933	572	177	360	1783	781	305	1737	98
	105.25	910	956	2690	606	54	480	211	214	484	231	182	97	105	672	831	1789	108	1446	409	19	310	62	1424		94	1833	157	473	69	204	131	80	70
	105.5	159	872	2663	1899	82	389	184	578	368	1139	743	845	118	819	796	206	806	989	716	231	218	1070	12		692	805	462	300	125	736	183	502	110
	105.75	151	1826	1138	265	440	501	803	535	1975	1788	287	2529	937	169	2207	264	1121	611	235	1719	585	730	147		1770	969	333	1025	166	268	1786	684	1210
	106	434	1230	73	226	109	2005	161	598	2927	561	1288	2378	579	427	217	1507	1440	698	483	144	1652	1447	436		2198	1827	1012	1554	694	1692	920	695	712
	106.25	128	957	143	2676	1090	846	309	1776	727	990	823	1353	1907	1879	1862	643	673	1919	1955	291	1036	1176	481		2266	1698	529	228	1141	1181	291	1531	921
	106.5	799	3817	1717	92	1910	1028	471	2486	880	1766	631	2337	1032	2270	4257	3354	148	2069	1054	971	785	1110	2134		4987	281	1336	441	1612	1319	1578	2848	553
	106.75	323	1222	747	214	1622	928	70	641	838	788	991	2470	3167	599	2565	2568	1427	1316	65	740	481	1279	1335		4016	93	865	529	2822	724	3073	2819	298
	107	1787	2224	46	2422	924	1867	0	42	2167	233	674	1842	2058	251	286	1053	54	697	833	227	346	1679	416		3300	1221	2347	1005	1727	25	497	1910	25
	107.25	1635	837	53	2909	62	565	24	94	2454	677	1599	2369	3014	239	520	1819	27	24	1696	1541	509	3338	487		4733	3122	2455	376	2478	1149	501	272	616
	107.5	675	3569	73	1022	66	683	231	152	1674	2827	1033	261	2804	171	3628	2297	131	747	87	2455	210	278	2341		1505	367	1486	2050	3559	1442	2474	83	2821
	107.75	87	2051	38	41	88	117	543	556	46	1689	106	1579	2025	169	2811	110	1471	5760	168	2095	422	161	354		136	143	1270	1643	3062	862	3189	112	2158
	108	79	2438	1976	1566	22	1388	632	1312	375	1196	1008	3015	39	1832	2658	69	1079	1839	808	1388	228	1345	1374		2326	134	703	1460	2272	53	1930	891	447
	108.25	119	640	1295	2312	442	1535	0	659	35	1831	1469	1963	1	1888	2708	161	170	1665	58	2495	54	2053	48		4319	340	0	764	1626	36	1209	46	94
	108.5	267	0	293	42	0	359	143	1849	682	397	824	419	7	2213	2329	100	46	2373	108	1734	181	1845	21		3155	183	0	25	3384	40	23	48	39
	108.75	39	225	144	14	171	0	0	304	643	118	17	285	67	1486	85	147	103	1793	10	436	273	1211	30		80	1938	0	43	1833	18	0	927	4
	109	187	963	79	1	211	0	0	27	752	268	43	344	96	640	140	29	408	1580	0	0	1671	33	56		58	1682	0	284	316	34	3	1788	1
	109.25	109	1	96	38	0	65	0	9	1034	97	78	79	911	26	540	14	111	367	7	0	2592	35	166		253	647	38	173	11	385	0	4	3
	109.5	832	0	19	136	0	3	18	34	176	1065	311	124	622	32	1104	642	176	23	486	0	1700	27	423		153	70	111	221	48	31	0	0	242
	109.75	1064	0	983	17	92	0	127	147	964	676	96	1500	7	18	1112	1598	25	23	1495	0	27	310	51		1268	11	0	46	19	54	88	0	343
	110	1489	767	97	18	40	0	0	186	1340	102	15	370	17	98	89	421	301	78	768	74	32	705	69		2781	127	0	67	57	33	0	0	48
	110.25	398	944	53	10	0	0	0	38	1182	68	257	47	1	6	638	81	1035	243	9	1002	21	26	12		1311	319	98	215	31	356	0	551	8
	110.5	22	75	78	517	0	0	0	42	36	167	285	37	2	48	1732	74	1371	121	27	1365	17	50	23		328	260	626	1157	86	539	276	0	27
	110.75	53	161	124	27	249	779	22	196	35	192	948	35	744	467	41	72	29	45	8	161	5	32	927		14	79	614	2423	253	225	626	0	65
	111	732	828	572	23	400	2	268	288	22	218	27	946	725	526	36	74	21	39	21	0	7	673	596		822	38	0	1025	11	68	1721	654	257
	111.25	1003	636	1412	444	0	0	0	45	391	388	80	1709	12	44	39	51	60	28	278	0	18	667	354		288	148	0	16	196	20	165	50	37
	111.5	14	0	972	21	0	0	0	32	521	1520	73	419	6	18	794	308	110	332	2379	0	0	3	1447		1621	120	0	54	792	18	0	0	642
	111.75	40	0	170	6	18	0	0	189	18	1445	81	128	14	78	45	227	10	295	1744	70	33	25	1679		462	858	17	74	483	111	0	0	547
	112	5	0	118	8	0	0	16	1604	165	417	180	2600	0	120	46	122	20	276	27	156	4	15	118		86	2240	254	151	83	14	0	285	2
