# Supplementary material for: The dietary sweetener sucralose is a negative modulator of T cell-mediated responses
Source: Nature. 2023 Mar 15;615(7953):705–11. doi: 10.1038/s41586-023-05801-6 (PMC10033444; doi:10.1038/s41586-023-05801-6)
Supplement: Supplementary file 11 — Source Data Extended Data Fig. 4 [file 41586_2023_5801_MOESM11_ESM.xlsx]

## Sheet: 4a
grams	Water	Low Sucra	High Sucra	Nas
	0.41	0.44	0.54	0.47
	0.49	0.5	0.51	0.38
	0.43	0.54	0.39	0.36
	0.55	0.37	0.54	0.42
	0.35	0.48	0.44	0.37
	0.45	0.51	0.5	0.49

## Sheet: 4b
length	Water	Low Sucra	High Sucra	Nas
	2.4	2.8	2.7	3
	2.7	2.8	3	2.5
	2.7	3.2	2.9	2.9
	3	2.6	3.2	3
	2.5	2.8	2.7	2.9
	2.9	3	3.2	3

## Sheet: 4c
	all R scripts necessary to reproduce the metagenomic analysis are available at https://doi.org/10.5281/zenodo.7448236

## Sheet: 4d
	glucose 12 weeks
	name	lFC	-LogPadj
	Dubosiella	-1.03116	0.00012441
	Faecalibaculum	4.42886	2.3476
	Turicibacter	-7.68037	1.95133
	Erysipelotrichaceae uncultured bacterium	-2.44663	3.07093
	Erysipelotrichaceae uncultured	-2.43974	2.86124
	Erysipelatoclostridium	-0.322386	0.00012441
	Candidatus Stoquefichus	-0.391799	0.00012441
	Lachnospiraceae NK4A136 group	0.0411975	0.00012441
	Lachnospiraceae uncultured	0.428748	0.195539
	Lachnoclostridium	0.122574	0.00012441
	A2	1.12651	0.44431
	Lachnospiraceae UCG-001	-0.584762	0.0763782
	[Eubacterium] xylanophilum group	0.142523	0.00012441
	Roseburia	0.401725	0.0927614
	Marvinbryantia	-0.981357	0.0763782
	Lachnospiraceae UCG-006	0.624957	0.338346
	Blautia	2.01366	1.31286
	GCA-900066575	0.729708	0.243891
	[Eubacterium] ventriosum group	-1.46625	0.00012441
	Acetatifactor	0.238664	0.00012441
	ASF356	1.4247	0.830682
	Lachnospira	1.41783	0.522704
	Lachnospiraceae FCS020 group	0.00021891	0.00012441
	Tyzzerella	0.348024	0.00012441
	Coprococcus 3	0.193476	0.00012441
	Tyzzerella 3	-0.409605	0.00012441
	[Eubacterium] oxidoreducens group	-0.585988	0.00012441
	Lachnospiraceae UCG-004	0.0124771	0.00012441
	Lachnospiraceae UCG-010	-0.401645	0.00012441
	Lachnospiraceae NC2004 group	-0.687677	0.00012441
	Lachnospiraceae uncultured bacterium	-33.7836	6.24161
	Lachnospiraceae UCG-008	0.834682	0.00012441
	Eisenbergiella	-0.0313946	0.00012441
	Lachnoclostridium 5	-2.46529	0.00012441
	Dorea	-0.129828	0.00012441
	Lachnospiraceae NK4B4 group	-1.58029	0.00012441
	GCA-900066755	-0.137142	0.00012441
	[Ruminococcus] gauvreauii group	-1.59474	0.00012441
	Lachnospiraceae NK3A20 group	-1.79788	0.00012441
	Ruminococcaceae UCG-014	-3.72599	2.3476
	Ruminococcus 1	-0.943568	0.365915
	Ruminiclostridium	1.47947	1.1565
	Ruminiclostridium 9	-0.000106	0.00012441
	Oscillibacter	0.832188	0.497148
	Intestinimonas	0.0928626	0.00012441
	Ruminiclostridium 5	-0.134771	0.00012441
	Anaerotruncus	0.688032	0.290897
	Ruminococcaceae UCG-009	0.385849	0.15139
	Ruminococcaceae uncultured	0.709698	0.522704
	Ruminococcaceae UCG-004	0.416903	0.131594
	Ruminiclostridium 6	2.26373	0.365915
	Butyricicoccus	1.98831	1.20123
	Ruminococcaceae NK4A214 group	-0.723755	0.290897
	Ruminococcaceae UCG-013	-2.1877	2.71881
	Ruminococcaceae UCG-005	-0.161141	0.00012441
	[Eubacterium] coprostanoligenes group	20.6786	2.18538
	GCA-900066225	0.961026	0.586756
	Angelakisella	0.272963	0.00012441
	Harryflintia	0.223274	0.00012441
	Ruminococcaceae UCG-010	-5.39056	0.0120039
	Ruminococcaceae UCG-003	-0.904451	0.00012441
	Flavonifractor	-0.128797	0.00012441
	Phocea	-0.0677637	0.00012441
	Faecalibacterium	-0.128376	0.00012441
	Clostridium sensu stricto 1	-7.14279	1.00724
	Candidatus Arthromitus	-1.90543	0.00012441
	Clostridiales vadinBB60 group Ambiguous_taxa	-0.671555	0.0654381
	Clostridiales vadinBB60 group uncultured bacterium	-0.351747	0.00012441
	uncultured Clostridia bacterium	-0.371151	0.00012441
	[Eubacterium] nodatum group	-2.0723	2.01484
	[Eubacterium] brachy group	0.191386	0.00012441
	Anaerovorax	-0.0152884	0.00012441
	Family XIII UCG-001	0.399485	0.00012441
	Family XIII AD3011 group	0.902156	0.00012441
	Family XIII uncultured	0.806128	0.00012441
	Romboutsia	-17.3282	1.48412
	Peptostreptococcaceae uncultured	-0.0675869	0.00012441
	Peptococcaceae uncultured	-0.0878986	0.00012441
	Peptococcus	1.8784	1.00724
	Christensenellaceae uncultured	0.412843	0.00012441
	Lactobacillus	-0.0537728	0.00012441
	Enterococcus	2.75305	0.00012441
	Atopostipes	-29.8054	7.08334
	Carnobacterium	-0.0676467	0.00012441
	Aerococcus	6.67785	0.0987646
	Streptococcus	-0.0678809	0.00012441
	Sporosarcina	-5.72424	0.477825
	Lysinibacillus	26.2163	3.47411
	Solibacillus	1.58821	0.00012441
	Staphylococcus	-1.13298	0.00012441
	Jeotgalicoccus	-1.32859	0.00012441
	Pseudogracilibacillus	-6.49597	0.15139
	Bacillus	3.38234	0.00012441
	Bacillaceae uncultured	-1.5719	0.00012441
	Oceanobacillus	-1.15528	0.00012441
	Anoxybacillus	-0.067649	0.00012441
	Paenibacillus	-0.0674832	0.00012441
	Schwartzia	-0.067713	0.00012441
	Muribaculaceae uncultured bacterium	-0.93718	0.522704
	uncultured Bacteroidales bacterium	-0.451574	0.00012441
	Muribaculaceae Ambiguous_taxa	-0.46657	0.00012441
	Muribaculum	-0.380412	0.00012441
	mouse gut metagenome	-1.23886	0.00012441
	CAG-873	-0.067652	0.00012441
	Gram-negative bacterium cTPY-13	-0.0676495	0.00012441
	Alistipes	0.0323414	0.00012441
	Sphingobacterium	-0.0676482	0.00012441
	Bifidobacterium	-0.451925	0.00012441
	Corynebacterium 1	1.92051	0.00012441
	Arthrobacter	5.00783	0.00012441
	Dermatophilaceae uncultured	1.07124	0.00012441
	Cutibacterium	-0.0248345	0.00012441
	Enterorhabdus	-0.363956	0.00012441
	Eggerthellaceae uncultured	-0.884396	0.195539
	Phoenicibacter	-19.7171	2.00984
	Akkermansia	-0.344394	0.00012441
	Candidatus Saccharimonas	-0.768743	0.107755
	uncultured bacterium uncultured bacterium	-1.54223	0.497148
	Ambiguous_taxa Ambiguous_taxa	-1.25965	0.101815
	uncultured Firmicutes bacterium	-1.77922	0.0763782
	metagenome	-0.0675776	0.00012441
	uncultured prokaryote	-0.0676426	0.00012441
	Escherichia-Shigella	1.66575	0.00012441
	Pseudomonas	-2.54982	0.0763782
	Acinetobacter	-0.0676444	0.00012441
	Lautropia	-0.984978	0.00012441
	Sphingomonas	-1.52434	0.00012441
	Bradyrhizobium	-0.999318	0.00012441
	Methylobacterium	-2.00213	0.00012441

## Sheet: 4e
	0.17 sucralose
	name	lFC	-LogPadj
	Dubosiella	-2.97181	0.136062
	Faecalibaculum	3.62543	1.12172
	Turicibacter	-4.77472	0.389351
	Erysipelotrichaceae uncultured bacterium	-1.67342	1.08017
	Erysipelotrichaceae uncultured	-1.36897	0.604709
	Erysipelatoclostridium	-1.4461	7.6945e-05
	Candidatus Stoquefichus	-1.18613	7.6945e-05
	Lachnospiraceae NK4A136 group	0.166301	7.6945e-05
	Lachnospiraceae uncultured	-0.226559	7.6945e-05
	Lachnoclostridium	0.0871905	7.6945e-05
	A2	0.356064	7.6945e-05
	Lachnospiraceae UCG-001	-0.358862	7.6945e-05
	[Eubacterium] xylanophilum group	0.759493	0.197729
	Roseburia	-0.0307171	7.6945e-05
	Marvinbryantia	-0.187243	7.6945e-05
	Lachnospiraceae UCG-006	-0.370591	7.6945e-05
	Blautia	0.322625	7.6945e-05
	GCA-900066575	-0.27961	7.6945e-05
	[Eubacterium] ventriosum group	-1.57644	7.6945e-05
	Acetatifactor	-0.777113	0.0152718
	ASF356	0.699163	7.6945e-05
	Lachnospira	-0.485775	7.6945e-05
	Lachnospiraceae FCS020 group	0.20303	7.6945e-05
	Tyzzerella	0.249476	7.6945e-05
	Coprococcus 3	0.245582	7.6945e-05
	Tyzzerella 3	-1.47787	0.0652078
	[Eubacterium] oxidoreducens group	0.537821	7.6945e-05
	Lachnospiraceae UCG-004	-0.24107	7.6945e-05
	Lachnospiraceae UCG-010	-0.329035	7.6945e-05
	Lachnospiraceae NC2004 group	-0.414394	7.6945e-05
	Lachnospiraceae uncultured bacterium	-7.14534	7.6945e-05
	Lachnospiraceae UCG-008	-0.257456	7.6945e-05
	Eisenbergiella	0.224494	7.6945e-05
	Lachnoclostridium 5	-2.20945	7.6945e-05
	Dorea	-0.0072182	7.6945e-05
	Lachnospiraceae NK4B4 group	-1.2913	7.6945e-05
	GCA-900066755	1.45326	7.6945e-05
	[Ruminococcus] gauvreauii group	-1.29392	7.6945e-05
	Lachnospiraceae NK3A20 group	-1.50887	7.6945e-05
	Ruminococcaceae UCG-014	-2.47641	0.615375
	Ruminococcus 1	-0.338317	7.6945e-05
	Ruminiclostridium	0.13398	7.6945e-05
	Ruminiclostridium 9	-0.0835682	7.6945e-05
	Oscillibacter	0.0409497	7.6945e-05
	Intestinimonas	0.499646	7.6945e-05
	Ruminiclostridium 5	-0.129021	7.6945e-05
	Anaerotruncus	0.115602	7.6945e-05
	Ruminococcaceae UCG-009	-0.0380402	7.6945e-05
	Ruminococcaceae uncultured	0.318395	7.6945e-05
	Ruminococcaceae UCG-004	0.0914936	7.6945e-05
	Ruminiclostridium 6	2.24968	0.148299
	Butyricicoccus	0.95784	0.00527364
	Ruminococcaceae NK4A214 group	-0.319928	7.6945e-05
	Ruminococcaceae UCG-013	-1.87536	1.4724
	Ruminococcaceae UCG-005	-0.95351	7.6945e-05
	[Eubacterium] coprostanoligenes group	34.9572	6.7384
	GCA-900066225	0.50357	7.6945e-05
	Angelakisella	0.200242	7.6945e-05
	Harryflintia	0.165144	7.6945e-05
	Ruminococcaceae UCG-010	-6.39336	7.6945e-05
	Ruminococcaceae UCG-003	-1.65897	7.6945e-05
	Flavonifractor	0.117216	7.6945e-05
	Phocea	0.221251	7.6945e-05
	Faecalibacterium	0.160096	7.6945e-05
	Clostridium sensu stricto 1	-6.57118	0.604709
	Candidatus Arthromitus	2.84661	7.6945e-05
	Clostridiales vadinBB60 group Ambiguous_taxa	-0.370299	7.6945e-05
	Clostridiales vadinBB60 group uncultured bacterium	0.0980149	7.6945e-05
	uncultured Clostridia bacterium	-1.20232	0.0956328
	[Eubacterium] nodatum group	-0.157291	7.6945e-05
	[Eubacterium] brachy group	0.00815013	7.6945e-05
	Anaerovorax	-0.372161	7.6945e-05
	Family XIII UCG-001	0.922064	0.136062
	Family XIII AD3011 group	2.54267	7.6945e-05
	Family XIII uncultured	0.221384	7.6945e-05
	Romboutsia	-38.3755	8.00229
	Peptostreptococcaceae uncultured	0.243509	7.6945e-05
	Peptococcaceae uncultured	-0.0382977	7.6945e-05
	Peptococcus	0.481258	7.6945e-05
	Christensenellaceae uncultured	-0.0059537	7.6945e-05
	Lactobacillus	-0.0767849	7.6945e-05
	Enterococcus	0.917895	7.6945e-05
	Atopostipes	-6.31745	0.0152718
	Carnobacterium	1.28545	7.6945e-05
	Aerococcus	0.235606	7.6945e-05
	Streptococcus	0.284883	7.6945e-05
	Sporosarcina	-0.172038	7.6945e-05
	Lysinibacillus	-13.4422	0.604709
	Solibacillus	0.395231	7.6945e-05
	Staphylococcus	3.33308	0.336933
	Jeotgalicoccus	0.0175011	7.6945e-05
	Pseudogracilibacillus	-0.651413	7.6945e-05
	Bacillus	0.256055	7.6945e-05
	Bacillaceae uncultured	-1.16376	7.6945e-05
	Oceanobacillus	-0.866259	7.6945e-05
	Anoxybacillus	0.221366	7.6945e-05
	Paenibacillus	0.221459	7.6945e-05
	Schwartzia	0.221302	7.6945e-05
	Muribaculaceae uncultured bacterium	0.130154	7.6945e-05
	uncultured Bacteroidales bacterium	0.24161	7.6945e-05
	Muribaculaceae Ambiguous_taxa	0.38078	7.6945e-05
	Muribaculum	0.111296	7.6945e-05
	mouse gut metagenome	-0.949844	7.6945e-05
	CAG-873	0.259768	7.6945e-05
	Gram-negative bacterium cTPY-13	1.44516	7.6945e-05
	Alistipes	-0.764095	0.0398623
	Sphingobacterium	1.37057	7.6945e-05
	Bifidobacterium	0.808021	7.6945e-05
	Corynebacterium 1	-3.84595	7.6945e-05
	Arthrobacter	-0.0013111	7.6945e-05
	Dermatophilaceae uncultured	0.130435	7.6945e-05
	Cutibacterium	1.63336	7.6945e-05
	Enterorhabdus	0.239172	7.6945e-05
	Eggerthellaceae uncultured	0.560662	7.6945e-05
	Phoenicibacter	-19.344	1.4724
	Akkermansia	2.42811	0.314128
	Candidatus Saccharimonas	-1.23213	0.314128
	uncultured bacterium uncultured bacterium	-2.18897	0.815637
	Ambiguous_taxa Ambiguous_taxa	-2.6359	0.604709
	uncultured Firmicutes bacterium	-0.117564	7.6945e-05
	metagenome	1.22609	7.6945e-05
	uncultured prokaryote	1.04969	7.6945e-05
	Escherichia-Shigella	2.02211	7.6945e-05
	Pseudomonas	-1.93267	7.6945e-05
	Acinetobacter	0.221371	7.6945e-05
	Lautropia	-0.695963	7.6945e-05
	Sphingomonas	-0.796301	7.6945e-05
	Bradyrhizobium	-0.833304	7.6945e-05
	Methylobacterium	-1.70767	7.6945e-05

## Sheet: 4f
	0.72 sucralose
	name	lFC	-LogPadj
	Dubosiella	-2.91954	0.101485
	Faecalibaculum	4.90122	2.47654
	Turicibacter	-3.13772	0.0463289
	Erysipelotrichaceae uncultured bacterium	-1.49559	0.850624
	Erysipelotrichaceae uncultured	-0.784539	0.0463289
	Erysipelatoclostridium	-2.28171	0.187652
	Candidatus Stoquefichus	-1.85854	0.0003973
	Lachnospiraceae NK4A136 group	-0.19076	0.0003973
	Lachnospiraceae uncultured	-0.240643	0.0003973
	Lachnoclostridium	0.019663	0.0003973
	A2	-0.251842	0.0003973
	Lachnospiraceae UCG-001	-0.901363	0.149857
	[Eubacterium] xylanophilum group	0.643594	0.0579224
	Roseburia	-0.107718	0.0003973
	Marvinbryantia	-2.29053	0.696582
	Lachnospiraceae UCG-006	-0.0632281	0.0003973
	Blautia	0.795642	0.0003973
	GCA-900066575	-0.684028	0.0463289
	[Eubacterium] ventriosum group	-0.594109	0.0003973
	Acetatifactor	0.100192	0.0003973
	ASF356	-0.0155502	0.0003973
	Lachnospira	-0.243825	0.0003973
	Lachnospiraceae FCS020 group	-0.629646	0.0003973
	Tyzzerella	0.287811	0.0003973
	Coprococcus 3	-0.511955	0.0003973
	Tyzzerella 3	-0.317617	0.0003973
	[Eubacterium] oxidoreducens group	-0.652217	0.0003973
	Lachnospiraceae UCG-004	-0.112396	0.0003973
	Lachnospiraceae UCG-010	-0.833958	0.0003973
	Lachnospiraceae NC2004 group	-0.111656	0.0003973
	Lachnospiraceae uncultured bacterium	-6.6531	0.0003973
	Lachnospiraceae UCG-008	1.45577	0.0003973
	Eisenbergiella	0.301556	0.0003973
	Lachnoclostridium 5	-2.13242	0.0003973
	Dorea	-0.0127658	0.0003973
	Lachnospiraceae NK4B4 group	-1.29682	0.0003973
	GCA-900066755	0.146346	0.0003973
	[Ruminococcus] gauvreauii group	-1.31125	0.0003973
	Lachnospiraceae NK3A20 group	-1.51439	0.0003973
	Ruminococcaceae UCG-014	0.00568391	0.0003973
	Ruminococcus 1	-0.338331	0.0003973
	Ruminiclostridium	0.247999	0.0003973
	Ruminiclostridium 9	-0.217289	0.0003973
	Oscillibacter	0.0453978	0.0003973
	Intestinimonas	0.50299	0.0003973
	Ruminiclostridium 5	-0.18156	0.0003973
	Anaerotruncus	-0.465943	0.0003973
	Ruminococcaceae UCG-009	0.404345	0.0463289
	Ruminococcaceae uncultured	0.395626	0.0003973
	Ruminococcaceae UCG-004	-0.0515899	0.0003973
	Ruminiclostridium 6	2.85834	0.480115
	Butyricicoccus	0.540827	0.0003973
	Ruminococcaceae NK4A214 group	-0.108016	0.0003973
	Ruminococcaceae UCG-013	-1.84497	1.67393
	Ruminococcaceae UCG-005	-0.0580564	0.0003973
	[Eubacterium] coprostanoligenes group	-18.4678	1.48205
	GCA-900066225	0.411591	0.0003973
	Angelakisella	0.643356	0.0003973
	Harryflintia	0.392316	0.0003973
	Ruminococcaceae UCG-010	22.8989	2.47654
	Ruminococcaceae UCG-003	-0.913251	0.0003973
	Flavonifractor	0.11169	0.0003973
	Phocea	0.215725	0.0003973
	Faecalibacterium	0.15457	0.0003973
	Clostridium sensu stricto 1	-11.6233	2.47654
	Candidatus Arthromitus	-0.690391	0.0003973
	Clostridiales vadinBB60 group Ambiguous_taxa	-0.275416	0.0003973
	Clostridiales vadinBB60 group uncultured bacterium	0.297986	0.0003973
	uncultured Clostridia bacterium	-0.0865915	0.0003973
	[Eubacterium] nodatum group	-0.848884	0.0463289
	[Eubacterium] brachy group	-0.359504	0.0003973
	Anaerovorax	0.0509287	0.0003973
	Family XIII UCG-001	0.203495	0.0003973
	Family XIII AD3011 group	10.9217	1.38835
	Family XIII uncultured	0.215858	0.0003973
	Romboutsia	-37.1448	7.40866
	Peptostreptococcaceae uncultured	0.215881	0.0003973
	Peptococcaceae uncultured	-0.847148	0.487265
	Peptococcus	0.354206	0.0003973
	Christensenellaceae uncultured	-0.178866	0.0003973
	Lactobacillus	0.149567	0.0003973
	Enterococcus	0.286758	0.0003973
	Atopostipes	0.313799	0.0003973
	Carnobacterium	0.215842	0.0003973
	Aerococcus	0.215743	0.0003973
	Streptococcus	0.215608	0.0003973
	Sporosarcina	-2.77495	0.0003973
	Lysinibacillus	-12.6201	0.487265
	Solibacillus	0.216581	0.0003973
	Staphylococcus	3.25815	0.321999
	Jeotgalicoccus	1.5771	0.0003973
	Pseudogracilibacillus	0.00575071	0.0003973
	Bacillus	3.03156	0.0003973
	Bacillaceae uncultured	0.638604	0.0003973
	Oceanobacillus	-0.871787	0.0003973
	Anoxybacillus	1.40746	0.0003973
	Paenibacillus	0.215933	0.0003973
	Schwartzia	0.215776	0.0003973
	Muribaculaceae uncultured bacterium	-0.183496	0.0003973
	uncultured Bacteroidales bacterium	-0.250433	0.0003973
	Muribaculaceae Ambiguous_taxa	-0.10372	0.0003973
	Muribaculum	-0.238822	0.0003973
	mouse gut metagenome	0.815688	0.0003973
	CAG-873	1.53977	0.0003973
	Gram-negative bacterium cTPY-13	0.215839	0.0003973
	Alistipes	-0.429803	0.0003973
	Sphingobacterium	0.215841	0.0003973
	Bifidobacterium	0.985037	0.0877193
	Corynebacterium 1	-1.56206	0.0003973
	Arthrobacter	-0.00684	0.0003973
	Dermatophilaceae uncultured	0.124907	0.0003973
	Cutibacterium	0.308087	0.0003973
	Enterorhabdus	0.124977	0.0003973
	Eggerthellaceae uncultured	-0.106876	0.0003973
	Phoenicibacter	-19.7106	1.67393
	Akkermansia	2.78111	0.487265
	Candidatus Saccharimonas	-0.910585	0.0463289
	uncultured bacterium uncultured bacterium	-1.41714	0.187652
	Ambiguous_taxa Ambiguous_taxa	-1.1591	0.0003973
	uncultured Firmicutes bacterium	-0.409096	0.0003973
	metagenome	0.215877	0.0003973
	uncultured prokaryote	0.215846	0.0003973
	Escherichia-Shigella	1.73076	0.0003973
	Pseudomonas	-2.70005	0.0003973
	Acinetobacter	1.1429	0.0003973
	Lautropia	-0.70149	0.0003973
	Sphingomonas	-1.21388	0.0003973
	Bradyrhizobium	-0.223051	0.0003973
	Methylobacterium	-1.71864	0.0003973

## Sheet: 4h
		Basal	Sucralose
	Calcium Flux	12040	7984
		9469	7695
		11540	9755
		10232	7794
