# Supplementary material for: The dietary sweetener sucralose is a negative modulator of T cell-mediated responses
Source: Nature. 2023 Mar 15;615(7953):705–11. doi: 10.1038/s41586-023-05801-6 (PMC10033444; doi:10.1038/s41586-023-05801-6)
Supplement: Supplementary file 12 — Source Data Extended Data Fig. 5 [file 41586_2023_5801_MOESM12_ESM.xlsx]

## Sheet: 5a
	time	IMDM			SUCRALOSE
	0	0	0	0	0	0	0
	5	339	387	406	594	409
	10	547	512	520	484	482	481
	20	736	767	711	734	722	640
	30	1691	2369	2188	1572	1946	2002

## Sheet: 5b
MID	TCM				SUCRALOSE
0	76.4541	51.6954	15.6044	44.3977	56.5068	54.0863	65.597		Pyruvate
1	1.71601	2.4003	2.26131	1.18631	1.45931	1.47816	4.54854
2	0	0	0	0	0	0	0
3	21.8298	45.9043	82.1342	54.416	42.0339	44.4356	29.8544
0	47.4255	35.0422	22.9262	47.4875	40.8393	48.6827	50.364		Lactate
1	0	0.344717	0	0	0	0.394531	0
2	0.36007	0.766718	0.940365	0.606396	0.152171	0.487297	0.398289
3	52.2144	63.8463	76.1334	51.9061	59.0085	50.4355	49.2377
0	70.4051	70.6478	70.3548	69.9204	72.0683	71.5969	71.1846		malate
1	4.69637	4.68264	4.75527	4.67456	4.72021	4.72727	4.85277
2	16.9965	17.0095	17.1255	17.1747	15.631	15.8858	16.1622
3	6.48179	6.29594	6.34177	6.63042	6.21044	6.41427	6.38407
d	1.42027	1.36404	1.42262	1.59995	1.37008	1.37569	1.41636

## Sheet: 5c
	lactate
MID	TCM						Sucralose
0	98.0741	49.1011	43.1111	32.0632	38.788		39.4621	34.4361	37.0755	59.4575
1	0.870566	0.723611	0.969019	56.938	0.263548		0.786216	0.528782	1.37356	0
2	0.711499	0.260819	0.340423	9.53834	0.061149		0	0.396944	0.251098	0.187339
3	0.343813	49.9145	55.5795	1.4605	60.8873		59.7517	64.6381	61.2999	40.3552
	pyruvate
	TCM						Sucralose
0	33.485	69.6297	44.9288	92.8691	38.3262		31.1739	29.5925	38.1384	71.7638
1	2.08785	1.09053	6.87274	3.74658	1.75019		13.4054	10.4818	8.66393	23.6162
2
3	64.4271	29.2797	48.1985	3.38433	59.9236		55.4207	59.9257	53.1976	4.61996
	malate
	TCM						Sucralose
0	64.8477	65.1001	65.0603	65.0484	65.0913		63.9549	0.0714779	63.7457	64.3377
1	3.96718	4.11747	4.00293	4.205	4.00287		3.84235	10.5515	3.79187	3.73326
2	8.07323	8.08114	8.00702	7.99694	8.00371		7.42315	21.2007	7.67239	6.96928
3	21.3078	20.9565	21.2245	21.0597	21.1808		23.1057	63.2724	22.998	23.3277
4	1.80407	1.7448	1.70527	1.6899	1.72129		1.67399	4.90393	1.79197	1.63213

## Sheet: 5d
		PC1	PC2	PC3	PC4	PC5	PC6	PC7	PC8	PC9	PC10	PC11	PC12	PC13	PC14	PC15	PC16	PC17	PC18	PC19	PC20	PC21	PC22	PC23	PC24
	TCM_24h_1	-22.5224	9.05641	-1.73297	13.1363	5.22437	-4.58401	6.41998	-8.10474	3.17144	-3.24943	4.76133	9.81508	1.45236	-2.10536	2.18907	-2.64045	-0.103164	-0.611383	-1.20179	1.08532	-2.85738	-0.0912916	1.32704	-5.94073e-14
	sucra_24h_2	-33.0819	-9.71492	11.5504	-2.14392	-0.156667	-2.32371	-4.82788	-0.411352	-5.51567	1.83978	-3.39642	-0.278253	9.45248	-0.395224	5.73342	-3.02153	-7.05989	-6.65401	-0.371634	-1.83693	-1.08755	-0.169709	0.5939	-5.81202e-14
	sucra_24h_3	-33.3723	-10.2163	13.7306	-1.66907	-10.1709	2.01127	5.29346	6.45236	10.4696	-2.16101	4.38988	-1.86853	-4.88316	-2.88113	0.761352	-2.11071	-1.58036	-1.25469	0.172595	1.82204	-0.211842	-0.642216	-0.736489	-5.86614e-14
	sucra_24h_4	-34.5418	-10.0019	10.3571	2.0553	6.30295	-0.392865	-4.79009	3.97688	3.33559	-1.15166	-1.32318	4.32105	4.89824	6.70829	-7.53905	6.44837	3.91492	5.11648	1.29987	0.129301	0.992391	0.853517	-0.0751102	-5.89333e-14
	TCM_48h_1	26.8617	5.85377	1.79829	-9.05003	0.271802	-11.6229	10.7709	6.30428	-5.31806	0.639669	4.79935	-1.98498	5.3956	1.43484	-3.15358	-0.901691	2.61159	0.0846891	-0.895534	0.896651	-1.19257	1.07728	0.435214	-5.8481e-14
	TCM_48h_2	27.4372	5.41018	3.63698	1.70218	-1.53578	-1.43858	-1.36605	3.36737	-2.09052	0.976279	-5.69674	3.27196	-6.33131	1.81119	-2.74506	0.456528	-8.90912	5.24612	-4.49634	-0.179651	-8.82743	-1.51041	0.835914	-5.9067e-14
	TCM_48h_3	26.0174	5.45375	3.26156	5.71834	-1.06019	-2.31281	1.11866	3.33526	-1.17484	-1.89167	-2.2902	2.19872	-3.88783	1.34032	1.85743	1.32729	-3.29529	-0.54612	3.5303	-3.88775	10.4388	0.521506	8.58579	-5.89396e-14
	TCM_48h_4	28.0416	6.14374	4.06519	3.62796	-1.02315	-1.71262	0.870339	0.140605	-0.770482	-0.112438	-1.46237	2.87011	-0.843702	1.44421	3.51448	1.19217	-1.17717	0.70478	3.88727	-2.16411	4.29522	-1.59961	-13.4579	-5.87273e-14
	NAS_48h_1	31.9836	5.53567	6.37345	-2.61903	2.70323	3.9873	-0.0391805	-8.0357	1.8289	-0.0713344	4.56742	-4.8638	-0.0601372	1.23571	-1.79164	6.54976	-4.10553	-3.71761	8.89745	4.04912	-3.84021	2.43023	1.44044	-5.91038e-14
	NAS_48h_2	32.6057	4.72799	7.98345	-2.24522	2.54007	4.67784	-2.5298	-6.92221	3.85989	0.594318	4.54928	-3.8769	3.54062	-2.23205	-4.98281	-3.71046	-1.42597	2.3964	-9.58343	-4.01795	4.59049	-1.50366	-0.401757	-5.90951e-14
	NAS_48h_3	31.3592	5.13103	4.9324	-0.212021	0.376668	3.8815	-2.68108	0.805944	2.10725	-0.791826	-4.94887	1.74545	-1.33287	5.69968	-0.53271	-10.2056	9.13253	-5.69164	2.61732	-0.168582	-3.53365	-1.21532	1.34157	-5.92963e-14
	TCM_24h_2	-21.1507	10.0813	-4.20192	6.77453	0.950902	-1.90696	6.54335	-2.48095	3.74004	-1.49577	-12.8451	-10.3202	2.28911	-2.2889	-1.66623	2.1481	1.35684	-0.219757	-1.06286	0.940273	0.247462	-0.80775	-0.396762	-5.88275e-14
	NAS_48h_4	30.6374	5.37672	5.03728	0.437676	0.949971	2.60884	-4.20043	4.76012	0.16555	1.46555	-1.15987	2.26176	2.45171	-9.54323	8.03464	6.04302	6.39916	1.74168	-3.42559	4.9938	-1.11632	1.53877	1.41683	-5.93744e-14
	sucra_48h_1	12.3969	-21.6107	-10.071	0.964178	0.849517	0.55469	1.07344	0.498108	-0.485746	-2.94345	0.548302	1.16668	-3.78775	4.05681	-0.72582	6.71756	0.618761	-10.6345	-7.97394	0.260853	0.501848	0.639273	-1.37664	-5.90691e-14
	sucra_48h_2	11.2717	-21.9701	-7.41473	0.191674	-1.57243	0.225245	-0.585728	-2.6562	-1.65005	0.399476	-2.15486	0.65894	0.890678	0.925316	-0.987705	-6.55595	-2.67919	4.63882	0.423065	11.754	4.41882	3.75626	-0.510326	-5.85729e-14
	sucra_48h_3	13.7179	-21.485	-8.42026	3.04699	-1.99348	-0.12327	-0.113599	-0.0271274	1.95963	1.11751	0.0739262	-1.05515	1.27492	-4.39483	-0.239113	-1.49939	1.30005	3.00218	3.35002	-9.81635	-3.69847	8.93743	-0.278523	-5.92235e-14
	sucra_48h_4	12.6198	-21.3529	-9.55298	0.0622544	1.02673	-0.437727	-0.202725	-0.0427915	1.06119	1.0326	2.24484	-1.54986	2.25095	-1.49103	1.83033	0.751486	0.702952	3.06285	3.95513	-1.48675	-1.46233	-13.2307	1.96559	-5.8857e-14
	TCM_24h_3	-21.7824	8.95948	-9.08135	-7.5502	11.9829	12.9181	6.23901	6.95122	-0.530538	2.20353	-0.135123	2.34825	-5.98574e-06	-1.2644	0.467175	-2.02696	-3.69513	-0.361762	1.11899	-0.868016	0.956819	0.627516	-0.71681	-5.87273e-14
	TCM_24h_4	-19.7912	10.3776	-5.57818	10.5474	3.83067	-5.24098	-7.4476	4.91731	0.246288	11.07	6.22031	-6.05036	-4.18606	0.655645	-0.924001	-2.10556	0.162361	-2.10502	-0.097624	1.52018	0.344721	0.546748	-0.734695	-5.92608e-14
	NAS_24h_1	-16.7665	10.7217	-9.49125	-18.0259	1.39109	-9.30065	-6.72596	-3.76516	7.91723	-1.58193	-2.29896	2.68499	-3.16164	-0.870955	1.93236	0.20175	-0.530197	0.0277025	0.448963	-0.685884	1.13952	0.573381	0.0687369	-5.88748e-14
	NAS_24h_2	-15.9476	11.1326	-5.80738	2.43007	-2.46548	1.49909	-6.8033	3.4636	-7.26139	-15.0192	3.84497	-3.11452	-0.0629824	-3.69487	-3.46699	-1.61063	0.0273501	0.155161	1.25195	0.29371	-0.720769	-0.435879	-1.0356	-5.91489e-14
	NAS_24h_3	-16.2	11.4667	-6.224	-1.65481	-14.2953	4.28485	0.354693	-3.02936	-3.76232	7.50028	-1.19941	6.41944	2.47954	-3.35302	-7.58782	2.49627	1.60965	-2.47662	1.2079	-0.132086	1.12421	-1.36458	0.371016	-5.91194e-14
	NAS_24h_4	-16.2674	10.8347	-6.00543	-0.481168	-7.8657	4.8278	1.02576	-2.24471	-0.911442	-0.218898	3.33422	-3.1146	2.22172	11.2676	8.95729	1.81951	1.46769	5.49645	-2.8069	-1.07943	-1.02575	1.41066	1.28036	-5.88262e-14
	sucra_24h_1	-33.5258	-9.91153	10.8548	-5.04351	3.73818	-0.0793707	2.60386	-7.25277	-10.3916	1.84961	-0.422683	-1.68527	-10.0605	-2.06465	1.06497	0.237128	5.25715	2.59983	-0.245168	-1.4218	0.523997	-0.341486	0.0581605	-5.95444e-14

## Sheet: 5e
	id	baseMean	log2FoldChange	lfcSE	stat	weight	symbol	entrez	shrunkLFC	class
	ENSMUSG00000100254	4.16046	32.5164	5.11268	6.35996	0.03135	Trpc2	22064	30.9435	Up*
	ENSMUSG00000032128	58.1081	4.48314	0.517844	8.6573	0.892269	Robo3	19649	4.22282	Up*
	ENSMUSG00000039238	87.1478	3.82591	0.376327	10.1664	2.61323	Zfp750	319530	3.68246	Up*
	ENSMUSG00000094248	37.7005	-6.47846	1.35272	-4.7892	1.24591	H2ac23	665433	-3.17227	Down*
	ENSMUSG00000023067	2860.27	2.6933	0.0608169	44.2854	1.68723	Cdkn1a	12575	2.68536	Up*
	ENSMUSG00000068744	1533.52	2.64252	0.0726339	36.3814	1.62667	Psrc1	56742	2.63034	Up*
	ENSMUSG00000102813	233.86	2.63964	0.125704	20.9989	1.93198			2.6019	Up*
	ENSMUSG00000040265	91.3955	2.68879	0.255899	10.5073	2.32151	Dnm3	103967	2.52258	Up*
	ENSMUSG00000000125	36.7908	2.45146	0.306713	7.99269	1.66068	Wnt3	22415	2.1659	Up*
	ENSMUSG00000026700	786.748	2.17106	0.0724966	29.9471	1.90962	Tnfsf4	22164	2.15374	Up*
	ENSMUSG00000094338	12.4295	-5.12294	1.12468	-4.55501	1.00657	H2bc13	319185	-2.14223	Down*
	ENSMUSG00000026249	814.08	2.13431	0.0956421	22.3156	1.98735	Serpine2	20720	2.10403	Up*
	ENSMUSG00000041801	649.355	2.11331	0.0791128	26.7126	1.71862	Phlda3	27280	2.09251	Up*
	ENSMUSG00000002083	315.329	2.11774	0.0976301	21.6915	1.85647	Bbc3	170770	2.08614	Up*
	ENSMUSG00000001864	31.73	-2.86945	0.542122	-5.29299	2.03098	Aif1l	108897	-2.05568	Down*
	ENSMUSG00000055632	63.1931	2.38574	0.364504	6.54519	2.03098	Hmcn2	665700	1.98133	Up*
	ENSMUSG00000048458	602.896	1.90078	0.0886274	21.4468	1.81359	Inka2	109050	1.87513	Up*
	ENSMUSG00000021185	1364.71	1.87382	0.0625965	29.935	1.69244	Dglucy	217830	1.86105	Up*
	ENSMUSG00000069310	125.268	-1.89345	0.190047	-9.96306	2.32151	H3c3	319148	-1.77999	Down*
	ENSMUSG00000001119	15.3671	-2.34262	0.4372	-5.35824	1.00657	Col6a1	12833	-1.77754	Down*
	ENSMUSG00000097519	62.3	-1.98297	0.280922	-7.05879	2.03098	4930558J18Rik	75323	-1.74219	Down*
	ENSMUSG00000039396	631.594	-1.74946	0.0959695	-18.2294	1.98009	Neil3	234258	-1.72078	Down*
	ENSMUSG00000046295	509.028	-1.7482	0.0995587	-17.5594	1.96678	Ankle1	234396	-1.71738	Down*
	ENSMUSG00000031004	29134.8	-1.70334	0.0565463	-30.123	1.68723	Mki67	17345	-1.69347	Down*
	ENSMUSG00000039450	90.3053	1.74961	0.178665	9.7927	2.61323	Dcxr	67880	1.65357	Up*
	ENSMUSG00000027663	4029.77	1.65175	0.0442383	37.3375	1.68723	Zmat3	22401	1.64582	Up*
	ENSMUSG00000073405	599.977	1.65972	0.069974	23.7191	1.98009	H2-T-ps	667803	1.64492	Up*
	ENSMUSG00000027379	2823.06	-1.65269	0.060186	-27.4597	1.35399	Bub1	12235	-1.64175	Down*
	ENSMUSG00000015880	3857.76	-1.6402	0.0429071	-38.2268	1.19218	Ncapg	54392	-1.63466	Down*
	ENSMUSG00000027326	2930.25	-1.71682	0.166904	-10.2863	1.23243	Knl1	76464	-1.63361	Down*
	ENSMUSG00000041498	1536.11	-1.64802	0.074897	-22.0038	1.65334	Kif14	381293	-1.63117	Down*
	ENSMUSG00000028678	1740.47	-1.64013	0.0709094	-23.13	1.6322	Kif2c	73804	-1.62507	Down*
	ENSMUSG00000022034	1571.7	-1.63932	0.089861	-18.2428	1.69244	Esco2	71988	-1.61526	Down*
	ENSMUSG00000027715	7189.96	-1.60158	0.0487879	-32.8275	1.68723	Ccna2	12428	-1.59455	Down*
	ENSMUSG00000062727	147.731	-1.82293	0.284241	-6.41331	1.86651	H2bc12	319184	-1.58912	Down*
	ENSMUSG00000040204	7890.68	-1.58342	0.0426339	-37.1399	1.16228	Pclaf	68026	-1.57809	Down*
	ENSMUSG00000034773	806.083	-1.59225	0.0802889	-19.8315	1.71862	Hrob	217216	-1.57342	Down*
	ENSMUSG00000022033	1281.59	-1.57921	0.0628565	-25.1241	1.69244	Pbk	52033	-1.5677	Down*
	ENSMUSG00000023505	1650.54	-1.5802	0.0784377	-20.146	1.68723	Cdca3	14793	-1.56233	Down*
	ENSMUSG00000020108	1471.81	1.57435	0.0691466	22.7683	1.68723	Ddit4	74747	1.56047	Up*
	ENSMUSG00000026622	1473.17	-1.56047	0.0717505	-21.7486	1.69244	Nek2	18005	-1.54564	Down*
	ENSMUSG00000012443	7334.27	-1.54457	0.0385321	-40.0852	0.854904	Kif11	16551	-1.5403	Down*
	ENSMUSG00000020897	2878.33	-1.54503	0.0492794	-31.3524	1.25463	Aurkb	20877	-1.53806	Down*
	ENSMUSG00000069301	121.462	-1.69488	0.236717	-7.15994	2.32151	H2ac11	319167	-1.53588	Down*
	ENSMUSG00000042489	3961.94	-1.53116	0.06205	-24.6762	1.12466	Clspn	269582	-1.52021	Down*
	ENSMUSG00000017716	2842.37	-1.5275	0.054367	-28.0961	1.68723	Birc5	11799	-1.5191	Down*
	ENSMUSG00000034023	2046.14	-1.53079	0.0723245	-21.1656	1.25463	Fancd2	211651	-1.51595	Down*
	ENSMUSG00000038943	2583.04	-1.52629	0.0644978	-23.6643	1.28226	Prc1	233406	-1.5145	Down*
	ENSMUSG00000020185	655.125	-1.52167	0.084456	-18.0173	1.81359	E2f7	52679	-1.50161	Down*
	ENSMUSG00000026779	881.003	-1.51765	0.0779468	-19.4703	1.98735	Mastl	67121	-1.50057	Down*
	ENSMUSG00000046179	2147.87	-1.50859	0.0544384	-27.7118	1.28226	E2f8	108961	-1.50025	Down*
	ENSMUSG00000040350	37.6042	2.03669	0.430017	4.7363	2.03098	Trim7	94089	1.49913	Up*
	ENSMUSG00000078521	576.821	-1.52038	0.0875722	-17.3615	1.71862	Aunip	69885	-1.49885	Down*
	ENSMUSG00000021485	163.677	-1.57516	0.172199	-9.14734	2.12431	Mxd3	17121	-1.49254	Down*
	ENSMUSG00000028893	804.395	1.50547	0.0711047	21.1726	1.90962	Sesn2	230784	1.49133	Up*
	ENSMUSG00000026605	3439.7	-1.52432	0.118652	-12.847	1.19218	Cenpf	108000	-1.48514	Down*
	ENSMUSG00000026683	1812.68	-1.48237	0.0574488	-25.8034	1.35399	Nuf2	66977	-1.47323	Down*
	ENSMUSG00000085786	46.5206	1.65276	0.258881	6.38423	1.66068			1.46858	Up*
	ENSMUSG00000054589	14.5333	2.02732	0.437853	4.63013	0.892269	Gm9949	225609	1.46723	Up*
	ENSMUSG00000003779	3329.34	-1.47048	0.0529229	-27.7853	1.12466	Kif20a	19348	-1.46277	Down*
	ENSMUSG00000019942	4037.04	-1.46093	0.045266	-32.2743	1.14301	Cdk1	12534	-1.45531	Down*
	ENSMUSG00000034311	2213.28	-1.46403	0.0638257	-22.9379	1.23243	Kif4	16571	-1.45288	Down*
	ENSMUSG00000024791	1629.33	-1.45849	0.0716268	-20.3623	1.62667	Cdca5	67849	-1.44452	Down*
	ENSMUSG00000037989	55.0546	-1.69465	0.303369	-5.58609	1.24591	Wnk2	75607	-1.44271	Down*
	ENSMUSG00000058290	2779.01	-1.47871	0.11902	-12.4241	1.68723	Espl1	105988	-1.4403	Down*
	ENSMUSG00000026196	1875.83	-1.44422	0.0478183	-30.2023	1.68723	Bard1	12021	-1.43802	Down*
	ENSMUSG00000037855	332.852	1.54022	0.199742	7.71106	1.87544	Zfp365	216049	1.43273	Up*
	ENSMUSG00000034413	70.5232	-1.64223	0.278198	-5.90309	1.71862	Neurl1b	240055	-1.4324	Down*
	ENSMUSG00000020649	10202.1	-1.42982	0.044908	-31.839	0.854904	Rrm2	20135	-1.4244	Down*
	ENSMUSG00000034329	1595.09	-1.43637	0.0812163	-17.6857	1.65334	Brip1	237911	-1.41869	Down*
	ENSMUSG00000006369	166.22	-1.48526	0.159435	-9.31577	2.32151	Fbln1	14114	-1.41734	Down*
	ENSMUSG00000028212	2234.38	-1.42459	0.064648	-22.0361	1.23243	Ccne2	12448	-1.41342	Down*
	ENSMUSG00000026831	9.2615	3.48062	0.829225	4.19744	0.273561	1700007K13Rik	69327	1.41332	Up*
	ENSMUSG00000033952	2775.24	-1.41515	0.0627765	-22.5426	1.23243	Aspm	12316	-1.40467	Down*
	ENSMUSG00000020914	30333.5	-1.40522	0.036692	-38.2978	0.854904	Top2a	21973	-1.40165	Down*
	ENSMUSG00000044201	374.403	-1.45033	0.14003	-10.3573	1.87544	Cdc25c	12532	-1.39851	Down*
	ENSMUSG00000030677	1954.78	-1.40376	0.0635467	-22.0903	1.35399	Kif22	110033	-1.39311	Down*
	ENSMUSG00000026955	335.354	-1.44118	0.141716	-10.1695	1.93198	Sapcd2	72080	-1.38842	Down*
	ENSMUSG00000052852	70.8013	-1.51878	0.227416	-6.67841	2.61323	Reep1	52250	-1.38286	Down*
	ENSMUSG00000020330	2753.94	-1.39554	0.0763472	-18.2789	1.25463	Hmmr	15366	-1.38029	Down*
	ENSMUSG00000022322	1904.85	-1.38675	0.0537555	-25.7973	1.23243	Shcbp1	20419	-1.37919	Down*
	ENSMUSG00000024989	1631.54	-1.38992	0.0648632	-21.4285	1.69244	Cep55	74107	-1.37892	Down*
	ENSMUSG00000036223	527.855	-1.39852	0.0964444	-14.5007	1.71862	Ska1	66468	-1.37428	Down*
	ENSMUSG00000027469	4471.06	-1.37977	0.0497678	-27.7242	1.12466	Tpx2	72119	-1.37332	Down*
	ENSMUSG00000075122	159.844	1.45571	0.178577	8.1517	2.61323	Cd80	12519	1.37271	Up*
	ENSMUSG00000039055	786.296	-1.38701	0.0746741	-18.5742	1.71862	Eme1	268465	-1.37249	Down*
	ENSMUSG00000027306	2276.2	-1.37789	0.0621927	-22.1551	1.68723	Nusap1	108907	-1.36785	Down*
	ENSMUSG00000041064	456.297	-1.4819	0.209495	-7.07369	1.71862	Pif1	208084	-1.36772	Down*
	ENSMUSG00000001403	2775.52	-1.38214	0.0749426	-18.4426	1.25463	Ube2c	68612	-1.36756	Down*
	ENSMUSG00000034883	459.979	-1.39247	0.0996608	-13.9721	1.96678	Lrr1	69706	-1.36672	Down*
	ENSMUSG00000028175	659.347	-1.39632	0.108868	-12.8258	1.81359	Depdc1a	76131	-1.36562	Down*
	ENSMUSG00000047534	1429.47	-1.37188	0.0721584	-19.0121	1.65334	Mis18bp1	217653	-1.35845	Down*
	ENSMUSG00000078794	32.2605	1.60091	0.309899	5.1659	2.03098	Dact3	629378	1.34391	Up*
	ENSMUSG00000000308	34.5393	1.94146	0.447465	4.3388	1.00798	Ckmt1	12716	1.3425	Up*
	ENSMUSG00000026039	1336.5	-1.3496	0.0665418	-20.2821	1.69244	Sgo2a	68549	-1.33833	Down*
	ENSMUSG00000037887	15.3163	2.4237	0.585931	4.1365	1.00657	Dusp8	18218	1.33697	Up*
	ENSMUSG00000042029	6851.14	-1.33392	0.0417343	-31.9621	1.14301	Ncapg2	76044	-1.32951	Down*
	ENSMUSG00000040249	76.8	2.31652	0.55947	4.14057	1.71862	Lrp1	16971	1.32851	Up*
	ENSMUSG00000058773	24.3587	-2.0112	0.473295	-4.24935	1.05661	H1f5	56702	-1.32761	Down*
	ENSMUSG00000048327	1649.35	-1.33534	0.0649004	-20.5753	1.68723	Ckap2l	70466	-1.32472	Down*
	ENSMUSG00000026669	4122.39	-1.3273	0.0560153	-23.6953	1.14301	Mcm10	70024	-1.31941	Down*
	ENSMUSG00000074476	1379.55	-1.33037	0.0671388	-19.8153	1.65334	Spc24	67629	-1.31904	Down*
	ENSMUSG00000006356	177.728	1.38696	0.165417	8.38466	2.12431	Crip2	68337	1.31808	Up*
	ENSMUSG00000002068	2136.22	-1.32919	0.0674906	-19.6944	1.68723	Ccne1	12447	-1.31775	Down*
	ENSMUSG00000028068	560.953	-1.34967	0.115489	-11.6866	1.81359	Iqgap3	404710	-1.31621	Down*
	ENSMUSG00000030867	2594.21	-1.32416	0.0686232	-19.2961	1.68723	Plk1	18817	-1.31238	Down*
	ENSMUSG00000002055	1992.56	-1.33054	0.0879851	-15.1223	1.25463	Spag5	54141	-1.31118	Down*
	ENSMUSG00000020014	114.332	-1.46562	0.249717	-5.8691	2.32151	Cfap54	380654	-1.30608	Down*
	ENSMUSG00000039748	2601.8	-1.31639	0.0813365	-16.1845	1.35399	Exo1	26909	-1.29998	Down*
	ENSMUSG00000104342	43.5433	-1.51381	0.290928	-5.20341	0.892269			-1.29206	Down*
	ENSMUSG00000028702	2513.46	-1.29688	0.0475011	-27.302	1.68723	Rad54l	19366	-1.29131	Down*
	ENSMUSG00000028211	8401.04	1.29103	0.0369788	34.9126	0.854904	Trp53inp1	60599	1.28766	Up*
	ENSMUSG00000031262	1222.62	-1.29356	0.0631434	-20.4861	1.69244	Cenpi	102920	-1.28378	Down*
	ENSMUSG00000017861	2969.58	-1.29727	0.0760872	-17.0498	1.14301	Mybl2	17865	-1.28307	Down*
	ENSMUSG00000017499	3741.68	-1.28423	0.0380866	-33.7187	1.14301	Cdc6	23834	-1.28068	Down*
	ENSMUSG00000019992	867.742	-1.29322	0.077947	-16.591	1.71862	Mtfr2	71804	-1.27837	Down*
	ENSMUSG00000021391	290.169	-1.31336	0.122168	-10.7504	1.71862	Cenpp	66336	-1.27686	Down*
	ENSMUSG00000028718	1482.7	-1.27941	0.0547675	-23.3608	1.65334	Stil	20460	-1.27211	Down*
	ENSMUSG00000041431	4220.45	-1.28347	0.0696037	-18.4397	1.12466	Ccnb1	268697	-1.27169	Down*
	ENSMUSG00000030498	290.114	-1.31189	0.141565	-9.26702	1.87544	Gas2	14453	-1.26323	Down*
	ENSMUSG00000031756	779.009	-1.27589	0.0727008	-17.5498	1.81359	Cenpn	72155	-1.2631	Down*
	ENSMUSG00000047443	27.3327	-1.9679	0.477293	-4.12304	1.24591	Erfe	227358	-1.25807	Down*
	ENSMUSG00000028873	2287.41	-1.26499	0.0578189	-21.8785	1.28226	Cdca8	52276	-1.25694	Down*
	ENSMUSG00000051220	1968.71	-1.26163	0.0497925	-25.3378	1.23243	Ercc6l	236930	-1.25567	Down*
	ENSMUSG00000023940	1377.55	-1.27308	0.090514	-14.065	1.6322	Sgo1	72415	-1.25339	Down*
	ENSMUSG00000087132	13.3457	2.92527	0.724963	4.03505	0.892269	A930001C03Rik	319314	1.25023	Up*
	ENSMUSG00000038816	148.776	-1.32878	0.181772	-7.31014	2.12431	Ctnnal1	54366	-1.24854	Down*
	ENSMUSG00000004085	404.762	1.28534	0.130763	9.82951	1.87544	Map3k20	65964	1.24437	Up*
	ENSMUSG00000005470	1702.59	-1.248	0.0481866	-25.8994	1.65334	Asf1b	66929	-1.24247	Down*
	ENSMUSG00000078773	1035.49	-1.25014	0.0615711	-20.304	1.62667	Rad54b	623474	-1.24111	Down*
	ENSMUSG00000056888	1510.48	1.24803	0.0542764	22.9939	1.6322	Glipr1	73690	1.24101	Up*
	ENSMUSG00000001517	2148.7	-1.24701	0.0606085	-20.5749	1.35399	Foxm1	14235	-1.23829	Down*
	ENSMUSG00000020811	9.4344	-2.49518	0.623134	-4.00425	0.247168	Wscd1	216881	-1.23792	Down*
	ENSMUSG00000040918	1139.98	1.24245	0.0553928	22.4298	1.69244	Slc19a2	116914	1.23517	Up*
	ENSMUSG00000021965	877.628	-1.25279	0.0864573	-14.4903	1.98009	Ska3	219114	-1.23506	Down*
	ENSMUSG00000038379	1099.39	-1.25842	0.100833	-12.4803	1.6322	Ttk	22137	-1.23429	Down*
	ENSMUSG00000021714	940.436	-1.2495	0.0810221	-15.4217	1.81359	Cenpk	60411	-1.23394	Down*
	ENSMUSG00000020186	56.5717	-1.408	0.270158	-5.21178	1.66068	Csrp2	13008	-1.22111	Down*
	ENSMUSG00000072082	1758.64	-1.22724	0.0602296	-20.3761	1.6322	Ccnf	12449	-1.21874	Down*
	ENSMUSG00000051378	1558.19	-1.21812	0.0649103	-18.7662	1.68723	Kif18b	70218	-1.20832	Down*
	ENSMUSG00000018983	2390.68	-1.20965	0.0415873	-29.0871	1.28226	E2f2	242705	-1.20564	Down*
	ENSMUSG00000026414	312.57	1.21983	0.0976147	12.4964	1.87544	Tnnt2	21956	1.19777	Up*
	ENSMUSG00000083311	26.2464	1.65576	0.393159	4.21143	1.24591			1.19345	Up*
	ENSMUSG00000041992	216.235	-1.24693	0.164869	-7.56315	2.61323	Rapgef5	217944	-1.18333	Down*
	ENSMUSG00000035683	1461.35	-1.19118	0.0598623	-19.8986	1.6322	Melk	17279	-1.18299	Down*
	ENSMUSG00000051228	9.95429	1.80331	0.445105	4.05143	0.27245	Nyx	236690	1.18243	Up*
	ENSMUSG00000052374	104.104	-1.2792	0.206329	-6.19982	1.71862	Actn2	11472	-1.17701	Down*
	ENSMUSG00000075031	25.1002	-1.64784	0.395358	-4.16798	0.892269	H2bc3	319178	-1.17584	Down*
	ENSMUSG00000024660	5012.77	-1.1769	0.0412721	-28.5156	1.19218	Incenp	16319	-1.17304	Down*
	ENSMUSG00000029414	3732.67	-1.17262	0.0556662	-21.0652	1.47971	Kntc1	208628	-1.16563	Down*
	ENSMUSG00000021569	2265.01	-1.17384	0.0648652	-18.0966	1.23243	Trip13	69716	-1.16435	Down*
	ENSMUSG00000066129	16.6872	1.51762	0.350556	4.32918	1.05661	Kndc1	76484	1.16237	Up*
	ENSMUSG00000024691	4129.57	-1.16501	0.0389514	-29.9093	1.12466	Fam111a	107373	-1.1616	Down*
	ENSMUSG00000024056	2076.47	-1.1647	0.0596101	-19.5386	1.68723	Ndc80	67052	-1.15673	Down*
	ENSMUSG00000033031	2870.97	-1.15996	0.0535151	-21.6755	1.23243	Cip2a	224171	-1.15356	Down*
	ENSMUSG00000030346	1558.28	-1.15908	0.0559373	-20.721	1.6322	Rad51ap1	19362	-1.15208	Down*
	ENSMUSG00000054074	58.9723	-1.27322	0.223589	-5.69444	0.892269	Skida1	72668	-1.15132	Down*
	ENSMUSG00000020493	1298.46	-1.16138	0.0847026	-13.7112	1.65334	Prr11	270906	-1.14535	Down*
	ENSMUSG00000045273	858.469	-1.15308	0.0601142	-19.1815	1.98735	Cenph	26886	-1.14504	Down*
	ENSMUSG00000035246	71.6509	-1.48292	0.342789	-4.32606	2.61323	Pcyt1b	236899	-1.14342	Down*
	ENSMUSG00000021567	41.0554	-1.45269	0.330986	-4.38898	0.892269	Nkd2	72293	-1.14073	Down*
	ENSMUSG00000027907	935.552	1.14577	0.0542646	21.1146	1.90962	S100a11	20195	1.13925	Up*
	ENSMUSG00000094595	140.614	-1.20162	0.16478	-7.29227	2.61323	Fsbp	100503583	-1.13905	Down*
	ENSMUSG00000090607	4.78824	-5.54531	1.32476	-4.18589	0.03135			-1.13891	Down*
	ENSMUSG00000019773	1999.1	-1.14682	0.0653969	-17.5363	1.35399	Fbxo5	67141	-1.13735	Down*
	ENSMUSG00000025574	2215.01	-1.13906	0.0441313	-25.8106	1.68723	Tk1	21877	-1.13476	Down*
	ENSMUSG00000005045	18.1175	2.61573	0.671828	3.89345	1.02629	Chd5	269610	1.13385	Up*
	ENSMUSG00000032254	2159.99	-1.15218	0.0981663	-11.737	1.28226	Kif23	71819	-1.13077	Down*
	ENSMUSG00000027654	256.603	-1.17876	0.153539	-7.67729	1.87544	Fam83d	71878	-1.12507	Down*
	ENSMUSG00000021707	3315.83	-1.12352	0.0382014	-29.4103	1.68723	Dhfr	13361	-1.12033	Down*
	ENSMUSG00000050410	1285.12	-1.12621	0.0524391	-21.4765	1.6322	Tcf19	106795	-1.1202	Down*
	ENSMUSG00000029516	1981.28	-1.17032	0.153724	-7.61312	1.25463	Cit	12704	-1.1166	Down*
	ENSMUSG00000036777	1006.81	-1.14013	0.10486	-10.8728	1.81359	Anln	68743	-1.11583	Down*
	ENSMUSG00000085442	109.64	1.20194	0.194623	6.17573	1.71862			1.11238	Up*
	ENSMUSG00000063275	177.887	-1.15213	0.134688	-8.55405	2.12431	Hacd1	30963	-1.1115	Down*
	ENSMUSG00000040209	115.254	-1.18877	0.182919	-6.49889	2.32151	Zfp704	170753	-1.11068	Down*
	ENSMUSG00000048922	1525.71	-1.12755	0.0879556	-12.8196	1.6322	Cdca2	108912	-1.1106	Down*
	ENSMUSG00000034336	59.3938	-1.22263	0.214985	-5.68704	1.24591	Ina	226180	-1.11051	Down*
	ENSMUSG00000001228	15344.9	-1.10663	0.0347859	-31.8127	0.854904	Uhrf1	18140	-1.10402	Down*
	ENSMUSG00000038233	210.461	-1.14507	0.155058	-7.38478	1.71862	Gask1a	245050	-1.09055	Down*
	ENSMUSG00000003545	309.782	1.10168	0.0983207	11.2049	1.87544	Fosb	14282	1.08069	Up*
	ENSMUSG00000035365	973.867	-1.10621	0.112916	-9.79676	1.90962	Parpbp	75317	-1.07832	Down*
	ENSMUSG00000032221	935.473	-1.08775	0.0753605	-14.4339	1.81359	Mns1	17427	-1.07556	Down*
	ENSMUSG00000085684	9.25273	-2.22392	0.585394	-3.79901	0.273561	4930469K13Rik	76874	-1.07541	Down*
	ENSMUSG00000114279	46.1916	-1.33139	0.30072	-4.42735	1.24591	H2bc14	319186	-1.07514	Down*
	ENSMUSG00000033752	300.934	-1.10448	0.121395	-9.09824	1.93198	Mnd1	76915	-1.07209	Down*
	ENSMUSG00000069300	225.99	-1.1073	0.13131	-8.43274	1.87544	H2bc11	319183	-1.06911	Down*
	ENSMUSG00000063021	18.9054	-1.74674	0.455421	-3.83545	1.02629	H2ac15	319169	-1.06094	Down*
	ENSMUSG00000041219	4166.79	-1.06319	0.0396835	-26.7918	1.47971	Arhgap11a	228482	-1.05987	Down*
	ENSMUSG00000026274	1376.16	-1.06108	0.0647995	-16.3748	1.69244	Pask	269224	-1.05219	Down*
	ENSMUSG00000050953	203.675	1.18188	0.226972	5.20716	2.32151	Gja1	14609	1.05121	Up*
	ENSMUSG00000017146	3053.95	-1.05871	0.063832	-16.5858	1.14301	Brca1	12189	-1.05009	Down*
	ENSMUSG00000027323	3366.34	-1.05602	0.054757	-19.2855	1.47971	Rad51	19361	-1.0497	Down*
	ENSMUSG00000022422	607.701	-1.05565	0.0633118	-16.6738	1.71862	Dscc1	72107	-1.04718	Down*
	ENSMUSG00000026399	489.922	1.06002	0.0937365	11.3085	1.85647	Cd55	13136	1.04119	Up*
	ENSMUSG00000029286	48.6316	-1.47242	0.370217	-3.97717	1.66068	Enam	13801	-1.03692	Down*
	ENSMUSG00000047409	335.322	-1.0555	0.0947191	-11.1435	1.96678	Ctdspl	69274	-1.03627	Down*
	ENSMUSG00000106241	82.7228	-1.11449	0.181674	-6.13457	1.71862			-1.03614	Down*
	ENSMUSG00000075502	245.022	-1.06085	0.108884	-9.74294	1.87544	Kbtbd6	432879	-1.03514	Down*
	ENSMUSG00000026873	1174.44	-1.05919	0.108122	-9.79624	1.65334	Phf19	74016	-1.03386	Down*
	ENSMUSG00000098234	2886.43	1.03745	0.0546017	19.0002	1.23243	Snhg6	73824	1.0312	Up*
	ENSMUSG00000045328	4261.87	-1.06464	0.126206	-8.4357	1.68723	Cenpe	229841	-1.02948	Down*
	ENSMUSG00000000028	3029.12	-1.03194	0.034915	-29.5559	1.47971	Cdc45	12544	-1.02941	Down*
	ENSMUSG00000050107	759.234	-1.03807	0.0711448	-14.5909	1.81359	Haspin	14841	-1.02739	Down*
	ENSMUSG00000047757	583.704	-1.03661	0.0725575	-14.2868	1.98735	Fancb	237211	-1.0255	Down*
	ENSMUSG00000032400	2387.2	-1.03527	0.0684485	-15.1248	1.28226	Zwilch	68014	-1.02541	Down*
	ENSMUSG00000046591	2694.86	-1.02906	0.0438284	-23.4792	1.35399	Ticrr	77011	-1.02505	Down*
	ENSMUSG00000026483	2787.65	1.03166	0.0619288	16.6588	1.28226	Niban1	63913	1.02361	Up*
	ENSMUSG00000033762	1404	-1.02721	0.0491392	-20.9041	1.62667	Recql4	79456	-1.02217	Down*
	ENSMUSG00000058385	64.5242	-1.142	0.222151	-5.14064	1.24591	H2bc8	319181	-1.01443	Down*
	ENSMUSG00000029875	94.2853	1.11848	0.204685	5.46438	2.32151	Ccdc184	239650	1.01353	Up*
	ENSMUSG00000025747	3441	-1.01803	0.0467023	-21.7982	1.14301	Tyms	22171	-1.01349	Down*
	ENSMUSG00000023345	520.956	-1.03145	0.0919157	-11.2217	1.71862	Poc1a	70235	-1.01338	Down*
	ENSMUSG00000028832	8267.23	-1.0115	0.030725	-32.9212	1.68723	Stmn1	16765	-1.00955	Down*
	ENSMUSG00000020326	12108.9	1.01024	0.0269276	37.5168	1.16228	Ccng1	12450	1.00874	Up*
	ENSMUSG00000104164	144.698	-1.06846	0.160526	-6.65596	2.12431			-1.00835	Down*
	ENSMUSG00000032231	776.505	1.03602	0.116163	8.91865	1.98735	Anxa2	12306	1.0064	Up*
	ENSMUSG00000022021	2274.61	-1.01156	0.050313	-20.1054	1.35399	Diaph3	56419	-1.00629	Down*
	ENSMUSG00000034206	2356.56	-1.01158	0.0527675	-19.1705	1.23243	Polq	77782	-1.00578	Down*
	ENSMUSG00000031565	27.0684	-1.23508	0.281975	-4.38011	0.892269	Fgfr1	14182	-1.00337	Down*
	ENSMUSG00000006715	2290.49	-1.00168	0.0422098	-23.7309	1.25463	Gmnn	57441	-0.997981	Down*
	ENSMUSG00000037544	2482.31	-1.006	0.0679065	-14.8145	1.25463	Dlgap5	218977	-0.996309	Down*
	ENSMUSG00000023015	3168.8	-1.00206	0.0544636	-18.3986	1.14301	Racgap1	26934	-0.99587	Down*
	ENSMUSG00000030617	15.8722	-2.13318	0.578589	-3.68687	1.05661	Ccdc83	75338	-0.98974	Down*
	ENSMUSG00000032783	520.846	-1.01831	0.117022	-8.70186	1.71862	Troap	78733	-0.987989	Down*
	ENSMUSG00000037313	3299.75	-0.991842	0.0488271	-20.3134	1.14301	Tacc3	21335	-0.986883	Down*
	ENSMUSG00000040084	4042.45	-1.0012	0.0831458	-12.0415	1.68723	Bub1b	12236	-0.986456	Down*
	ENSMUSG00000039814	254.544	-1.03058	0.14244	-7.23516	1.96678	Xkr5	319581	-0.983827	Down*
	ENSMUSG00000034906	2781.37	-0.982692	0.0465226	-21.1229	1.25463	Ncaph	215387	-0.978189	Down*
	ENSMUSG00000031629	596.308	-0.994167	0.0889026	-11.1827	1.98735	Cenpu	71876	-0.97716	Down*
	ENSMUSG00000029910	4117.62	-0.978338	0.0384362	-25.4536	1.19218	Mad2l1	56150	-0.975276	Down*
	ENSMUSG00000059895	5231.4	0.979122	0.0439625	22.2718	1.68723	Ptp4a3	19245	0.975104	Up*
	ENSMUSG00000072980	569.778	-0.988064	0.0792262	-12.4714	1.98735	Oip5	70645	-0.974675	Down*
	ENSMUSG00000028438	716.132	-0.991494	0.0902491	-10.9862	1.98735	Kif24	109242	-0.973916	Down*
	ENSMUSG00000021697	300.737	-1.03434	0.163808	-6.31434	1.96678	Depdc1b	218581	-0.969434	Down*
	ENSMUSG00000007379	231.793	0.994924	0.107442	9.26007	1.85647	Dennd2c	329727	0.969412	Up*
	ENSMUSG00000007080	7471.17	-0.972474	0.0405125	-24.0043	1.14301	Pole	18973	-0.969063	Down*
	ENSMUSG00000069265	98.8914	-1.05433	0.191354	-5.50984	2.12431	H3c1	360198	-0.960201	Down*
	ENSMUSG00000078851	113.475	1.00441	0.138453	7.25451	1.71862	H2aw	319162	0.959626	Up*
	ENSMUSG00000036875	1819.18	-0.959738	0.0443704	-21.6301	1.68723	Dna2	327762	-0.955619	Down*
	ENSMUSG00000020723	91.8237	-1.06709	0.205623	-5.18957	1.86651	Cacng4	54377	-0.954632	Down*
	ENSMUSG00000038578	206.593	-0.999117	0.138323	-7.22309	2.12431	Susd1	634731	-0.954188	Down*
	ENSMUSG00000051235	1672.05	-0.973118	0.100662	-9.66718	1.62667	Gen1	209334	-0.950617	Down*
	ENSMUSG00000019214	1247.89	-0.960271	0.0733353	-13.0943	1.65334	Chtf18	214901	-0.948706	Down*
	ENSMUSG00000027583	142.1	1.00616	0.156374	6.43431	2.32151	Zbtb46	72147	0.946361	Up*
	ENSMUSG00000024521	826.608	0.956626	0.0692033	13.8234	1.71862	Pmaip1	58801	0.946354	Up*
	ENSMUSG00000037225	1942.62	-0.964353	0.0944653	-10.2085	1.68723	Fgf2	14173	-0.944603	Down*
	ENSMUSG00000041845	25.3593	1.34141	0.347513	3.86002	1.24591	Rhod	11854	0.937128	Up*
	ENSMUSG00000031342	1658.46	-0.947254	0.071949	-13.1656	1.6322	Gpm6b	14758	-0.936029	Down*
	ENSMUSG00000037846	47.2235	-1.20547	0.292689	-4.11862	1.24591	Rtkn2	170799	-0.933411	Down*
	ENSMUSG00000022360	9797.9	-0.935455	0.0316476	-29.5585	1.20928	Atad2	70472	-0.933348	Down*
	ENSMUSG00000100837	13.1635	1.76443	0.488189	3.61424	0.892269	1700063D05Rik	78500	0.931642	Up*
	ENSMUSG00000069114	542.376	0.937841	0.0662163	14.1633	1.87544	Zbtb10	229055	0.928326	Up*
	ENSMUSG00000032586	977.86	-0.967557	0.129698	-7.46009	1.81359	Traip	22036	-0.92745	Down*
	ENSMUSG00000000552	119.582	0.992621	0.161742	6.13706	2.12431	Zfp385a	29813	0.926392	Up*
	ENSMUSG00000022945	2243.31	-0.930692	0.0495534	-18.7816	1.35399	Chaf1b	110749	-0.925433	Down*
	ENSMUSG00000087060	150.817	-0.984082	0.158721	-6.2001	2.32151			-0.920128	Down*
	ENSMUSG00000062510	1095.92	-0.937171	0.10103	-9.27615	1.6322	Nsl1	381318	-0.913563	Down*
	ENSMUSG00000093726	84.2138	-1.09221	0.244631	-4.46474	2.32151			-0.911102	Down*
	ENSMUSG00000050910	65.4585	-1.0167	0.196519	-5.17353	1.00798	Cdr2l	237988	-0.909733	Down*
	ENSMUSG00000033705	28.517	1.26515	0.325102	3.89156	0.892269	Stard9	668880	0.90938	Up*
	ENSMUSG00000029366	3210.09	-0.907029	0.038376	-23.6353	1.19218	Dck	13178	-0.90383	Down*
	ENSMUSG00000052563	91.3107	-0.989074	0.17793	-5.55879	2.32151	D930048N14Rik	97775	-0.903742	Down*
	ENSMUSG00000056394	9398.78	-0.905462	0.0322509	-28.0756	1.20928	Lig1	16881	-0.90321	Down*
	ENSMUSG00000021287	429.508	-0.923995	0.0980129	-9.42728	1.85647	Xrcc3	74335	-0.901508	Down*
	ENSMUSG00000041147	2945.38	-0.914481	0.0771512	-11.8531	1.68723	Brca2	12190	-0.900963	Down*
	ENSMUSG00000069743	53.2843	-1.06662	0.234879	-4.54116	1.00798	Zfp820	75424	-0.900106	Down*
	ENSMUSG00000097755	59.1479	-1.18629	0.294744	-4.02482	2.03098			-0.899752	Down*
	ENSMUSG00000028312	9434.08	-0.89846	0.0482937	-18.6041	1.20928	Smc2	14211	-0.893281	Down*
	ENSMUSG00000078202	100.943	-0.947678	0.146054	-6.48856	2.12431	Nrarp	67122	-0.892583	Down*
	ENSMUSG00000020593	695.27	0.90178	0.0713841	12.6328	1.81359	Lpin1	14245	0.890111	Up*
	ENSMUSG00000001288	251.656	0.917084	0.107077	8.56471	1.87544	Rarg	19411	0.889314	Up*
	ENSMUSG00000032218	1257.37	-0.910011	0.101453	-8.9698	1.6322	Ccnb2	12442	-0.885145	Down*
	ENSMUSG00000090877	124.978	0.961816	0.169944	5.6596	2.12431	Hspa1b	15511	0.882586	Up*
	ENSMUSG00000028332	206.27	-0.920737	0.125215	-7.35325	2.12431	Hemgn	93966	-0.880984	Down*
	ENSMUSG00000097145	184.368	0.938467	0.148134	6.33526	1.86651	9230114K14Rik	414108	0.88043	Up*
	ENSMUSG00000081455	66.8958	-1.16193	0.289903	-4.00798	1.66068			-0.880368	Down*
	ENSMUSG00000059323	1352.87	-0.904468	0.100775	-8.9751	1.68723	Tonsl	72749	-0.879731	Down*
	ENSMUSG00000097439	46.2605	1.63366	0.460016	3.55131	0.892269			0.878383	Up*
	ENSMUSG00000005125	688.34	0.903131	0.101454	8.90186	1.81359	Ndrg1	17988	0.877953	Up*
	ENSMUSG00000109812	48.3817	1.00641	0.208458	4.82791	1.24591			0.877222	Up*
	ENSMUSG00000024795	3201.57	-0.878303	0.0545603	-16.0979	1.47971	Kif20b	240641	-0.871412	Down*
	ENSMUSG00000036086	730.63	-0.894376	0.100257	-8.92081	1.98735	Zranb3	226409	-0.869454	Down*
	ENSMUSG00000022074	1265.01	0.87417	0.0470873	18.5649	1.68723	Tnfrsf10b	21933	0.869055	Up*
	ENSMUSG00000063810	1474.9	-0.880546	0.0728592	-12.0856	1.62667	Alms1	236266	-0.86789	Down*
	ENSMUSG00000047996	218.385	-0.926596	0.147862	-6.26664	2.32151	Prrg1	546336	-0.867492	Down*
	ENSMUSG00000095865	3214.85	-0.880185	0.0740035	-11.8938	1.68723			-0.867088	Down*
	ENSMUSG00000030978	17515.3	-0.86865	0.029513	-29.4328	1.68723	Rrm1	20133	-0.86666	Down*
	ENSMUSG00000044966	316.683	-0.89586	0.10844	-8.26133	1.71862	Fbxo48	319701	-0.866113	Down*
	ENSMUSG00000035455	4248.4	-0.866721	0.0305487	-28.3718	1.19218	Fignl1	60530	-0.86458	Down*
	ENSMUSG00000054612	179.401	0.892358	0.111268	8.01989	2.32151	Mgmt	17314	0.860549	Up*
	ENSMUSG00000067599	20.5063	1.40344	0.38871	3.61051	0.892269	Klra7	16638	0.860008	Up*
	ENSMUSG00000024778	1192.34	0.865495	0.0605104	14.3033	1.69244	Fas	14102	0.856715	Up*
	ENSMUSG00000107278	86.3206	-0.948747	0.179157	-5.29562	1.86651			-0.854961	Down*
	ENSMUSG00000037466	752.746	-0.871107	0.0835305	-10.4286	1.71862	Tedc1	104732	-0.853728	Down*
	ENSMUSG00000032815	1714.98	-0.87466	0.0939606	-9.3088	1.68723	Fanca	14087	-0.852243	Down*
	ENSMUSG00000057406	10405	-0.856991	0.0474294	-18.0688	0.854904	Nsd2	107823	-0.851618	Down*
	ENSMUSG00000041782	4906.72	0.856168	0.048656	17.5964	1.12466	Lad1	16763	0.850493	Up*
	ENSMUSG00000005233	1059.02	-0.859077	0.062176	-13.8168	1.69244	Spc25	66442	-0.849648	Down*
	ENSMUSG00000014599	1680.76	-0.922235	0.160764	-5.73657	1.69244	Csf1	12977	-0.848241	Down*
	ENSMUSG00000031669	866.844	-0.860137	0.0696203	-12.3547	1.90962	Gins3	78833	-0.848162	Down*
	ENSMUSG00000039187	1819.15	-0.851966	0.0441177	-19.3112	1.35399	Fanci	208836	-0.847289	Down*
	ENSMUSG00000019850	3843.11	0.851725	0.0572462	14.8783	1.19218	Tnfaip3	21929	0.843676	Up*
	ENSMUSG00000037474	5830.67	-0.844574	0.0257416	-32.8097	0.854904	Dtl	76843	-0.842989	Down*
	ENSMUSG00000027720	1558.99	0.857717	0.0870063	9.85811	1.6322	Il2	16183	0.83811	Up*
	ENSMUSG00000027490	1476.28	-0.840239	0.0422468	-19.8888	1.69244	E2f1	13555	-0.835845	Down*
	ENSMUSG00000027454	1144.32	-0.846	0.0648718	-13.0411	1.62667	Gins1	69270	-0.835365	Down*
	ENSMUSG00000065087	190.411	1.20379	0.320518	3.75577	2.61323	Snord22	100127111	0.834591	Up*
	ENSMUSG00000025792	470.226	-0.854141	0.0875254	-9.75878	1.87544	Slc25a10	27376	-0.834102	Down*
	ENSMUSG00000085148	157.015	0.901765	0.153352	5.88037	2.12431	Mir22hg	100042498	0.833388	Up*
	ENSMUSG00000036377	48.0278	-1.48228	0.422599	-3.50753	2.03098	Cracd	320827	-0.828431	Down*
	ENSMUSG00000112808	10391.3	-0.830793	0.0345307	-24.0595	1.20928			-0.827818	Down*
	ENSMUSG00000038252	9073.29	-0.834747	0.0578436	-14.4311	1.14301	Ncapd2	68298	-0.826175	Down*
	ENSMUSG00000117050	3.8619	4.52097	1.16065	3.89522	0.0301317			0.82363	Up*
	ENSMUSG00000026134	2184.15	-0.827146	0.0386453	-21.4036	1.28226	Prim2	19076	-0.823366	Down*
	ENSMUSG00000056531	254.68	-0.89776	0.158721	-5.6562	1.85647	Ccdc18	73254	-0.822264	Down*
	ENSMUSG00000044005	181.616	-0.91496	0.174326	-5.24857	1.71862	Gls2	216456	-0.821436	Down*
	ENSMUSG00000073598	152.66	-0.885591	0.148066	-5.98105	2.32151	1700066B19Rik	73449	-0.82079	Down*
	ENSMUSG00000094777	1045.54	-1.11803	0.288501	-3.87531	1.6322	H2ac24	319171	-0.820284	Down*
	ENSMUSG00000108852	34.9024	1.82079	0.528197	3.44719	1.24591			0.820241	Up*
	ENSMUSG00000004891	40.4072	-1.09022	0.276298	-3.94581	1.00798	Nes	18008	-0.819483	Down*
	ENSMUSG00000071547	281.958	-0.847869	0.10172	-8.33534	1.71862	Nt5dc2	70021	-0.819254	Down*
	ENSMUSG00000037944	15960	0.820237	0.0372022	22.0481	1.16228	Ccr7	12775	0.816677	Up*
	ENSMUSG00000028044	2605	-0.818708	0.0414594	-19.7472	1.68723	Cks1b	54124	-0.814241	Down*
	ENSMUSG00000051278	1795.92	-0.818718	0.0476515	-17.1813	1.68723	Zgrf1	71643	-0.81276	Down*
	ENSMUSG00000025001	10241.2	-0.815487	0.0363508	-22.4338	1.68723	Hells	15201	-0.812047	Down*
	ENSMUSG00000025154	1217.18	-0.833467	0.0897532	-9.28621	1.62667	Arhgap19	71085	-0.81113	Down*
	ENSMUSG00000036768	4209.83	-0.820575	0.060919	-13.4699	1.68723	Kif15	209737	-0.810644	Down*
	ENSMUSG00000035901	1386.63	0.828474	0.0827533	10.0114	1.65334	Dennd5a	19347	0.809592	Up*
	ENSMUSG00000037363	308.502	0.836151	0.0973336	8.59057	1.87544	Letm2	270035	0.809499	Up*
	ENSMUSG00000044934	2543.91	-0.816416	0.0513353	-15.9036	1.25463	Zfp367	238673	-0.809414	Down*
	ENSMUSG00000041959	3066.96	0.809631	0.0392744	20.6147	1.19218	S100a10	20194	0.805533	Up*
	ENSMUSG00000020401	873.534	-0.820177	0.0760199	-10.789	1.81359	Fam71b	432552	-0.804156	Down*
	ENSMUSG00000055541	145.805	-0.922655	0.191042	-4.82959	2.61323	Lair1	52855	-0.803482	Down*
	ENSMUSG00000002835	4689.49	-0.818238	0.0740867	-11.0443	1.47971	Chaf1a	27221	-0.803012	Down*
	ENSMUSG00000037020	821.411	-0.828423	0.0965098	-8.58382	1.98735	Wdr62	233064	-0.801743	Down*
	ENSMUSG00000022177	1164.99	-0.816502	0.0730453	-11.178	1.68723	Haus4	219072	-0.801666	Down*
	ENSMUSG00000049303	21.3535	-1.70642	0.499284	-3.41773	1.05661	Syt12	171180	-0.799425	Down*
	ENSMUSG00000021367	353.789	-0.911398	0.188482	-4.83547	1.71862	Edn1	13614	-0.793782	Down*
	ENSMUSG00000061533	876.585	-0.827103	0.11154	-7.41532	1.90962	Cep128	75216	-0.789678	Down*
	ENSMUSG00000020808	260.271	-0.875745	0.164001	-5.33988	1.71862	Pimreg	109212	-0.788979	Down*
	ENSMUSG00000054434	376.69	0.831207	0.121668	6.83174	1.85647	Tmem120b	330189	0.785691	Up*
	ENSMUSG00000027496	1535.89	-0.797965	0.066325	-12.0311	1.68723	Aurka	20878	-0.785264	Down*
	ENSMUSG00000074207	34.7272	1.01547	0.253307	4.00887	0.892269	Adh1	11522	0.781051	Up*
	ENSMUSG00000033970	1956.25	-0.783713	0.0509812	-15.3726	1.28226	Rfc3	69263	-0.776114	Down*
	ENSMUSG00000073705	533.275	-0.794115	0.0823312	-9.64537	1.71862	Cenps	69928	-0.77355	Down*
	ENSMUSG00000097418	1544.36	0.783593	0.0583977	13.4182	1.6322	Mir155hg	100653389	0.77348	Up*
	ENSMUSG00000036026	842.978	0.78848	0.0711632	11.0799	1.98735	Tmem63b	224807	0.773275	Up*
	ENSMUSG00000049539	37.312	-1.16838	0.323081	-3.61638	0.892269	H1f1	80838	-0.770397	Down*
	ENSMUSG00000050538	40.3344	-1.05113	0.273616	-3.8416	1.66068	B230217C12Rik	68127	-0.769747	Down*
	ENSMUSG00000055148	864.442	0.789456	0.0842667	9.36853	1.90962	Klf2	16598	0.767509	Up*
	ENSMUSG00000033847	160.188	-0.832428	0.141689	-5.87504	1.71862	Pla2g4c	232889	-0.766425	Down*
	ENSMUSG00000022833	724.268	-0.777016	0.0655573	-11.8525	1.90962	Ccdc14	239839	-0.763819	Down*
	ENSMUSG00000027331	1378.05	-0.772206	0.0612716	-12.603	1.62667	Knstrn	51944	-0.760608	Down*
	ENSMUSG00000027959	1161.05	-0.778442	0.0773233	-10.0674	1.6322	Sass6	72776	-0.759672	Down*
	ENSMUSG00000097750	72.076	0.870482	0.178407	4.87919	2.32151			0.759598	Up*
	ENSMUSG00000008167	301.992	0.782423	0.0880152	8.88963	1.93198	Fbxw9	68628	0.757745	Up*
	ENSMUSG00000000753	106.195	-1.00333	0.255544	-3.92627	1.71862	Serpinf1	20317	-0.756244	Down*
	ENSMUSG00000023341	38.1789	1.22474	0.348773	3.51156	2.03098	Mx2	17858	0.755322	Up*
	ENSMUSG00000052684	1673.32	0.768549	0.065555	11.7237	1.65334	Jun	16476	0.755004	Up*
	ENSMUSG00000063445	546.923	-0.770618	0.0713839	-10.7954	1.87544	Nmral1	67824	-0.754458	Down*
	ENSMUSG00000030103	6001.68	0.761251	0.0544057	13.9921	1.68723	Bhlhe40	20893	0.751908	Up*
	ENSMUSG00000027115	820.826	-0.771825	0.078877	-9.78518	1.90962	Kif18a	228421	-0.751828	Down*
	ENSMUSG00000054717	12122.9	-0.760059	0.0518833	-14.6494	0.854904	Hmgb2	97165	-0.751567	Down*
	ENSMUSG00000006678	4856.2	-0.754837	0.0338691	-22.2869	1.14301	Pola1	18968	-0.751251	Down*
	ENSMUSG00000069266	125.205	-0.833455	0.155125	-5.37281	2.32151	H4c2	326620	-0.750333	Down*
	ENSMUSG00000037060	142.655	-1.9856	0.591254	-3.35829	1.71862	Cavin3	109042	-0.744984	Down*
	ENSMUSG00000101355	41.7496	-1.52034	0.454377	-3.34598	1.00798	H3c10	319152	-0.742966	Down*
	ENSMUSG00000020806	456.678	0.770591	0.091442	8.4271	1.93198	Rhbdf2	217344	0.742772	Up*
	ENSMUSG00000003873	3392.98	0.746241	0.0415598	17.9558	1.47971	Bax	12028	0.740632	Up*
	ENSMUSG00000030854	1355.67	-0.768832	0.0931676	-8.25215	1.62667	Ptpn5	19259	-0.739679	Down*
	ENSMUSG00000047139	432.493	0.766759	0.0909571	8.42989	1.85647	Cd24a	12484	0.738959	Up*
	ENSMUSG00000069833	3056.35	0.765333	0.0902544	8.47974	1.14301	Ahnak	66395	0.737896	Up*
	ENSMUSG00000026814	132.882	0.887646	0.203449	4.36299	2.61323	Eng	13805	0.731559	Up*
	ENSMUSG00000017550	4155.77	-0.737847	0.0445499	-16.5622	1.14301	Atad5	237877	-0.731196	Down*
	ENSMUSG00000025289	854.754	-0.74051	0.0553771	-13.3721	1.98735	Prdx4	53381	-0.730151	Down*
	ENSMUSG00000017692	83.685	-0.842951	0.175277	-4.80925	1.86651	Rhbdl3	246104	-0.729955	Down*
	ENSMUSG00000087412	1231.52	0.819665	0.159208	5.14839	1.65334	Gm15501	100040298	0.727438	Up*
	ENSMUSG00000030616	690.587	-0.750792	0.0846621	-8.8681	1.98735	Sytl2	83671	-0.725927	Down*
	ENSMUSG00000006398	2906.16	-0.738171	0.0598162	-12.3407	1.25463	Cdc20	107995	-0.725902	Down*
	ENSMUSG00000022881	2267.37	-0.729489	0.0353162	-20.6559	1.35399	Rfc4	106344	-0.725243	Down*
	ENSMUSG00000036106	58.9938	-0.876923	0.200161	-4.3811	1.24591	Prr5	109270	-0.724388	Down*
	ENSMUSG00000020653	172.722	-0.7677	0.110976	-6.9177	2.61323	Klf11	194655	-0.724183	Down*
	ENSMUSG00000026073	58.1289	0.907336	0.217736	4.16715	2.03098	Il1r2	16178	0.72411	Up*
	ENSMUSG00000048416	70.2319	-1.0844	0.300996	-3.6027	2.61323	Mlf1	17349	-0.724102	Down*
	ENSMUSG00000039232	1427.92	0.74081	0.0718455	10.3111	1.65334	Stx11	74732	0.722855	Up*
	ENSMUSG00000079547	75.8544	-0.884576	0.205515	-4.3042	2.61323	H2-DMb1	14999	-0.722486	Down*
	ENSMUSG00000045751	2626.22	-0.729401	0.0469529	-15.5347	1.35399	Mms22l	212377	-0.721784	Down*
	ENSMUSG00000039153	339.136	0.818674	0.162988	5.02291	1.87544	Runx2	12393	0.720224	Up*
	ENSMUSG00000027699	2015.73	-0.739223	0.0752366	-9.82532	1.25463	Ect2	13605	-0.719305	Down*
	ENSMUSG00000063953	36.1401	-1.01201	0.271034	-3.73391	0.892269	Amd2	100041585	-0.71893	Down*
	ENSMUSG00000003824	823.113	-0.740591	0.0784535	-9.43987	1.71862	Syce2	71846	-0.718879	Down*
	ENSMUSG00000026630	103.526	-0.970141	0.252043	-3.8491	1.71862	Batf3	381319	-0.717505	Down*
	ENSMUSG00000018102	49.2194	0.99356	0.26308	3.77665	1.24591	H2bc4	68024	0.71737	Up*
	ENSMUSG00000020241	10.2216	-1.71	0.519461	-3.29187	0.267666	Col6a2	12834	-0.715928	Down*
	ENSMUSG00000030528	3617.01	-0.722947	0.0538136	-13.4343	1.12466	Blm	12144	-0.712631	Down*
	ENSMUSG00000022364	784.301	-0.730017	0.0721215	-10.122	1.81359	Tbc1d31	210544	-0.711314	Down*
	ENSMUSG00000029499	150.185	-0.800422	0.154385	-5.18459	2.32151	Pxmp2	19301	-0.711066	Down*
	ENSMUSG00000054115	973.253	-0.721761	0.0558474	-12.9238	1.98735	Skp2	27401	-0.710574	Down*
	ENSMUSG00000090527	19.8429	1.12785	0.322864	3.49328	0.599057	Aadacl2fm2	433597	0.708639	Up*
	ENSMUSG00000029730	15700.4	-0.709545	0.0179685	-39.4883	1.14301	Mcm7	17220	-0.708387	Down*
	ENSMUSG00000041831	288.419	0.759858	0.118474	6.41371	1.87544	Sytl3	83672	0.708105	Up*
	ENSMUSG00000018986	1329.1	-0.718618	0.0543622	-13.2191	1.68723	Slfn3	20557	-0.707938	Down*
	ENSMUSG00000042208	912.029	-0.738429	0.0917383	-8.04929	1.98009	0610010F05Rik	71675	-0.707682	Down*
	ENSMUSG00000029304	114.796	-1.06077	0.295561	-3.589	2.32151	Spp1	20750	-0.70753	Down*
	ENSMUSG00000055184	396.933	-0.743747	0.101671	-7.31527	1.87544	Fam72a	108900	-0.705666	Down*
	ENSMUSG00000021701	1021.08	0.723668	0.0707915	10.2225	1.90962	Plk2	20620	0.705347	Up*
	ENSMUSG00000075511	332.358	-0.786727	0.147273	-5.34196	1.85647			-0.704767	Down*
	ENSMUSG00000075266	632.903	-0.725578	0.0762022	-9.52176	1.71862	Cenpw	66311	-0.704258	Down*
	ENSMUSG00000082286	210.956	0.757179	0.119323	6.34561	2.32151			0.704175	Up*
	ENSMUSG00000030600	96.6934	-0.794084	0.155317	-5.11268	2.32151	Lrfn1	80749	-0.701817	Down*
	ENSMUSG00000039221	5840.33	-0.707191	0.0474195	-14.9135	0.854904	Rpl22l1	68028	-0.698849	Down*
	ENSMUSG00000111662	41.1353	-1.22033	0.361746	-3.37345	2.03098			-0.696205	Down*
	ENSMUSG00000031821	1500.48	-0.703044	0.0436428	-16.1091	1.69244	Gins2	272551	-0.695918	Down*
	ENSMUSG00000027074	1607.55	-0.712464	0.0672519	-10.594	1.6322	Slc43a3	58207	-0.695473	Down*
	ENSMUSG00000028977	330.47	0.74822	0.118919	6.29187	1.71862	Casz1	69743	0.694371	Up*
	ENSMUSG00000025758	2785.14	-0.704059	0.0518928	-13.5676	1.25463	Plk4	20873	-0.693915	Down*
	ENSMUSG00000021668	1560.03	0.709141	0.0667915	10.6172	1.68723	Polk	27015	0.69223	Up*
	ENSMUSG00000062309	72.0736	-0.795411	0.162353	-4.89926	1.71862	Rpp25	102614	-0.692013	Down*
	ENSMUSG00000000078	4956.55	0.696933	0.0488708	14.2607	1.12466	Klf6	23849	0.687773	Up*
	ENSMUSG00000019303	713.102	-0.697957	0.0606347	-11.5109	1.81359	Psmc3ip	19183	-0.683686	Down*
	ENSMUSG00000009575	19765.4	-0.693407	0.0509118	-13.6198	1.68723	Cbx5	12419	-0.683336	Down*
	ENSMUSG00000037325	95.9166	-0.891053	0.224158	-3.97511	2.61323	Bbs7	71492	-0.683324	Down*
	ENSMUSG00000069206	755.973	0.708819	0.0816153	8.68487	1.81359	Zfp874a	238692	0.682904	Up*
	ENSMUSG00000074794	1592.54	0.690345	0.0455828	15.1449	1.69244	Arrdc3	105171	0.682247	Up*
	ENSMUSG00000027811	574.043	-0.699121	0.0672756	-10.3919	1.98735	4930579G24Rik	75939	-0.681445	Down*
	ENSMUSG00000024742	5027.4	-0.684599	0.0295915	-23.135	1.14301	Fen1	14156	-0.681174	Down*
	ENSMUSG00000097779	88.0271	0.805308	0.176362	4.56621	2.61323			0.678909	Up*
	ENSMUSG00000041406	1373.53	-0.697912	0.0697873	-10.0006	1.68723	BC055324	381306	-0.678754	Down*
	ENSMUSG00000044072	29.18	-1.67226	0.517347	-3.23237	1.00798	Eml6	237711	-0.6779	Down*
	ENSMUSG00000097039	641.308	0.700022	0.0800339	8.74657	1.71862	Pvt1	19296	0.674563	Up*
	ENSMUSG00000043633	104.634	0.850629	0.20605	4.12826	2.12431	Fam221b	242408	0.673615	Up*
	ENSMUSG00000033222	2838.8	-0.680703	0.0423938	-16.0567	1.25463	Ttf2	74044	-0.673518	Down*
	ENSMUSG00000042262	980.919	0.694466	0.0750872	9.2488	1.98009	Ccr8	12776	0.671894	Up*
	ENSMUSG00000047428	31.0084	-0.930134	0.247472	-3.75854	0.892269	Dlk2	106565	-0.67172	Down*
	ENSMUSG00000044702	965.035	-0.700489	0.0849857	-8.24243	1.90962	Palb2	233826	-0.671575	Down*
	ENSMUSG00000048218	397.43	0.694903	0.0817559	8.49973	1.85647	Amigo2	105827	0.667891	Up*
	ENSMUSG00000047407	1723.89	0.675582	0.0465996	14.4976	1.6322	Tgif1	21815	0.666737	Up*
	ENSMUSG00000003546	198.345	0.700245	0.0923183	7.58512	1.86651	Klc4	74764	0.665649	Up*
	ENSMUSG00000051811	41.0244	1.00493	0.283894	3.53982	1.66068	Cox6b2	333182	0.663471	Up*
	ENSMUSG00000087213	139.381	-0.741421	0.137873	-5.37759	2.61323	2810408I11Rik	69941	-0.663372	Down*
	ENSMUSG00000015112	1145.44	-0.675923	0.0639403	-10.5712	1.69244	Slc25a13	50799	-0.658974	Down*
	ENSMUSG00000037411	154.025	0.924984	0.249608	3.70575	2.32151	Serpine1	18787	0.657199	Up*
	ENSMUSG00000045394	352.873	-0.685479	0.083386	-8.22055	1.87544	Epcam	17075	-0.656604	Down*
	ENSMUSG00000078532	32.4361	-1.02715	0.296949	-3.45901	1.66068	Nkain1	67149	-0.650837	Down*
	ENSMUSG00000098318	257.153	-0.741525	0.147353	-5.03229	1.85647	Lockd	381822	-0.649419	Down*
	ENSMUSG00000028884	3234.98	-0.652222	0.0296352	-22.0084	1.68723	Rpa2	19891	-0.648452	Down*
	ENSMUSG00000068101	535.029	-0.683056	0.0929585	-7.34797	1.87544	Cenpm	66570	-0.646381	Down*
	ENSMUSG00000027353	1105.5	-0.660891	0.0617671	-10.6997	1.65334	Mcm8	66634	-0.644484	Down*
	ENSMUSG00000029763	3303.78	0.649786	0.0350762	18.525	1.19218	Exoc4	20336	0.644454	Up*
	ENSMUSG00000038059	187.194	0.72065	0.134123	5.37303	2.32151	Smim3	106878	0.643787	Up*
	ENSMUSG00000029363	3690.57	-0.65302	0.0463908	-14.0765	1.12466	Rfc5	72151	-0.643704	Down*
	ENSMUSG00000111329	13.1574	1.16606	0.355286	3.28203	0.892269	A830035O19Rik	100101457	0.641019	Up*
	ENSMUSG00000020890	26.7534	-0.956414	0.269007	-3.55536	0.892269	Gucy2e	14919	-0.640918	Down*
	ENSMUSG00000054364	354.144	0.667888	0.0806022	8.28623	1.87544	Rhob	11852	0.639815	Up*
	ENSMUSG00000004642	7808.55	-0.641132	0.0242964	-26.3879	1.68723	Slbp	20492	-0.638529	Down*
	ENSMUSG00000002602	400.184	0.738342	0.152659	4.83655	1.87544	Axl	26362	0.636742	Up*
	ENSMUSG00000040128	3125.66	0.640278	0.0311198	20.5746	1.68723	Pnrc1	108767	0.635986	Up*
	ENSMUSG00000025577	949.744	-0.652764	0.0641535	-10.175	1.98735	Cbx2	12416	-0.634666	Down*
	ENSMUSG00000024590	9275.39	-0.638194	0.0290012	-22.0058	1.68723	Lmnb1	16906	-0.634451	Down*
	ENSMUSG00000078762	1092.26	-0.655289	0.0698408	-9.38261	1.6322	Haus5	71909	-0.633845	Down*
	ENSMUSG00000021025	6886.67	0.63761	0.0381611	16.7084	1.14301	Nfkbia	18035	0.631092	Up*
	ENSMUSG00000028587	1680.37	-0.640795	0.0523478	-12.2411	1.6322	Orc1	18392	-0.628517	Down*
	ENSMUSG00000042622	190.084	0.681305	0.109563	6.21839	2.61323	Maff	17133	0.628472	Up*
	ENSMUSG00000019235	26.9748	-1.06632	0.319785	-3.3345	1.24591	Rps6kl1	238323	-0.626715	Down*
	ENSMUSG00000097767	10.3333	-1.99575	0.624663	-3.19493	0.250488	Miat	330166	-0.624987	Down*
	ENSMUSG00000002409	123.157	0.686655	0.118094	5.81447	1.86651	Dyrk1b	13549	0.624822	Up*
	ENSMUSG00000026048	1459.81	0.639213	0.0564868	11.3162	1.69244	Ercc5	22592	0.624821	Up*
	ENSMUSG00000019122	121.566	0.791202	0.192747	4.10487	2.32151	Ccl9	20308	0.623447	Up*
	ENSMUSG00000055884	2160.8	-0.652276	0.0813491	-8.01823	1.68723	Fancm	104806	-0.622589	Down*
	ENSMUSG00000045106	11.0408	1.58832	0.505783	3.14031	0.250488	Ccdc73	211936	0.622139	Up*
	ENSMUSG00000036019	114.623	0.779206	0.186508	4.17788	1.86651	Tmtc2	278279	0.62183	Up*
	ENSMUSG00000029101	325.752	0.684915	0.119334	5.73948	1.93198	Rgs12	71729	0.62132	Up*
	ENSMUSG00000024525	877.758	-0.629854	0.0550553	-11.4404	1.71862	Impa2	114663	-0.615906	Down*
	ENSMUSG00000027160	700.119	-0.645417	0.081258	-7.94282	1.90962	Ccdc34	68201	-0.615345	Down*
	ENSMUSG00000035778	1734.35	0.627475	0.0512889	12.2341	1.6322	Ggta1	14594	0.615335	Up*
	ENSMUSG00000024079	1495.64	-0.631199	0.058959	-10.7057	1.69244	Eif2ak2	19106	-0.615207	Down*
	ENSMUSG00000025395	3980.03	-0.621392	0.0382732	-16.2357	1.12466	Prim1	19075	-0.614585	Down*
	ENSMUSG00000085156	1724.35	0.62533	0.0488219	12.8084	1.65334	Snhg15	100041286	0.614294	Up*
	ENSMUSG00000032715	116.12	0.738954	0.165595	4.46242	2.12431	Trib3	228775	0.613521	Up*
	ENSMUSG00000043419	289.564	-0.651072	0.0910558	-7.15025	1.85647	Rnf227	80515	-0.613282	Down*
	ENSMUSG00000022330	28.7217	4.03454	1.11217	3.62762	1.66068	Osr2	107587	0.612295	Up*
	ENSMUSG00000040749	445.144	-0.641034	0.080188	-7.99414	1.87544	Siah1b	20438	-0.611506	Down*
	ENSMUSG00000003380	748.25	0.628655	0.0608857	10.3252	1.98735	Rabac1	14470	0.611484	Up*
	ENSMUSG00000016239	241.634	-0.673818	0.118023	-5.70919	1.87544	Lonrf3	74365	-0.610203	Down*
	ENSMUSG00000027242	3578.58	-0.615058	0.0367052	-16.7567	1.68723	Wdr76	241627	-0.608715	Down*
	ENSMUSG00000059791	663.011	-0.629311	0.0667045	-9.43431	1.90962	Nrm	106582	-0.608637	Down*
	ENSMUSG00000024190	448.44	0.633033	0.074075	8.54583	1.71862	Dusp1	19252	0.607569	Up*
	ENSMUSG00000004837	7312.06	0.614728	0.0399419	15.3906	1.20928	Grap	71520	0.607204	Up*
	ENSMUSG00000024301	550.204	-0.635766	0.0789342	-8.05438	1.85647	Kifc5b	16580	-0.606872	Down*
	ENSMUSG00000035769	182.099	-0.720041	0.156745	-4.59372	2.32151	Xylb	102448	-0.606352	Down*
	ENSMUSG00000020331	36.2604	-0.998797	0.297849	-3.35336	1.00798	Hcn2	15166	-0.604856	Down*
	ENSMUSG00000037572	6063.45	-0.614969	0.0483366	-12.7226	1.68723	Wdhd1	218973	-0.603916	Down*
	ENSMUSG00000103445	85.7544	-0.774513	0.191391	-4.04675	1.71862			-0.603661	Down*
	ENSMUSG00000094411	9.33995	-1.8755	0.59698	-3.14164	0.267666	Snord16a	100217453	-0.603424	Down*
	ENSMUSG00000073409	2316.06	0.60872	0.0338938	17.9596	1.35399	H2-Q6	110557	0.603245	Up*
	ENSMUSG00000107008	343.873	-0.705626	0.148779	-4.74279	1.87544	Gm2762	100040421	-0.602632	Down*
	ENSMUSG00000022673	19972.3	-0.603842	0.0192561	-31.3584	1.14301	Mcm4	17217	-0.602063	Down*
	ENSMUSG00000021696	61.1006	-0.81009	0.211311	-3.83363	1.66068	Elovl7	74559	-0.601838	Down*
	ENSMUSG00000036902	1139.99	-0.627827	0.0765836	-8.19794	1.6322	Neto2	74513	-0.600247	Down*
	ENSMUSG00000052798	6008.81	-0.603397	0.0333831	-18.0749	0.854904	Nup107	103468	-0.59803	Down*
	ENSMUSG00000037999	2735.86	0.605706	0.0417688	14.5014	1.23243	Arap2	212285	0.59732	Up*
	ENSMUSG00000027203	7073.02	-0.60105	0.028727	-20.9228	1.16228	Dut	110074	-0.597062	Down*
	ENSMUSG00000037126	30.372	1.23633	0.393571	3.14131	2.03098	Psd	73728	0.595873	Up*
	ENSMUSG00000027342	24249.5	-0.597997	0.024143	-24.7689	1.14301	Pcna	18538	-0.595166	Down*
	ENSMUSG00000045362	1099.5	0.609929	0.0562833	10.8368	1.69244	Tnfrsf26	244237	0.594731	Up*
	ENSMUSG00000025059	754.005	-0.640033	0.0982872	-6.51186	1.98009	Gk	14933	-0.594431	Down*
	ENSMUSG00000027635	1357.07	-0.607594	0.0540058	-11.2505	1.69244	Dsn1	66934	-0.593554	Down*
	ENSMUSG00000038775	43.739	-0.918013	0.265997	-3.45121	1.24591	Vill	22351	-0.593242	Down*
	ENSMUSG00000020492	1206.11	-0.618662	0.0746531	-8.28716	1.65334	Ska2	66140	-0.592021	Down*
	ENSMUSG00000019845	1049.25	-0.619381	0.0757391	-8.17782	1.62667	Tube1	71924	-0.591969	Down*
	ENSMUSG00000029591	3621.53	-0.597091	0.0329755	-18.1071	1.12466	Ung	22256	-0.591792	Down*
	ENSMUSG00000013155	526.886	-0.620917	0.078215	-7.93859	1.85647	Enkd1	102124	-0.591701	Down*
	ENSMUSG00000028362	15043.9	0.599126	0.0391501	15.3033	1.14301	Tnfsf8	21949	0.591673	Up*
	ENSMUSG00000002996	804.318	0.616419	0.0739439	8.3363	1.98735	Hbp1	73389	0.590185	Up*
	ENSMUSG00000034303	394.385	-0.631451	0.0942368	-6.70068	1.85647	Ccdc15	245902	-0.589062	Down*
	ENSMUSG00000050556	132.416	-0.728882	0.171199	-4.25751	1.71862	Kcnb1	16500	-0.588633	Down*
	ENSMUSG00000040621	1329.44	-0.599901	0.0486257	-12.3371	1.69244	Gemin8	237221	-0.588383	Down*
	ENSMUSG00000007646	225.197	-0.660951	0.123517	-5.35111	1.87544	Rad51c	114714	-0.588204	Down*
	ENSMUSG00000023909	451.801	-0.623088	0.0853454	-7.30078	1.85647	Paqr4	76498	-0.588168	Down*
	ENSMUSG00000045730	98.5184	0.68335	0.141379	4.83345	1.86651	Adrb2	11555	0.587801	Up*
	ENSMUSG00000023908	2083.26	-0.599642	0.0493737	-12.145	1.25463	Pkmyt1	268930	-0.587757	Down*
	ENSMUSG00000033596	8589.53	-0.590487	0.0242005	-24.3998	0.854904	Rfwd3	234736	-0.587603	Down*
	ENSMUSG00000032113	2645.47	-0.597328	0.0449679	-13.2834	1.68723	Chek1	12649	-0.587444	Down*
	ENSMUSG00000006310	593.315	0.630051	0.0944193	6.6729	1.90962	Zbtb32	58206	0.587364	Up*
	ENSMUSG00000098488	104.813	0.899637	0.259519	3.46656	1.71862	Pla2g4b	211429	0.587185	Up*
	ENSMUSG00000039452	35.5238	1.07449	0.333969	3.21732	1.66068	Snx22	382083	0.587168	Up*
	ENSMUSG00000058838	110.921	1.05406	0.32574	3.2359	2.12431	Rps27a-ps2	619900	0.587143	Up*
	ENSMUSG00000040312	567.651	-0.640888	0.106833	-5.99898	1.71862	Cchcr1	240084	-0.586243	Down*
	ENSMUSG00000030790	25.8009	1.0948	0.342856	3.19317	1.66068	Adm	11535	0.584306	Up*
	ENSMUSG00000020739	5283.69	-0.590972	0.0371517	-15.907	1.47971	Nup85	445007	-0.584164	Down*
	ENSMUSG00000024014	9724.53	0.593379	0.0448138	13.241	1.20928	Pim1	18712	0.583494	Up*
	ENSMUSG00000022286	13.79	-1.41445	0.459861	-3.07583	0.892269	Grhl2	252973	-0.582794	Down*
	ENSMUSG00000043155	175.514	-0.663719	0.129595	-5.1215	2.12431	Hpdl	242642	-0.582769	Down*
	ENSMUSG00000020230	364.497	0.623739	0.0921402	6.76946	1.85647	Prmt2	15468	0.582714	Up*
	ENSMUSG00000030203	987.358	0.613119	0.0801384	7.65074	1.90962	Dusp16	70686	0.581921	Up*
	ENSMUSG00000019851	110.352	0.736608	0.178906	4.11728	2.32151	Perp	64058	0.581698	Up*
	ENSMUSG00000098090	641.688	-0.605026	0.0713839	-8.47567	1.98735	2700099C18Rik	77022	-0.580105	Down*
	ENSMUSG00000060639	318.51	-0.629104	0.102565	-6.1337	1.87544	H4c9	319158	-0.577926	Down*
	ENSMUSG00000090625	127.953	0.838625	0.233914	3.58519	2.32151			0.577742	Up*
	ENSMUSG00000086825	112.127	0.761925	0.194918	3.90895	2.32151			0.577378	Up*
	ENSMUSG00000026875	5142.69	0.584354	0.0388053	15.0586	1.68723	Traf1	22029	0.576839	Up*
	ENSMUSG00000026429	615.429	-0.597684	0.0656465	-9.10459	1.98735	Ube2t	67196	-0.57642	Down*
	ENSMUSG00000069662	500.228	0.61043	0.0840188	7.2654	1.85647	Marcks	17118	0.575812	Up*
	ENSMUSG00000022178	719.548	-0.649406	0.122932	-5.28262	1.98735	Ajuba	16475	-0.575609	Down*
	ENSMUSG00000099474	114.408	0.693878	0.155694	4.45667	1.71862	1700097N02Rik	67522	0.57512	Up*
	ENSMUSG00000035678	74.2552	0.728804	0.177557	4.10462	2.32151	Tnfsf9	21950	0.574331	Up*
	ENSMUSG00000004105	1342.39	-0.593998	0.0661695	-8.97692	1.69244	Angptl2	26360	-0.572248	Down*
	ENSMUSG00000033033	224.717	0.628582	0.107734	5.83456	1.86651	Calhm2	72691	0.571469	Up*
	ENSMUSG00000037894	12870.9	-0.574832	0.0287937	-19.9638	1.20928	H2az1	51788	-0.570637	Down*
	ENSMUSG00000069272	69.3115	-0.864126	0.248481	-3.47763	2.32151	H2ac8	319166	-0.57014	Down*
	ENSMUSG00000112980	558.151	-0.603381	0.0821496	-7.3449	1.71862	D430020J02Rik	319545	-0.569927	Down*
	ENSMUSG00000003352	395.772	0.618724	0.0996434	6.20938	1.93198	Cacnb3	12297	0.569671	Up*
	ENSMUSG00000072066	223.296	-0.63627	0.11674	-5.4503	1.71862	6720489N17Rik	211378	-0.5689	Down*
	ENSMUSG00000074867	503.763	-0.603852	0.0846719	-7.13167	1.93198	Zfp808	630579	-0.568236	Down*
	ENSMUSG00000019979	2630.18	0.583694	0.057058	10.2298	1.23243	Apaf1	11783	0.567327	Up*
	ENSMUSG00000079553	1468.08	-0.602213	0.0839197	-7.17606	1.65334	Kifc1	100502766	-0.567154	Down*
	ENSMUSG00000007659	5151.69	0.579709	0.0509522	11.3775	1.12466	Bcl2l1	12048	0.566608	Up*
	ENSMUSG00000030309	414.985	-0.596779	0.0790749	-7.54701	1.71862	Caprin2	232560	-0.565521	Down*
	ENSMUSG00000037151	456.849	-0.58919	0.0693466	-8.49631	1.85647	Lrrc20	216011	-0.56505	Down*
	ENSMUSG00000004099	25034	-0.566938	0.0250291	-22.6512	1.68723	Dnmt1	13433	-0.563732	Down*
	ENSMUSG00000030722	1055.66	-0.587696	0.069255	-8.48598	1.6322	Nfatc2ip	18020	-0.563561	Down*
	ENSMUSG00000034457	17.7868	1.95242	0.630779	3.09525	0.599057	Eda2r	245527	0.56354	Up*
	ENSMUSG00000025358	4613.58	-0.566748	0.0262136	-21.6204	1.47971	Cdk2	12566	-0.563231	Down*
	ENSMUSG00000032601	3343.82	-0.588915	0.0721933	-8.15747	1.19218	Prkar2a	19087	-0.562679	Down*
	ENSMUSG00000102278	54.3943	-0.79962	0.220017	-3.63436	0.892269			-0.562332	Down*
	ENSMUSG00000044162	301.937	0.637507	0.123324	5.16936	1.71862	Tnip3	414084	0.561235	Up*
	ENSMUSG00000005410	17696.3	-0.56256	0.0220894	-25.4674	1.16228	Mcm5	17218	-0.560048	Down*
	ENSMUSG00000061482	94.1999	-0.707229	0.17124	-4.13004	1.86651	H4c4	319156	-0.559959	Down*
	ENSMUSG00000021214	690.538	-0.600861	0.0904558	-6.64259	1.81359	Akr1c18	105349	-0.559667	Down*
	ENSMUSG00000058626	16.6973	1.38687	0.457298	3.03275	1.05661	Capn11	268958	0.558862	Up*
	ENSMUSG00000029283	2322.59	-0.567236	0.0407725	-13.9122	1.35399	Cdc7	12545	-0.558712	Down*
	ENSMUSG00000022844	151.761	-0.691303	0.162532	-4.25333	2.12431	Pdia5	72599	-0.558012	Down*
	ENSMUSG00000026355	22524	-0.558551	0.0162122	-34.4525	1.14301	Mcm6	17219	-0.557191	Down*
	ENSMUSG00000034156	146.707	0.690021	0.16287	4.23664	2.32151	Tspoap1	207777	0.555647	Up*
	ENSMUSG00000002297	3465.8	-0.561602	0.0344055	-16.323	1.68723	Dbf4	27214	-0.555492	Down*
	ENSMUSG00000060798	141.408	-0.677877	0.155506	-4.35918	2.61323	Intu	380614	-0.555183	Down*
	ENSMUSG00000087384	91.4276	-0.728398	0.18554	-3.92583	2.32151			-0.554813	Down*
	ENSMUSG00000054999	28.7436	-1.09	0.349996	-3.11432	2.03098	Naaladl1	381204	-0.55254	Down*
	ENSMUSG00000067203	146.932	0.633761	0.126665	5.00345	2.61323	H2-K2	630499	0.551908	Up*
	ENSMUSG00000063623	77.3324	0.75247	0.19977	3.76668	1.71862			0.551646	Up*
	ENSMUSG00000021591	1197.64	-0.563908	0.0489535	-11.5192	1.68723	Glrx	93692	-0.551534	Down*
	ENSMUSG00000048852	1065.44	-0.634853	0.128363	-4.94577	1.6322	Gm12185	620913	-0.550581	Down*
	ENSMUSG00000055322	1180.53	-0.574637	0.070814	-8.11474	1.62667	Tns1	21961	-0.548832	Down*
	ENSMUSG00000024222	3709.95	-0.56786	0.0624879	-9.08752	1.19218	Fkbp5	14229	-0.547683	Down*
	ENSMUSG00000028933	816.556	-0.568259	0.0633869	-8.96492	1.81359	Xrcc2	57434	-0.547497	Down*
	ENSMUSG00000089875	28.7058	1.006	0.317531	3.16821	1.66068			0.547247	Up*
	ENSMUSG00000025959	1366.99	0.563236	0.0558702	10.0812	1.69244	Klf7	93691	0.547058	Up*
	ENSMUSG00000062762	3288.72	0.557518	0.0457348	12.1902	1.19218	Ei24	13663	0.546633	Up*
	ENSMUSG00000111617	14.7327	-1.73864	0.574795	-3.0248	0.599057			-0.54361	Down*
	ENSMUSG00000092060	253.143	-0.59747	0.102343	-5.83794	1.93198	Bend4	666938	-0.543287	Down*
	ENSMUSG00000026782	1893.95	-0.571292	0.0747256	-7.6452	1.35399	Abi2	329165	-0.5423	Down*
	ENSMUSG00000024352	238.772	-0.596108	0.101938	-5.84775	1.85647	Spata24	71242	-0.542259	Down*
	ENSMUSG00000024833	3899.57	-0.547915	0.0335092	-16.3512	1.12466	Pola2	18969	-0.542015	Down*
	ENSMUSG00000026726	7.87986	1.80317	0.594588	3.03263	0.267666	Cubn	65969	0.541938	Up*
	ENSMUSG00000044783	9124.4	-0.547863	0.0338891	-16.1664	1.16228	A730008H23Rik	212427	-0.541828	Down*
	ENSMUSG00000024187	295.266	0.658071	0.149946	4.38872	1.93198	Fam234a	106581	0.541154	Up*
	ENSMUSG00000105382	90.3092	-0.749846	0.202472	-3.70345	2.12431			-0.540831	Down*
	ENSMUSG00000037759	1033.1	0.556588	0.0591804	9.40494	1.65334	Ptger2	19217	0.538233	Up*
	ENSMUSG00000032014	44.6304	1.10527	0.360389	3.06689	1.66068	Oaf	102644	0.537629	Up*
	ENSMUSG00000041773	1660.76	0.54671	0.0442936	12.3429	1.65334	Enc1	13803	0.536361	Up*
	ENSMUSG00000027456	181.004	0.600685	0.111366	5.39379	1.71862	Sdcbp2	228765	0.535636	Up*
	ENSMUSG00000029521	638.545	-0.562598	0.0717815	-7.83765	1.98735	Chek2	50883	-0.535563	Down*
	ENSMUSG00000023000	7.53761	2.48957	0.782756	3.18052	0.273561	Dhh	13363	0.535231	Up*
	ENSMUSG00000020034	429.725	0.564375	0.0745412	7.57132	1.71862	Tcp11l2	216198	0.535218	Up*
	ENSMUSG00000106621	9.83167	-2.69833	0.834777	-3.23239	0.247168			-0.534207	Down*
	ENSMUSG00000038623	571.383	-0.570906	0.0847286	-6.73805	1.98009	Tm6sf1	107769	-0.533145	Down*
	ENSMUSG00000091971	59.1079	0.901569	0.27726	3.25171	2.03098	Hspa1a	193740	0.532586	Up*
	ENSMUSG00000086841	1795.44	0.543418	0.0455431	11.9319	1.25463	2410006H16Rik	69221	0.532428	Up*
	ENSMUSG00000073434	1753.89	-0.551798	0.0606352	-9.10029	1.6322	Wdr90	106618	-0.532383	Down*
	ENSMUSG00000016477	2403.71	-0.539675	0.0371359	-14.5325	1.23243	E2f3	13557	-0.532353	Down*
	ENSMUSG00000022012	73.3008	-0.770131	0.216085	-3.56401	2.32151	Enox1	239188	-0.531774	Down*
	ENSMUSG00000004612	508.669	0.585328	0.101993	5.7389	1.85647	Nkg7	72310	0.530319	Up*
	ENSMUSG00000006411	10.6991	2.76065	0.851361	3.24264	0.247168	Nectin4	71740	0.530309	Up*
	ENSMUSG00000042675	557.867	0.565356	0.0825469	6.84891	1.81359	Ypel3	66090	0.5293	Up*
	ENSMUSG00000031458	42.6191	-0.825068	0.243508	-3.38826	2.03098	Coprs	66423	-0.529206	Down*
	ENSMUSG00000037706	1830.79	0.544618	0.0542985	10.0301	1.35399	Cd81	12520	0.528959	Up*
	ENSMUSG00000001761	647.516	-0.552931	0.0674959	-8.19207	1.81359	Smo	319757	-0.528783	Down*
	ENSMUSG00000001525	69602.8	-0.530496	0.0209726	-25.2948	0.854904	Tubb5	22154	-0.528142	Down*
	ENSMUSG00000023972	77.3363	-0.760267	0.212479	-3.57809	1.86651	Ptk7	71461	-0.528066	Down*
	ENSMUSG00000030156	7183.06	0.545275	0.0571066	9.54838	1.16228	Cd69	12515	0.527942	Up*
	ENSMUSG00000113836	444.247	-0.573342	0.0925835	-6.1927	1.71862			-0.527867	Down*
	ENSMUSG00000060131	1215.83	-0.54659	0.0597185	-9.15278	1.68723	Atp8b4	241633	-0.527636	Down*
	ENSMUSG00000031697	2767.67	-0.534062	0.035208	-15.1688	1.68723	Orc6	56452	-0.52744	Down*
	ENSMUSG00000028282	5469.75	-0.543709	0.0562609	-9.66406	1.19218	Casp8ap2	26885	-0.52686	Down*
	ENSMUSG00000116009	14.3181	-1.14651	0.379704	-3.01949	1.02629			-0.526565	Down*
	ENSMUSG00000031662	931.827	0.543881	0.0573231	9.48799	1.98009	Snx20	71607	0.526382	Up*
	ENSMUSG00000037613	59.7886	0.778294	0.22203	3.50536	1.66068	Tnfrsf23	79201	0.526377	Up*
	ENSMUSG00000109096	129.063	0.613207	0.127736	4.80059	2.61323			0.526072	Up*
	ENSMUSG00000022385	2031.04	0.538946	0.0494904	10.8899	1.68723	Gtse1	29870	0.525876	Up*
	ENSMUSG00000021175	3397.78	-0.538014	0.0490179	-10.9759	1.47971	Cdca7l	217946	-0.525181	Down*
	ENSMUSG00000076138	1405.9	-0.559315	0.0801595	-6.97753	1.69244			-0.525097	Down*
	ENSMUSG00000004043	10796.8	0.527876	0.0239992	21.9955	1.68723	Stat5a	20850	0.524784	Up*
	ENSMUSG00000022369	1950.52	-0.54859	0.0673644	-8.14363	1.28226	Mtbp	105837	-0.524389	Down*
	ENSMUSG00000020396	7240.6	-0.52828	0.0290092	-18.2108	1.20928	Nefh	380684	-0.523761	Down*
	ENSMUSG00000040164	34.2219	-0.797268	0.232315	-3.43185	2.03098	Kcns1	16538	-0.52326	Down*
	ENSMUSG00000027075	168.77	-0.630478	0.141569	-4.45349	1.86651	Slc43a1	72401	-0.52289	Down*
	ENSMUSG00000000751	11079.1	-0.527396	0.0291946	-18.0649	1.20928	Rpa1	68275	-0.522815	Down*
	ENSMUSG00000093798	255.688	-0.591824	0.113735	-5.20352	1.85647	Gm8355	666904	-0.522393	Down*
	ENSMUSG00000020669	38.6064	0.810652	0.239179	3.38931	0.892269	Sh3yl1	24057	0.521823	Up*
	ENSMUSG00000026417	14.673	1.47244	0.497704	2.95847	1.05661	Pigr	18703	0.521084	Up*
	ENSMUSG00000060032	1753.29	0.541622	0.0624704	8.67005	1.6322	H2aj	232440	0.520698	Up*
	ENSMUSG00000023947	1321.97	0.532531	0.0470198	11.3257	1.62667	Nfkbie	18037	0.520656	Up*
	ENSMUSG00000114923	24.3484	-2.28947	0.73674	-3.10757	0.892269			-0.520598	Down*
	ENSMUSG00000065037	482.451	0.580636	0.105799	5.48811	1.85647	Rn7sk	19817	0.520422	Up*
	ENSMUSG00000055170	2179.22	0.641268	0.149875	4.27868	1.25463	Ifng	15978	0.520319	Up*
	ENSMUSG00000020974	1527.73	-0.52784	0.040213	-13.1261	1.6322	Pole2	18974	-0.51913	Down*
	ENSMUSG00000092274	6063.54	0.530707	0.0478992	11.0797	0.854904	Neat1	66961	0.518352	Up*
	ENSMUSG00000032216	1666.77	-0.543589	0.0687381	-7.90811	1.6322	Nedd4	17999	-0.518176	Down*
	ENSMUSG00000023243	837.759	-0.583021	0.110726	-5.26542	1.81359	Kcnk5	16529	-0.516589	Down*
	ENSMUSG00000005370	8424.8	-0.518169	0.0236685	-21.8927	1.14301	Msh6	17688	-0.515133	Down*
	ENSMUSG00000031431	545.542	0.560841	0.0923652	6.07199	1.96678	Tsc22d3	14605	0.51461	Up*
	ENSMUSG00000018930	946.495	0.56673	0.0983098	5.76474	1.98009	Ccl4	20303	0.514272	Up*
	ENSMUSG00000052783	84.7041	0.714395	0.194183	3.67898	2.32151	Grk4	14772	0.514039	Up*
	ENSMUSG00000049191	21.5234	1.09753	0.364573	3.01046	1.02629	Rtl5	331474	0.513786	Up*
	ENSMUSG00000040658	626.206	-0.548057	0.0795869	-6.88628	1.98009	Dnph1	381101	-0.513753	Down*
	ENSMUSG00000043257	323.251	0.597831	0.124335	4.80821	1.85647	Pigv	230801	0.513488	Up*
	ENSMUSG00000056749	1540.57	-0.540248	0.0708456	-7.6257	1.69244	Nfil3	18030	-0.513061	Down*
	ENSMUSG00000035198	2241.3	-0.522752	0.042355	-12.3421	1.23243	Tubg1	103733	-0.513027	Down*
	ENSMUSG00000056708	2216.53	0.522642	0.0435437	12.0027	1.68723	Ier5	15939	0.512357	Up*
	ENSMUSG00000024118	400.445	-0.577261	0.109163	-5.28805	1.96678	Tedc2	72016	-0.512231	Down*
	ENSMUSG00000046761	27.8238	0.857288	0.264309	3.2435	0.892269	Fam83h	105732	0.511056	Up*
	ENSMUSG00000064179	244.169	-0.58827	0.119083	-4.94	1.87544	Tnnt1	21955	-0.510552	Down*
	ENSMUSG00000113959	24.859	-0.974649	0.315805	-3.08624	0.892269			-0.509944	Down*
	ENSMUSG00000036928	177.969	-0.739426	0.208808	-3.54118	2.61323	Stag3	50878	-0.509371	Down*
	ENSMUSG00000104951	29.0883	0.926534	0.295495	3.13554	2.03098			0.509315	Up*
	ENSMUSG00000036825	772.612	-0.527169	0.0577611	-9.12671	1.71862	Ssx2ip	99167	-0.509011	Down*
	ENSMUSG00000035671	858.299	0.524002	0.0532734	9.83609	1.98735	Zswim4	212168	0.508548	Up*
	ENSMUSG00000027296	51.8495	-0.772507	0.225551	-3.42497	1.24591	Itpka	228550	-0.508285	Down*
	ENSMUSG00000040584	175.114	0.619984	0.142664	4.34576	1.71862	Abcb1a	18671	0.508015	Up*
	ENSMUSG00000041859	19446.9	-0.514534	0.0347907	-14.7894	0.854904	Mcm3	17215	-0.507933	Down*
	ENSMUSG00000032477	5021.59	-0.51029	0.0264556	-19.2885	1.47971	Cdc25a	12530	-0.506465	Down*
	ENSMUSG00000079555	2373.04	-0.51595	0.0417065	-12.371	1.23243	Haus3	231123	-0.506453	Down*
	ENSMUSG00000082585	5534	-0.520062	0.0508396	-10.2295	1.68723			-0.505945	Down*
	ENSMUSG00000053897	725.154	-0.527819	0.063543	-8.30648	1.98735	Slc39a8	67547	-0.505745	Down*
	ENSMUSG00000024892	256.964	-0.581885	0.117513	-4.95168	1.93198	Pcx	18563	-0.505578	Down*
	ENSMUSG00000073542	1140.39	-0.519819	0.0514708	-10.0993	1.68723	Cep76	225659	-0.505339	Down*
	ENSMUSG00000025225	9420.26	0.51042	0.031652	16.126	0.854904	Nfkb2	18034	0.504939	Up*
	ENSMUSG00000060429	980.37	0.527195	0.0644618	8.1784	1.98735	Sntb1	20649	0.504437	Up*
	ENSMUSG00000050075	3369.25	0.511232	0.0359424	14.2236	1.19218	Gpr171	229323	0.504161	Up*
	ENSMUSG00000053398	8124.71	-0.509592	0.0328255	-15.5243	0.854904	Phgdh	236539	-0.50369	Down*
	ENSMUSG00000090098	22.3713	-1.08588	0.363412	-2.98803	1.05661	Alms1-ps2	623273	-0.50279	Down*
	ENSMUSG00000074578	7027.16	0.507682	0.0311293	16.3088	1.20928	Zfas1	68949	0.502367	Up*
	ENSMUSG00000035842	1816.39	-0.523709	0.0651926	-8.03326	1.35399	Ddx11	320209	-0.500303	Down*
	ENSMUSG00000038047	4046.54	-0.507806	0.0385416	-13.1755	1.19218	Haus6	230376	-0.499638	Down*
	ENSMUSG00000047749	825.748	-0.518348	0.0584872	-8.86259	1.71862	Zc3hav1l	209032	-0.499509	Down*
	ENSMUSG00000035148	27.2413	-1.18564	0.403267	-2.94008	1.24591	Gpr33	14762	-0.498737	Down*
	ENSMUSG00000026031	6400.04	0.512738	0.0509249	10.0685	1.20928	Cflar	12633	0.49845	Up*
	ENSMUSG00000028078	610.856	-0.550334	0.0965866	-5.69783	1.98735	Dclk2	70762	-0.498399	Down*
	ENSMUSG00000116864	104.428	-2.64805	0.836394	-3.16604	1.86651			-0.498369	Down*
	ENSMUSG00000001089	905.94	-0.549486	0.0959234	-5.72838	1.71862	Luzp1	269593	-0.49826	Down*
	ENSMUSG00000042215	375.498	-0.540839	0.0888085	-6.08994	1.96678	Bag2	213539	-0.49693	Down*
	ENSMUSG00000049686	2268.73	0.508958	0.0471885	10.7856	1.23243	Orai1	109305	0.496669	Up*
	ENSMUSG00000029229	1077.41	0.530386	0.0782598	6.77725	1.6322	Chic2	74277	0.496367	Up*
	ENSMUSG00000042213	133.426	-0.671493	0.178422	-3.76351	1.71862	Zfand4	67492	-0.496173	Down*
	ENSMUSG00000112023	532.842	0.601996	0.137647	4.37348	1.71862	Lilr4b	14727	0.495549	Up*
	ENSMUSG00000015312	2273.54	0.50639	0.0446141	11.3504	1.35399	Gadd45b	17873	0.495392	Up*
	ENSMUSG00000071516	37.9887	-1.26965	0.435966	-2.91226	0.892269	H2ac13	319191	-0.4939	Down*
	ENSMUSG00000046971	284.679	0.540469	0.091375	5.91485	1.87544	Pla2g4f	271844	0.493712	Up*
	ENSMUSG00000041954	4291.24	0.500933	0.039787	12.5904	1.19218	Tnfrsf18	21936	0.492161	Up*
	ENSMUSG00000026646	623.525	-0.526463	0.0786078	-6.69734	1.90962	Suv39h2	64707	-0.491912	Down*
	ENSMUSG00000018548	2342.65	-0.509725	0.0568708	-8.96286	1.35399	Trim37	68729	-0.491747	Down*
	ENSMUSG00000038593	219.425	0.577055	0.122812	4.6987	2.61323	Tctn1	654470	0.49172	Up*
	ENSMUSG00000042082	592.268	-0.514595	0.0644421	-7.98539	1.71862	Arsb	11881	-0.49146	Down*
	ENSMUSG00000079470	1619.4	-0.515561	0.0658076	-7.83437	1.65334	Utp14b	195434	-0.491425	Down*
	ENSMUSG00000036304	545.997	-0.533405	0.0870456	-6.12788	1.96678	Zdhhc23	332175	-0.490845	Down*
	ENSMUSG00000037306	79.5085	-0.652751	0.170554	-3.82723	1.86651	Man1c1	230815	-0.490356	Down*
	ENSMUSG00000021538	52.4298	-1.39513	0.481743	-2.896	1.66068	Il9	16198	-0.48992	Down*
	ENSMUSG00000066551	20683.5	-0.494953	0.0301915	-16.3938	1.20928	Hmgb1	15289	-0.489893	Down*
	ENSMUSG00000030651	894.515	-0.51787	0.0711252	-7.28111	1.98009	Art2b	11872	-0.489557	Down*
	ENSMUSG00000028614	3239.19	-0.497594	0.0396372	-12.5537	1.47971	Ndc1	72787	-0.488857	Down*
	ENSMUSG00000055240	1103.59	-0.513369	0.0663771	-7.73413	1.68723	Zfp101	22643	-0.488719	Down*
	ENSMUSG00000028480	4499.65	0.499666	0.0444358	11.2447	1.14301	Glipr2	384009	0.488677	Up*
	ENSMUSG00000035105	1506.8	-0.542179	0.0975933	-5.55549	1.65334	Egln3	112407	-0.488263	Down*
	ENSMUSG00000037725	1271.24	-0.516346	0.0708237	-7.29058	1.68723	Ckap2	80986	-0.488223	Down*
	ENSMUSG00000045934	18.5751	1.41689	0.489921	2.89208	1.00657	Mtmr11	194126	0.487871	Up*
	ENSMUSG00000111390	200.746	-0.571718	0.121414	-4.70882	1.86651			-0.487777	Down*
	ENSMUSG00000056895	16.5795	1.18987	0.408762	2.91091	0.599057	H2bu2	78303	0.486773	Up*
	ENSMUSG00000085767	26.3841	0.854554	0.271122	3.15191	1.00798			0.48668	Up*
	ENSMUSG00000052151	41.0231	0.844504	0.266604	3.16763	1.24591	Plpp2	50784	0.48663	Up*
	ENSMUSG00000058729	1093.11	-0.509309	0.0637382	-7.99065	1.62667	Lin9	72568	-0.486533	Down*
	ENSMUSG00000050192	853.908	-0.503342	0.0549715	-9.15642	1.90962	Eif5a2	208691	-0.486442	Down*
	ENSMUSG00000033295	296.341	-0.563893	0.116585	-4.83677	1.85647	Ptprf	19268	-0.486353	Down*
	ENSMUSG00000018459	113.895	0.821507	0.256488	3.2029	1.86651	Slc13a3	114644	0.485524	Up*
	ENSMUSG00000022876	2374.99	0.495739	0.0430382	11.5186	1.35399	Samsn1	67742	0.485396	Up*
	ENSMUSG00000028693	11238.2	-0.487401	0.022618	-21.5493	1.16228	Nasp	50927	-0.484549	Down*
	ENSMUSG00000038963	1279.01	-0.507532	0.06394	-7.93762	1.69244	Slco4a1	108115	-0.484549	Down*
	ENSMUSG00000029650	43.6535	0.831607	0.261612	3.17878	1.24591	Slc46a3	71706	0.484057	Up*
	ENSMUSG00000036473	599.04	-0.555614	0.112285	-4.94824	1.81359	Tbc1d24	224617	-0.483385	Down*
	ENSMUSG00000071855	81.9348	-0.683136	0.189861	-3.59808	2.32151	Ccdc112	240261	-0.483323	Down*
	ENSMUSG00000040435	1195.32	0.512481	0.0725317	7.06562	1.6322	Ppp1r15a	17872	0.482736	Up*
	ENSMUSG00000037280	3693.22	0.489136	0.0340275	14.3747	1.47971	Galnt6	207839	0.482662	Up*
	ENSMUSG00000101972	22.2496	1.86326	0.632915	2.94394	0.892269	H3c11	319153	0.48264	Up*
	ENSMUSG00000035351	1594.09	-0.494303	0.0461228	-10.7171	1.69244	Nup37	69736	-0.482376	Down*
	ENSMUSG00000022475	10971	0.488206	0.0331398	14.7317	1.14301	Hdac7	56233	0.482062	Up*
	ENSMUSG00000021676	1962.89	-0.493292	0.0459146	-10.7437	1.23243	Iqgap2	544963	-0.481461	Down*
	ENSMUSG00000041238	1745.56	-0.499551	0.058123	-8.59472	1.68723	Rbbp8	225182	-0.480498	Down*
	ENSMUSG00000113786	393.567	-0.547831	0.108427	-5.05255	1.96678			-0.480181	Down*
	ENSMUSG00000032374	327.898	0.557424	0.116124	4.80027	1.71862	Plod2	26432	0.479649	Up*
	ENSMUSG00000106858	13.4243	1.1259	0.386859	2.91035	1.05661			0.478912	Up*
	ENSMUSG00000006720	19.2619	-1.08711	0.371905	-2.92308	1.05661	Zfp184	193452	-0.478083	Down*
	ENSMUSG00000027533	3105.99	-0.487518	0.0413396	-11.793	1.12466	Fabp5	16592	-0.4779	Down*
	ENSMUSG00000036503	797.235	0.504819	0.069714	7.24128	1.98009	Rnf13	24017	0.477153	Up*
	ENSMUSG00000033960	165.685	-0.637094	0.167786	-3.79706	1.71862	Jcad	240185	-0.476652	Down*
	ENSMUSG00000039509	3921.13	-0.487638	0.0445666	-10.9418	1.12466	Nup133	234865	-0.476431	Down*
	ENSMUSG00000086714	23.553	1.05254	0.3588	2.93351	1.05661	0610009E02Rik	100125929	0.475947	Up*
	ENSMUSG00000020020	45.0394	-0.849655	0.272944	-3.11293	1.24591	Usp44	327799	-0.474757	Down*
	ENSMUSG00000040195	3679.21	-0.48183	0.0361079	-13.3442	1.47971	1700012D01Rik	72243	-0.474474	Down*
	ENSMUSG00000036781	4177.04	0.48461	0.0423943	11.431	1.47971	Rps27l	67941	0.474453	Up*
	ENSMUSG00000112478	835.193	0.507395	0.0759187	6.6834	1.71862			0.474352	Up*
	ENSMUSG00000030726	4157.56	-0.482037	0.0387077	-12.4532	1.19218	Pold3	67967	-0.47357	Down*
	ENSMUSG00000033904	2794.94	-0.482997	0.0428436	-11.2735	1.23243	Ccp110	101565	-0.4726	Down*
	ENSMUSG00000026573	895.669	0.519604	0.0907125	5.72803	1.71862	Xcl1	16963	0.471909	Up*
	ENSMUSG00000020534	6391.94	-0.478341	0.0338466	-14.1326	1.16228	Shmt1	20425	-0.471864	Down*
	ENSMUSG00000041840	979.984	-0.48786	0.0534413	-9.12889	1.90962	Haus1	225745	-0.471599	Down*
	ENSMUSG00000021759	71.9155	-0.730874	0.218682	-3.34217	2.32151	Plpp1	19012	-0.470967	Down*
	ENSMUSG00000022639	536.785	0.511406	0.0838018	6.10256	1.85647			0.470762	Up*
	ENSMUSG00000042155	64.2715	-0.881034	0.288409	-3.05481	2.03098	Klhl23	277396	-0.470363	Down*
	ENSMUSG00000015396	1548.86	0.483142	0.049052	9.8496	1.6322	Cd83	12522	0.469431	Up*
	ENSMUSG00000043587	369.589	-0.539358	0.109354	-4.9322	1.87544	Pxylp1	235534	-0.469294	Down*
	ENSMUSG00000036882	128.352	-0.645084	0.175356	-3.67872	1.71862	Arhgap33	233071	-0.469275	Down*
	ENSMUSG00000074863	769.866	-0.500532	0.0737235	-6.78931	1.90962	Platr25	435366	-0.469165	Down*
	ENSMUSG00000111546	309.465	0.578012	0.136604	4.23129	1.85647			0.468634	Up*
	ENSMUSG00000023079	601.843	-0.521659	0.0954225	-5.46683	1.98009	Gtf2ird1	57080	-0.46848	Down*
	ENSMUSG00000085208	2957.52	-0.475177	0.0343925	-13.8163	1.12466	Brip1os	74038	-0.468463	Down*
	ENSMUSG00000022142	7341	-0.474025	0.0318279	-14.8934	1.20928	Nup155	170762	-0.468279	Down*
	ENSMUSG00000040721	682.859	0.504304	0.079118	6.37408	1.81359	Zfhx2	239102	0.46801	Up*
	ENSMUSG00000038685	3101.18	-0.498881	0.0738165	-6.7584	1.14301	Rtel1	269400	-0.467347	Down*
	ENSMUSG00000113211	139.78	-0.56698	0.130197	-4.35479	2.32151	4921525O09Rik	74050	-0.46727	Down*
	ENSMUSG00000024151	4960.55	-0.470032	0.0229275	-20.5008	1.47971	Msh2	17685	-0.467053	Down*
	ENSMUSG00000061758	435.931	0.5091	0.0850719	5.98435	1.96678	Akr1b10	67861	0.466933	Up*
	ENSMUSG00000042842	3614.94	0.501327	0.0773435	6.48182	1.12466	Serpinb6b	20708	0.4666	Up*
	ENSMUSG00000022519	111.932	-0.63002	0.168275	-3.74399	1.86651	Srl	106393	-0.466551	Down*
	ENSMUSG00000030254	3023.34	-0.47182	0.0329544	-14.3174	1.68723	Rad18	58186	-0.465641	Down*
	ENSMUSG00000029177	3419.91	-0.485192	0.0584002	-8.30806	1.47971	Cenpa	12615	-0.465571	Down*
	ENSMUSG00000033114	222.575	0.563551	0.12907	4.36624	2.12431	Slc35d2	70484	0.46523	Up*
	ENSMUSG00000022471	3452.01	-0.472124	0.0352801	-13.3821	1.12466	Xrcc6	14375	-0.465031	Down*
	ENSMUSG00000028581	14123.5	0.470732	0.031982	14.7187	1.20928	Laptm5	16792	0.464909	Up*
	ENSMUSG00000054057	30.7801	-1.15917	0.404508	-2.86562	2.03098	A930004D18Rik	77940	-0.464815	Down*
	ENSMUSG00000024772	1460.19	0.499993	0.0782045	6.39341	1.6322	Ehd1	13660	0.464348	Up*
	ENSMUSG00000031016	1766.47	-0.471929	0.0367153	-12.8538	1.28226	Wee1	22390	-0.464237	Down*
	ENSMUSG00000104043	15.5045	-1.4092	0.495799	-2.84229	1.02629			-0.463734	Down*
	ENSMUSG00000042677	771.056	0.486259	0.0639294	7.60618	1.98735	Zc3h12a	230738	0.462574	Up*
	ENSMUSG00000038070	307.732	-0.511369	0.0913746	-5.5964	1.87544	Cntln	338349	-0.462196	Down*
	ENSMUSG00000021947	340.614	-0.511687	0.0918746	-5.56941	1.85647	Cryl1	68631	-0.461942	Down*
	ENSMUSG00000078894	467.624	-0.752006	0.232318	-3.23697	1.87544	2210418O10Rik	100504263	-0.461631	Down*
	ENSMUSG00000089715	3785.25	-0.477527	0.0532539	-8.96698	1.68723	Cbx6	494448	-0.461159	Down*
	ENSMUSG00000014633	457.089	-0.539439	0.115512	-4.67	1.71862	Cmc2	66531	-0.46	Down*
	ENSMUSG00000028696	798.052	-0.476458	0.0534779	-8.90944	1.81359	Ipp	16351	-0.459922	Down*
	ENSMUSG00000028453	844.519	-0.496071	0.0785476	-6.31555	1.90962	Fancg	60534	-0.459851	Down*
	ENSMUSG00000030200	53.9768	-0.898779	0.299813	-2.9978	2.03098	Bcl2l14	66813	-0.459784	Down*
	ENSMUSG00000041143	2487.97	-0.467241	0.0397634	-11.7505	1.68723	Tmco4	77056	-0.458142	Down*
	ENSMUSG00000028560	11265.6	-0.461578	0.0260046	-17.7499	1.20928	Usp1	230484	-0.457705	Down*
	ENSMUSG00000097279	24.1859	0.856205	0.282039	3.03577	0.892269	Gm5106	330031	0.45689	Up*
	ENSMUSG00000029771	183.267	0.566941	0.135873	4.17257	1.71862	Irf5	27056	0.456761	Up*
	ENSMUSG00000048012	130.873	-0.736323	0.226584	-3.24966	1.86651	Zfp473	243963	-0.45673	Down*
	ENSMUSG00000025555	2261.15	-0.50743	0.0925919	-5.48029	1.28226	Farp1	223254	-0.456433	Down*
	ENSMUSG00000039231	4353.74	-0.460894	0.0303924	-15.1648	1.19218	Suv39h1	20937	-0.455583	Down*
	ENSMUSG00000095325	307.861	0.552974	0.127612	4.33325	1.71862	Zfp870	240066	0.455368	Up*
	ENSMUSG00000030122	2152.33	0.478014	0.0624445	7.65501	1.25463	Ptms	69202	0.455192	Up*
	ENSMUSG00000039886	305.663	0.514341	0.0999509	5.14593	1.93198	Tmem120a	215210	0.454546	Up*
	ENSMUSG00000029385	825.177	0.52687	0.110015	4.78908	1.71862	Ccng2	12452	0.454188	Up*
	ENSMUSG00000035024	4949.36	-0.457913	0.0261989	-17.4783	1.19218	Ncapd3	78658	-0.453964	Down*
	ENSMUSG00000034765	3538.24	0.477213	0.0632832	7.54091	1.12466	Dusp5	240672	0.453709	Up*
	ENSMUSG00000037992	953.004	0.468366	0.0502851	9.31421	1.98735	Rara	19401	0.453647	Up*
	ENSMUSG00000044033	619.234	-0.570476	0.139719	-4.08303	1.81359	Ccdc141	545428	-0.453611	Down*
	ENSMUSG00000074738	389.049	0.484757	0.0728475	6.65441	1.87544	Fndc10	230991	0.453397	Up*
	ENSMUSG00000003534	1237.02	0.470774	0.0547164	8.6039	1.62667	Ddr1	12305	0.453291	Up*
	ENSMUSG00000027330	1464.19	-0.479546	0.0671997	-7.13613	1.6322	Cdc25b	12531	-0.452942	Down*
	ENSMUSG00000069793	904.229	-0.477851	0.0661187	-7.22717	1.98735	Slfn9	237886	-0.452081	Down*
	ENSMUSG00000030609	4439.31	0.458841	0.0363451	12.6246	1.14301	Aen	68048	0.451186	Up*
	ENSMUSG00000041120	27.5536	0.922847	0.31335	2.9451	0.892269	Nbl1	17965	0.450851	Up*
	ENSMUSG00000030352	455.962	-0.529233	0.114064	-4.63981	1.96678	Tspan9	109246	-0.450615	Down*
	ENSMUSG00000024193	391.23	0.484294	0.0753715	6.42542	1.93198	Phf1	21652	0.450513	Up*
	ENSMUSG00000043059	730.75	0.477764	0.0679941	7.02656	1.90962	Zfp513	101023	0.450406	Up*
	ENSMUSG00000002718	11335.2	-0.459268	0.0392783	-11.6927	1.20928	Cse1l	110750	-0.450304	Down*
	ENSMUSG00000113471	118.683	0.689843	0.206278	3.34424	2.12431			0.450105	Up*
	ENSMUSG00000006585	3623.14	-0.458023	0.0369463	-12.397	1.47971	Cdt1	67177	-0.450098	Down*
	ENSMUSG00000035171	1287.73	-0.468586	0.0563056	-8.32218	1.68723	1110059E24Rik	66206	-0.449962	Down*
	ENSMUSG00000003948	2855.72	-0.462445	0.0468196	-9.87718	1.35399	Mmd	67468	-0.449641	Down*
	ENSMUSG00000033948	12.0004	-1.56138	0.552334	-2.82687	0.599057	Zswim5	74464	-0.449277	Down*
	ENSMUSG00000038764	1756.1	-0.475534	0.0666422	-7.13563	1.69244	Ptpn3	545622	-0.449229	Down*
	ENSMUSG00000000056	878.118	0.482583	0.0749095	6.44222	1.98009	Narf	67608	0.449152	Up*
	ENSMUSG00000048445	216.876	-0.529928	0.115682	-4.58091	2.12431	Ccdc57	71276	-0.448827	Down*
	ENSMUSG00000029798	647.267	-0.533573	0.11831	-4.50995	1.90962	Herc6	67138	-0.448731	Down*
	ENSMUSG00000024912	366.076	0.502162	0.0941743	5.33226	1.87544	Fosl1	14283	0.448693	Up*
	ENSMUSG00000041037	604.748	0.473732	0.0652503	7.26022	1.81359	Irgq	210146	0.448511	Up*
	ENSMUSG00000045659	422.824	0.529653	0.116023	4.56507	1.87544	Plekha7	233765	0.447961	Up*
	ENSMUSG00000071714	181.889	-0.687399	0.205997	-3.33694	1.86651	Csf2rb2	12984	-0.447684	Down*
	ENSMUSG00000070732	133.281	-0.855973	0.285234	-3.00095	2.32151	Rbm44	329207	-0.447537	Down*
	ENSMUSG00000035439	610.998	-0.476073	0.069284	-6.87132	1.81359	Haus8	76478	-0.447511	Down*
	ENSMUSG00000025163	59.2397	0.608791	0.164976	3.69017	1.66068	Cd7	12516	0.447375	Up*
	ENSMUSG00000019866	4289.73	0.455643	0.0381466	11.9445	1.12466	Crybg1	11630	0.447157	Up*
	ENSMUSG00000028300	286.19	0.527079	0.11498	4.58409	1.87544	C9orf72	73205	0.446691	Up*
	ENSMUSG00000039981	7584.45	0.44928	0.0215237	20.8737	1.20928	Zc3h12d	237256	0.446596	Up*
	ENSMUSG00000087452	197.961	-0.559122	0.136345	-4.1008	2.61323			-0.446531	Down*
	ENSMUSG00000045464	142.246	0.556715	0.135036	4.12273	2.61323			0.446157	Up*
	ENSMUSG00000074071	2701.13	0.459207	0.0472343	9.72191	1.68723	Fam169b	434197	0.446107	Up*
	ENSMUSG00000059146	281.479	0.523498	0.112772	4.64207	1.87544	Ntrk3	18213	0.446106	Up*
	ENSMUSG00000027215	6878.32	0.454228	0.0377131	12.0443	1.14301	Cd82	12521	0.445922	Up*
	ENSMUSG00000028737	743.693	0.461207	0.0512837	8.99327	1.71862	Aldh4a1	212647	0.445714	Up*
	ENSMUSG00000068394	1480.44	-0.457792	0.0457364	-10.0093	1.62667	Cep152	99100	-0.445511	Down*
	ENSMUSG00000068740	441.986	-0.607639	0.165208	-3.67802	1.71862	Celsr2	53883	-0.44542	Down*
	ENSMUSG00000042272	328.473	-0.505579	0.0997664	-5.06763	1.85647	Sestd1	228071	-0.445079	Down*
	ENSMUSG00000032194	26.0198	-1.22098	0.435182	-2.80569	1.00798	Kank2	235041	-0.444605	Down*
	ENSMUSG00000082107	94.7794	0.842544	0.280384	3.00497	2.12431			0.444301	Up*
	ENSMUSG00000003810	4381.4	-0.454436	0.0418541	-10.8576	1.19218	Mast2	17776	-0.444156	Down*
	ENSMUSG00000113427	35.8667	-0.74707	0.236442	-3.15963	1.24591			-0.443998	Down*
	ENSMUSG00000033610	123.639	-0.579494	0.149958	-3.86439	2.32151	Pank1	75735	-0.443857	Down*
	ENSMUSG00000018500	68.4128	-0.729253	0.227996	-3.19854	2.32151	Adora2b	11541	-0.443797	Down*
	ENSMUSG00000031546	1812.41	-0.453879	0.0430743	-10.5371	1.28226	Gins4	109145	-0.442965	Down*
	ENSMUSG00000064337	23241.4	-0.451991	0.039634	-11.4041	1.68723			-0.442769	Down*
	ENSMUSG00000022015	1126.96	0.463878	0.0601157	7.71642	1.69244	Tnfsf11	21943	0.442343	Up*
	ENSMUSG00000043872	2281.28	-0.464487	0.0614003	-7.5649	1.23243	Zmym1	68310	-0.441988	Down*
	ENSMUSG00000050822	6.30112	-3.13842	0.980284	-3.20154	0.250488	Slc29a4	243328	-0.441641	Down*
	ENSMUSG00000038644	5642.44	-0.447782	0.0327961	-13.6535	1.19218	Pold1	18971	-0.44148	Down*
	ENSMUSG00000091421	225.975	0.752358	0.239894	3.13621	1.85647	Gm4202	100418460	0.441456	Up*
	ENSMUSG00000009108	36.4525	-0.965791	0.335013	-2.88285	1.66068	Gnat2	14686	-0.441343	Down*
	ENSMUSG00000039842	1502.54	-0.456895	0.0515418	-8.86454	1.62667	Mcph1	244329	-0.441135	Down*
	ENSMUSG00000056091	187.966	-0.547166	0.131702	-4.15457	2.61323	St3gal5	20454	-0.44109	Down*
	ENSMUSG00000057506	1981.77	0.457922	0.0538652	8.50127	1.25463	Bloc1s2	73689	0.440668	Up*
	ENSMUSG00000039994	4882.42	-0.452294	0.0449651	-10.0588	1.68723	Timeless	21853	-0.44034	Down*
	ENSMUSG00000034066	221.897	-0.56996	0.146076	-3.9018	2.32151	Farp2	227377	-0.440298	Down*
	ENSMUSG00000006800	139.322	1.10465	0.392165	2.81681	1.71862	Sulf2	72043	0.439932	Up*
	ENSMUSG00000039577	182.758	-0.602399	0.164871	-3.65377	2.61323	Nphp4	260305	-0.43968	Down*
	ENSMUSG00000020101	4311.87	0.458054	0.0555858	8.24048	1.19218	Vsir	74048	0.439626	Up*
	ENSMUSG00000049916	449.557	-0.489606	0.090503	-5.40983	1.85647	2610318N02Rik	70458	-0.43956	Down*
	ENSMUSG00000039963	177.655	-0.521672	0.115641	-4.51112	1.71862	Ccdc40	207607	-0.439427	Down*
	ENSMUSG00000039109	53.0268	-0.689844	0.210459	-3.27781	1.66068	F13a1	74145	-0.439343	Down*
	ENSMUSG00000015342	293.749	-0.512323	0.10927	-4.6886	1.96678	Xk	22439	-0.438847	Down*
	ENSMUSG00000034614	464.268	0.510842	0.108513	4.70763	1.87544	Pik3ip1	216505	0.438326	Up*
	ENSMUSG00000023104	4027.47	-0.444171	0.0322544	-13.7708	1.12466	Rfc2	19718	-0.438048	Down*
	ENSMUSG00000037991	1813.3	-0.447856	0.0412559	-10.8556	1.28226	Rmi2	223970	-0.437781	Down*
	ENSMUSG00000020642	299.661	-0.523002	0.117735	-4.44219	1.87544	Rnf144a	108089	-0.437507	Down*
	ENSMUSG00000113128	95.1015	-0.645698	0.188896	-3.41828	1.86651			-0.43745	Down*
	ENSMUSG00000051000	20.1331	0.881609	0.300745	2.93142	0.892269	Fam160a1	229488	0.435936	Up*
	ENSMUSG00000041775	347.022	0.474556	0.0795469	5.96575	1.87544	Mapk1ip1	69546	0.435905	Up*
	ENSMUSG00000027018	8085.51	-0.439041	0.0250425	-17.5318	1.14301	Hat1	107435	-0.43535	Down*
	ENSMUSG00000040441	63.7224	0.781955	0.256114	3.05315	2.03098	Slc26a10	216441	0.435074	Up*
	ENSMUSG00000108443	411.547	0.603885	0.167926	3.59613	1.96678			0.434628	Up*
	ENSMUSG00000070713	183.289	-0.621609	0.177568	-3.50069	2.12431	Gm10282	100042405	-0.434375	Down*
	ENSMUSG00000043050	27.5527	-1.18854	0.427032	-2.78327	0.892269	Tnp2	21959	-0.433666	Down*
	ENSMUSG00000024165	2902.72	-0.452827	0.0566154	-7.99831	1.25463	Jpt2	52009	-0.433507	Down*
	ENSMUSG00000035595	302.034	0.485196	0.0915198	5.30154	1.96678	Fam174c	69770	0.433471	Up*
	ENSMUSG00000001053	296.498	-0.504301	0.107276	-4.70097	1.87544	N4bp3	212706	-0.432816	Down*
	ENSMUSG00000097585	39.1232	0.785963	0.258894	3.03585	1.24591	E230029C05Rik	319711	0.43258	Up*
	ENSMUSG00000025283	3277.54	0.442158	0.0415272	10.6474	1.68723	Sat1	20229	0.431855	Up*
	ENSMUSG00000091586	40.9778	0.72316	0.229649	3.14897	1.66068	Cyp4f17	208285	0.431692	Up*
	ENSMUSG00000059775	207.833	0.569269	0.149879	3.7982	1.71862	Rps26-ps1	100042812	0.431616	Up*
	ENSMUSG00000020156	2783.84	-0.451785	0.058206	-7.76184	1.68723	Pwwp3a	68114	-0.431262	Down*
	ENSMUSG00000021597	2187.53	-0.442164	0.0427773	-10.3364	1.35399	Slf1	105377	-0.43121	Down*
	ENSMUSG00000054723	233.928	0.508759	0.111864	4.54801	1.71862	Vmac	106639	0.43075	Up*
	ENSMUSG00000037405	2178.91	0.442892	0.0450399	9.83332	1.35399	Icam1	15894	0.430719	Up*
	ENSMUSG00000037922	46.0518	-0.775907	0.255254	-3.03974	1.00798	Bank1	242248	-0.429844	Down*
	ENSMUSG00000032384	3978	0.439318	0.0397852	11.0422	1.12466	Csnk1g1	214897	0.429843	Up*
	ENSMUSG00000012819	621.071	-0.484544	0.0939264	-5.15876	1.81359	Cdh23	22295	-0.429656	Down*
	ENSMUSG00000036591	1546.03	-0.477282	0.0878564	-5.43253	1.65334	Arhgap21	71435	-0.429372	Down*
	ENSMUSG00000020184	4376.07	0.434611	0.0297945	14.587	1.68723	Mdm2	17246	0.429327	Up*
	ENSMUSG00000084319	11007.2	0.4478	0.0560346	7.99149	0.854904			0.428732	Up*
	ENSMUSG00000018362	12658.6	-0.433256	0.0288187	-15.0338	1.68723	Kpna2	16647	-0.428308	Down*
	ENSMUSG00000033852	134.596	-0.674677	0.207301	-3.25457	2.61323	Gm28042	102238433	-0.428221	Down*
	ENSMUSG00000086628	18.3891	0.972257	0.342582	2.83802	0.892269	Gm16157	100504026	0.428086	Up*
	ENSMUSG00000018507	886.719	0.446383	0.0549814	8.11881	1.81359	Trpv2	22368	0.428019	Up*
	ENSMUSG00000032449	3149.13	0.443798	0.0517918	8.56889	1.14301	Slc25a36	192287	0.427532	Up*
	ENSMUSG00000042207	3531.69	0.444371	0.0526963	8.43268	1.19218	Kdm5b	75605	0.427519	Up*
	ENSMUSG00000070960	331.98	-0.472941	0.0855107	-5.53078	1.96678	Gm19680	100503415	-0.427465	Down*
	ENSMUSG00000067608	190.889	-0.538114	0.133426	-4.03305	2.12431			-0.427171	Down*
	ENSMUSG00000028807	191.479	-0.502887	0.109968	-4.57305	2.61323	Zbtb8a	73680	-0.42707	Down*
	ENSMUSG00000038085	83.7696	0.674268	0.207633	3.24741	2.32151	Cnbd2	70873	0.426877	Up*
	ENSMUSG00000035840	660.602	0.559197	0.14633	3.82148	1.81359	Lysmd3	80289	0.426818	Up*
	ENSMUSG00000015027	631.823	-0.456575	0.0696994	-6.55064	1.98735	Galns	50917	-0.42664	Down*
	ENSMUSG00000045903	872.508	-0.450332	0.0632771	-7.11683	1.81359	Npas4	225872	-0.425746	Down*
	ENSMUSG00000041491	615.73	-0.447998	0.0607687	-7.37218	1.81359	Cep78	208518	-0.425354	Down*
	ENSMUSG00000100150	3598.47	-0.436237	0.0425008	-10.2642	1.12466	Gm19585	100503190	-0.425324	Down*
	ENSMUSG00000022978	1146.18	-0.445804	0.0579057	-7.69878	1.6322	Mis18a	66578	-0.425289	Down*
	ENSMUSG00000021376	176.81	-0.608221	0.174522	-3.48507	2.12431	Tpmt	22017	-0.424885	Down*
	ENSMUSG00000113159	9.65169	1.84726	0.651978	2.83331	0.27245			0.424743	Up*
	ENSMUSG00000018341	3032.54	-0.448487	0.0630299	-7.11547	1.47971	Il12rb2	16162	-0.424025	Down*
	ENSMUSG00000036186	139.388	-0.530514	0.13039	-4.06867	2.61323	Dipk1b	56279	-0.423927	Down*
	ENSMUSG00000024913	950.167	-0.446449	0.0607614	-7.34757	1.98009	Lrp5	16973	-0.423747	Down*
	ENSMUSG00000062901	1549.99	0.479036	0.0939434	5.0992	1.69244	Klhl24	75785	0.423568	Up*
	ENSMUSG00000082154	26.6823	-0.952624	0.336021	-2.83501	2.03098			-0.423445	Down*
	ENSMUSG00000021932	2120.76	-0.445726	0.0603916	-7.38059	1.35399	Rnaseh2b	67153	-0.423289	Down*
	ENSMUSG00000004530	7933.26	-0.428305	0.0291827	-14.6767	0.854904	Coro1c	23790	-0.423189	Down*
	ENSMUSG00000021585	4994.04	0.437102	0.047952	9.11541	1.12466	Cast	12380	0.423097	Up*
	ENSMUSG00000045573	311.328	0.493318	0.105616	4.67087	1.85647	Penk	18619	0.422945	Up*
	ENSMUSG00000026049	1937.29	-0.437233	0.0488253	-8.95506	1.23243	Tex30	75623	-0.422693	Down*
	ENSMUSG00000030315	1697.38	0.432748	0.0411051	10.5278	1.65334	Vgll4	232334	0.422502	Up*
	ENSMUSG00000009035	1182.22	0.437015	0.0491231	8.89633	1.62667	Tmem184b	223693	0.422283	Up*
	ENSMUSG00000053916	624.886	-0.467207	0.0848127	-5.5087	1.71862	Nanp	67311	-0.422073	Down*
	ENSMUSG00000037148	814.137	-0.445133	0.0613943	-7.25039	1.81359	Arhgap10	78514	-0.421866	Down*
	ENSMUSG00000022661	6405.89	0.43468	0.0461033	9.42838	1.16228	Cd200	17470	0.421722	Up*
	ENSMUSG00000003752	394.591	0.473997	0.091474	5.18177	1.93198	Itpkc	233011	0.421252	Up*
	ENSMUSG00000040705	11.2918	-1.12441	0.407014	-2.76257	0.247168	A930016O22Rik	100503495	-0.421221	Down*
	ENSMUSG00000037278	2266.47	-0.433189	0.0446114	-9.71029	1.28226	Tmem97	69071	-0.421058	Down*
	ENSMUSG00000097159	58.4801	-0.628682	0.186969	-3.36249	2.03098			-0.420884	Down*
	ENSMUSG00000022070	2167.68	-0.434845	0.0479548	-9.06781	1.23243	Bora	77744	-0.420782	Down*
	ENSMUSG00000027823	9013.82	-0.424417	0.0247338	-17.1594	0.854904	Gmps	229363	-0.420736	Down*
	ENSMUSG00000073433	85.2814	-0.647839	0.196917	-3.28991	1.71862	Arhgdig	14570	-0.42055	Down*
	ENSMUSG00000008398	1958.35	0.450989	0.0700628	6.43693	1.28226	Elk3	13713	0.420399	Up*
	ENSMUSG00000029191	7064.82	-0.432833	0.0454132	-9.531	0.854904	Rfc1	19687	-0.420235	Down*
	ENSMUSG00000031217	118.764	0.571787	0.156815	3.64626	1.86651	Efnb1	13641	0.419956	Up*
	ENSMUSG00000058761	1936.09	0.443537	0.0617722	7.18021	1.23243	Rnf169	108937	0.419893	Up*
	ENSMUSG00000032939	5185.53	-0.427062	0.0344864	-12.3835	1.19218	Nup93	71805	-0.419852	Down*
	ENSMUSG00000029470	553.797	0.456839	0.0769293	5.93843	1.93198	P2rx4	18438	0.419733	Up*
	ENSMUSG00000096946	9.94344	-1.25052	0.455807	-2.74354	0.250488			-0.419711	Down*
	ENSMUSG00000002870	14084.6	-0.427988	0.0373741	-11.4515	1.20928	Mcm2	17216	-0.419497	Down*
	ENSMUSG00000110841	146.384	-0.679579	0.21322	-3.18722	1.71862	Gpx4-ps2	664781	-0.41945	Down*
	ENSMUSG00000053158	57.4757	0.92409	0.325387	2.83998	1.00798	Fes	14159	0.419297	Up*
	ENSMUSG00000025665	14.1009	-1.54996	0.561144	-2.76213	0.599057	Rps6ka6	67071	-0.418713	Down*
	ENSMUSG00000023004	68927.4	-0.421668	0.0228897	-18.4217	1.14301	Tuba1b	22143	-0.418507	Down*
	ENSMUSG00000106441	37.1052	-0.801416	0.271399	-2.95291	0.892269			-0.418196	Down*
	ENSMUSG00000032555	14220.5	-0.424957	0.0336203	-12.6399	0.854904	Topbp1	235559	-0.418088	Down*
	ENSMUSG00000078868	6.1271	-1.44261	0.525277	-2.74638	0.273561	Gm14412	102640477	-0.417875	Down*
	ENSMUSG00000015217	2712.84	-0.427385	0.0406859	-10.5045	1.35399	Hmgb3	15354	-0.417258	Down*
	ENSMUSG00000030322	893.686	-0.438316	0.0588201	-7.4518	1.90962	Mbd4	17193	-0.416812	Down*
	ENSMUSG00000030161	954.501	-0.454433	0.0774983	-5.86378	1.71862	Gabarapl1	57436	-0.416548	Down*
	ENSMUSG00000043831	270.479	0.47786	0.0983904	4.85678	1.71862	Lysmd4	75099	0.416187	Up*
	ENSMUSG00000029836	15230.3	-0.420874	0.0282377	-14.9047	0.854904	Cbx3	12417	-0.416028	Down*
	ENSMUSG00000041133	14513.2	-0.425123	0.0388039	-10.9557	0.854904	Smc1a	24061	-0.415903	Down*
	ENSMUSG00000022636	4000.57	-0.424708	0.038716	-10.9698	1.19218	Alcam	11658	-0.415524	Down*
	ENSMUSG00000031732	920.433	-0.440522	0.063731	-6.91221	1.90962	Phlpp2	244650	-0.415095	Down*
	ENSMUSG00000023094	156.821	-0.528857	0.134055	-3.94507	1.71862	Msrb2	76467	-0.415079	Down*
	ENSMUSG00000072949	21.7602	1.47516	0.53785	2.7427	1.05661	Acot1	26897	0.414527	Up*
	ENSMUSG00000024664	10.1853	-1.89662	0.671469	-2.82458	0.273561	Fads3	60527	-0.41435	Down*
	ENSMUSG00000020029	3168.34	-0.421991	0.0360024	-11.7212	1.19218	Nudt4	71207	-0.414044	Down*
	ENSMUSG00000023991	3922.22	0.425335	0.0428473	9.92677	1.14301	Foxp4	74123	0.414018	Up*
	ENSMUSG00000030124	3514.02	0.41909	0.0289766	14.463	1.68723	Lag3	16768	0.413966	Up*
	ENSMUSG00000079003	2423.41	-0.428922	0.0491986	-8.71818	1.25463	Samd1	666704	-0.41392	Down*
	ENSMUSG00000000827	2496.21	0.429046	0.0494262	8.68054	1.25463	Tpd52l2	66314	0.413902	Up*
	ENSMUSG00000079505	427.038	0.46166	0.0867681	5.32062	1.71862			0.413684	Up*
	ENSMUSG00000022120	2208.98	-0.439177	0.0639285	-6.86982	1.25463	Obi1	72486	-0.413514	Down*
	ENSMUSG00000042406	10525.5	0.420135	0.0338371	12.4164	1.20928	Atf4	11911	0.413115	Up*
	ENSMUSG00000035929	6937.31	0.417427	0.0272725	15.3058	1.20928	H2-Q4	15015	0.412884	Up*
	ENSMUSG00000061615	17.7668	-1.8457	0.657033	-2.80915	1.02629	H2ac4	319172	-0.412715	Down*
	ENSMUSG00000001999	1221.19	-0.426221	0.046853	-9.09697	1.68723	Blvra	109778	-0.412609	Down*
	ENSMUSG00000110631	7692.25	0.432095	0.0563728	7.66495	0.854904			0.412216	Up*
	ENSMUSG00000074170	18.539	-1.22004	0.447454	-2.72663	0.599057	Plekhf1	72287	-0.412146	Down*
	ENSMUSG00000061689	1247.1	0.452685	0.0800641	5.65403	1.6322	Dlgap4	228836	0.411846	Up*
	ENSMUSG00000022280	5254.93	0.418333	0.0325427	12.8549	1.12466	Rnf19a	30945	0.41183	Up*
	ENSMUSG00000014850	1593.82	-0.427708	0.0509948	-8.38728	1.65334	Msh3	17686	-0.411493	Down*
	ENSMUSG00000002221	3525	-0.428081	0.0524279	-8.16513	1.68723	Paxip1	55982	-0.410903	Down*
	ENSMUSG00000070565	124.593	-0.534449	0.139901	-3.82021	1.71862	Rasal2	226525	-0.410307	Down*
	ENSMUSG00000052926	1347.23	-0.433264	0.0604972	-7.16172	1.62667	Rnaseh2a	69724	-0.410204	Down*
	ENSMUSG00000111013	31.8475	-0.931875	0.332268	-2.80459	1.00798	Gm32468	102635028	-0.410096	Down*
	ENSMUSG00000026202	8704.16	-0.417775	0.0356352	-11.7237	1.68723	Tuba4a	22145	-0.409932	Down*
	ENSMUSG00000044250	2069.87	0.423759	0.0471749	8.98271	1.25463	Pced1b	239647	0.409885	Up*
	ENSMUSG00000018651	1173.17	-0.427647	0.0533311	-8.01873	1.62667	Tada2a	217031	-0.409822	Down*
	ENSMUSG00000013646	793.72	0.448188	0.0777792	5.76231	1.90962	Sh3bp5l	79566	0.40954	Up*
	ENSMUSG00000068747	57.9524	0.706113	0.230156	3.06797	1.00798	Sort1	20661	0.409341	Up*
	ENSMUSG00000032245	748.569	-0.43298	0.0613397	-7.05871	1.98735	Cln6	76524	-0.409212	Down*
	ENSMUSG00000048249	1317.2	0.473065	0.0995388	4.75257	1.6322	Crebrf	77128	0.40921	Up*
	ENSMUSG00000025929	20.7833	1.12132	0.410573	2.73112	1.05661	Il17a	16171	0.40919	Up*
	ENSMUSG00000044712	347.196	0.4674	0.0950765	4.91604	1.87544	Slc38a6	625098	0.409186	Up*
	ENSMUSG00000094966	52.5445	0.653795	0.204629	3.19502	2.03098	Trav9-2	436479	0.409053	Up*
	ENSMUSG00000105107	68.0159	0.620809	0.188275	3.29734	2.61323			0.408155	Up*
	ENSMUSG00000020592	98.4313	-0.59845	0.176626	-3.38824	1.71862	Sdc1	20969	-0.408127	Down*
	ENSMUSG00000024399	3878.61	0.41432	0.0316987	13.0706	1.12466	Ltb	16994	0.408111	Up*
	ENSMUSG00000005824	645.118	0.434602	0.0648144	6.70533	1.98735	Tnfsf14	50930	0.407928	Up*
	ENSMUSG00000020834	513.087	-0.447201	0.0782837	-5.71257	1.85647	Dhrs13	70451	-0.407925	Down*
	ENSMUSG00000105328	8.68664	1.58717	0.578418	2.74398	0.250488			0.407338	Up*
	ENSMUSG00000047547	1163.17	-0.425109	0.0536529	-7.92331	1.69244	Cltb	74325	-0.406964	Down*
	ENSMUSG00000033520	53.7075	0.748009	0.251048	2.97955	1.66068	Idi2	320581	0.406856	Up*
	ENSMUSG00000036764	108.374	0.640367	0.198971	3.21839	2.12431	Dnajc12	30045	0.406428	Up*
	ENSMUSG00000110481	99.3107	-0.589322	0.172645	-3.4135	2.61323			-0.406159	Down*
	ENSMUSG00000030750	2733.42	-0.420284	0.0477684	-8.79837	1.68723	Nsmce1	67711	-0.405944	Down*
	ENSMUSG00000055538	45.7314	-0.662755	0.210402	-3.14994	0.892269	Zcchc24	71918	-0.405846	Down*
	ENSMUSG00000021007	131.521	-0.516998	0.131643	-3.92726	2.32151	Spata7	104871	-0.405772	Down*
	ENSMUSG00000037822	781.149	0.437275	0.0701761	6.23111	1.71862	Smim14	68552	0.405752	Up*
	ENSMUSG00000028572	3264.95	-0.432309	0.0651256	-6.63809	1.14301	Hook1	77963	-0.405234	Down*
	ENSMUSG00000035109	42.7811	0.681432	0.219918	3.09857	1.00798	Shc4	271849	0.405033	Up*
	ENSMUSG00000039382	594.775	0.444759	0.0790855	5.62378	1.71862	Wdr45	54636	0.4044	Up*
	ENSMUSG00000025269	716.961	-0.459013	0.0926225	-4.95574	1.98009	Apex2	77622	-0.403247	Down*
	ENSMUSG00000040549	8271.64	-0.416694	0.0466147	-8.93911	1.16228	Ckap5	75786	-0.402971	Down*
	ENSMUSG00000047344	353.006	-0.496651	0.120213	-4.13141	1.71862	Lancl3	236285	-0.402949	Down*
	ENSMUSG00000029468	296.505	-0.558735	0.157613	-3.54497	1.87544	P2rx7	18439	-0.402591	Down*
	ENSMUSG00000064147	62.2599	0.749958	0.253963	2.95302	1.24591	Rab44	442827	0.401799	Up*
	ENSMUSG00000024039	33.3283	-1.31211	0.485982	-2.69992	2.03098	Cbs	12411	-0.401711	Down*
	ENSMUSG00000032397	4599.1	-0.413232	0.0428552	-9.64252	1.68723	Tipin	66131	-0.401639	Down*
	ENSMUSG00000020601	2904.98	0.414906	0.0461488	8.99061	1.68723	Trib2	217410	0.40142	Up*
	ENSMUSG00000004885	2140.16	-0.42944	0.0660231	-6.50439	1.23243	Crabp2	12904	-0.40139	Down*
	ENSMUSG00000039145	1168.91	-0.474951	0.106311	-4.46756	1.69244	Camk1d	227541	-0.401185	Down*
	ENSMUSG00000052565	50.3167	-0.785468	0.270848	-2.90003	2.03098	H1f3	14957	-0.400789	Down*
	ENSMUSG00000086938	141.74	0.513123	0.132013	3.88691	2.32151	4930481A15Rik	74931	0.400562	Up*
	ENSMUSG00000046157	2272.81	-0.428766	0.0661808	-6.4787	1.35399	Tmem229b	268567	-0.400532	Down*
	ENSMUSG00000062456	1076.46	0.51171	0.131368	3.89524	1.62667	Rpl9-ps6	100042823	0.400134	Up*
	ENSMUSG00000045414	944.639	-0.42263	0.0593675	-7.11887	1.81359	Dipk2a	68861	-0.400004	Down*
	ENSMUSG00000024542	5422.04	-0.408858	0.0375561	-10.8866	1.19218	Cep192	70799	-0.399962	Down*
	ENSMUSG00000028066	1314.62	-0.41437	0.0477051	-8.68608	1.65334	Pmf1	67037	-0.399897	Down*
	ENSMUSG00000031838	666.97	-0.426212	0.0639094	-6.66901	1.71862	Ifi30	65972	-0.399895	Down*
	ENSMUSG00000085652	7.11572	-1.64239	0.599798	-2.73824	0.250488			-0.399878	Down*
	ENSMUSG00000107176	7655.41	0.544295	0.15105	3.60342	0.854904	Gm9794	100042008	0.39931	Up*
	ENSMUSG00000038482	14047.5	-0.408765	0.0387653	-10.5446	1.68723	Tfdp1	21781	-0.399265	Down*
	ENSMUSG00000028207	146.12	-0.531929	0.144029	-3.6932	1.86651	Asph	65973	-0.399103	Down*
	ENSMUSG00000025076	875.334	-0.41759	0.0541671	-7.70929	1.90962	Casp7	12369	-0.398788	Down*
	ENSMUSG00000059588	2190.63	-0.433131	0.0727558	-5.95321	1.23243	Calcrl	54598	-0.398742	Down*
	ENSMUSG00000005057	55.2781	-0.641728	0.203036	-3.16066	1.24591	Sh2b2	23921	-0.398335	Down*
	ENSMUSG00000095687	737.74	0.514403	0.133994	3.83901	1.90962	Rnaset2a	100037283	0.398293	Up*
	ENSMUSG00000071757	2246.42	0.408209	0.0397086	10.2801	1.28226	Zhx2	387609	0.398211	Up*
	ENSMUSG00000023990	316.024	-0.457592	0.0953314	-4.80001	1.93198	Tfeb	21425	-0.397967	Down*
	ENSMUSG00000102602	933.644	-0.464438	0.100749	-4.60983	1.71862			-0.397812	Down*
	ENSMUSG00000040152	108.543	-0.80661	0.281711	-2.86326	2.61323	Thbs1	21825	-0.397809	Down*
	ENSMUSG00000026034	6519.64	0.406911	0.0396594	10.2602	1.16228	Clk1	12747	0.396912	Up*
	ENSMUSG00000116673	927.271	-0.440666	0.0820548	-5.37039	1.90962	A630089N07Rik	320586	-0.396538	Down*
	ENSMUSG00000098650	3913.74	0.408118	0.0433104	9.42311	1.47971			0.396139	Up*
	ENSMUSG00000021115	3372.84	-0.402389	0.0317745	-12.6639	1.47971	Vrk1	22367	-0.395996	Down*
	ENSMUSG00000036109	1517.82	-0.439945	0.0818788	-5.37313	1.69244	Mbnl3	171170	-0.395963	Down*
	ENSMUSG00000022769	2382.46	-0.405178	0.0380984	-10.635	1.23243	Sdf2l1	64136	-0.395943	Down*
	ENSMUSG00000014980	783.802	-0.4134	0.0531474	-7.77837	1.98735	Tsen15	66637	-0.395181	Down*
	ENSMUSG00000030051	418.398	-0.438741	0.0814527	-5.38645	1.71862	Aplf	72103	-0.395161	Down*
	ENSMUSG00000025464	380.655	-0.445797	0.0883009	-5.04862	1.96678	Paox	212503	-0.394399	Down*
	ENSMUSG00000045980	485.708	0.437037	0.080546	5.42593	1.85647	Tmem104	320534	0.394377	Up*
	ENSMUSG00000051495	3137.2	0.400624	0.033418	11.9883	1.14301	Irf2bp2	270110	0.393507	Up*
	ENSMUSG00000024533	650.788	-0.430219	0.0749393	-5.74089	1.90962	Spire1	68166	-0.393315	Down*
	ENSMUSG00000026496	10383.6	-0.398305	0.0281173	-14.1658	1.14301	Parp1	11545	-0.393283	Down*
	ENSMUSG00000025328	37.3657	-0.688506	0.228187	-3.01728	1.00798	Padi3	18601	-0.393194	Down*
	ENSMUSG00000030775	2021.23	0.416768	0.0604099	6.899	1.68723	Trat1	77647	0.392992	Up*
	ENSMUSG00000047021	7.68334	1.57567	0.581543	2.70946	0.27245	Cfap65	241116	0.392459	Up*
	ENSMUSG00000028756	866.862	0.406894	0.0474204	8.58057	1.71862	Pink1	68943	0.392372	Up*
	ENSMUSG00000026728	1873.4	0.453191	0.0958743	4.72692	1.35399	Vim	22352	0.392324	Up*
	ENSMUSG00000024943	4471.95	-0.401143	0.0373832	-10.7306	1.14301	Smc5	226026	-0.392185	Down*
	ENSMUSG00000106099	275.179	-0.500223	0.128505	-3.89264	1.87544			-0.392167	Down*
	ENSMUSG00000027015	30.2088	0.698086	0.233274	2.99255	1.66068	Cybrd1	73649	0.392064	Up*
	ENSMUSG00000029075	7400.14	0.401444	0.0382629	10.4917	1.16228	Tnfrsf4	22163	0.392051	Up*
	ENSMUSG00000071192	26.2307	0.819533	0.289983	2.82615	0.892269	Wfikkn1	215001	0.391835	Up*
	ENSMUSG00000021779	66.9384	0.691224	0.230085	3.00421	1.66068	Thrb	21834	0.391777	Up*
	ENSMUSG00000031527	5755.07	-0.404647	0.0447298	-9.04646	1.68723	Eri1	67276	-0.391736	Down*
	ENSMUSG00000091811	307.653	0.443212	0.0883103	5.01881	1.87544	Inafm1	66300	0.39155	Up*
	ENSMUSG00000027341	789.798	0.409515	0.0527261	7.76683	1.98735	Tmem230	70612	0.391451	Up*
	ENSMUSG00000097709	46.1797	-0.909041	0.329868	-2.75577	2.03098	2810429I04Rik	76937	-0.391406	Down*
	ENSMUSG00000023919	1257.79	-0.411658	0.0559904	-7.3523	1.68723	Cenpq	83815	-0.391228	Down*
	ENSMUSG00000024862	542.16	0.453166	0.0966301	4.6897	1.85647	Klc2	16594	0.391225	Up*
	ENSMUSG00000060862	1444.76	0.40903	0.0530005	7.71747	1.6322	Zbtb40	230848	0.390746	Up*
	ENSMUSG00000028278	290.179	0.551325	0.159164	3.46388	1.87544	Rragd	52187	0.390517	Up*
	ENSMUSG00000025058	136.813	-0.5058	0.132972	-3.80381	1.86651	Tasl	71398	-0.390252	Down*
	ENSMUSG00000084866	66.9461	-0.64582	0.2085	-3.09747	1.00798	A930006K02Rik	100503120	-0.390201	Down*
	ENSMUSG00000060288	2223.84	-0.399918	0.0388734	-10.2877	1.68723	Ppih	66101	-0.390178	Down*
	ENSMUSG00000019578	1210.66	0.406387	0.0499899	8.12939	1.65334	Ubxn6	66530	0.390139	Up*
	ENSMUSG00000103774	58.841	0.693197	0.231738	2.9913	1.66068			0.39008	Up*
	ENSMUSG00000027424	934.333	-0.407519	0.0523166	-7.78948	1.98009	Mgme1	74528	-0.389674	Down*
	ENSMUSG00000021377	19033.3	-0.393856	0.0261742	-15.0475	1.68723	Dek	110052	-0.389472	Down*
	ENSMUSG00000013622	386.334	0.423751	0.0720282	5.88313	1.87544	Atraid	381629	0.389462	Up*
	ENSMUSG00000012483	1502.46	-0.403508	0.0467017	-8.64011	1.62667	Rpa3	68240	-0.389339	Down*
	ENSMUSG00000047656	29.9093	0.787676	0.276548	2.84824	2.03098	Trpt1	107328	0.389151	Up*
	ENSMUSG00000038010	191.613	-0.482341	0.118739	-4.0622	2.61323	Ccdc138	76138	-0.389124	Down*
	ENSMUSG00000030553	74.7798	0.544836	0.15633	3.48517	2.32151	Pgpep1l	78444	0.388898	Up*
	ENSMUSG00000075232	9021.94	-0.39179	0.0222025	-17.6463	1.20928	Amd1	11702	-0.388637	Down*
	ENSMUSG00000043445	1433.98	-0.405071	0.0503255	-8.04903	1.62667	Pgp	67078	-0.388544	Down*
	ENSMUSG00000028613	1418.74	-0.439792	0.0877372	-5.0126	1.6322	Lrp8	16975	-0.388538	Down*
	ENSMUSG00000059005	65308.1	-0.397358	0.0373532	-10.6379	1.14301	Hnrnpa3	229279	-0.388338	Down*
	ENSMUSG00000000194	1491.36	0.421272	0.070591	5.96778	1.69244	Gpr107	277463	0.388287	Up*
	ENSMUSG00000029276	1449.34	-0.399616	0.0425018	-9.40232	1.68723	Glmn	170823	-0.387882	Down*
	ENSMUSG00000021493	184.288	-0.502197	0.132209	-3.79851	1.86651	Pdlim7	67399	-0.38753	Down*
	ENSMUSG00000001627	2410.09	0.40512	0.0525808	7.7047	1.68723	Ifrd1	15982	0.386987	Up*
	ENSMUSG00000019464	64.0368	0.656422	0.215183	3.05052	1.00798	Ptger1	19216	0.3868	Up*
	ENSMUSG00000048027	138.987	0.494781	0.128018	3.86495	2.61323	Rgmb	68799	0.386795	Up*
	ENSMUSG00000024846	37.2123	-0.778126	0.273132	-2.8489	2.03098	Cst6	73720	-0.386758	Down*
	ENSMUSG00000027293	2193.07	-0.409268	0.0585436	-6.99082	1.35399	Ehd4	98878	-0.386678	Down*
	ENSMUSG00000076437	1795.99	-0.402927	0.049993	-8.05966	1.35399	Selenoh	72657	-0.386552	Down*
	ENSMUSG00000021133	3253.84	0.397405	0.041239	9.63663	1.14301	Susd6	217684	0.38633	Up*
	ENSMUSG00000019961	14838	-0.391491	0.0282899	-13.8385	1.16228	Tmpo	21917	-0.386327	Down*
	ENSMUSG00000030407	536.471	0.413983	0.0648104	6.3876	1.71862	Qpctl	67369	0.386155	Up*
	ENSMUSG00000042293	64.7943	0.596861	0.185448	3.21849	1.24591	Gm5617	434402	0.386105	Up*
	ENSMUSG00000040867	230.059	-0.450366	0.0980514	-4.59316	1.96678	Begain	380785	-0.386067	Down*
	ENSMUSG00000097793	48.9579	0.634466	0.204823	3.09763	1.66068			0.385523	Up*
	ENSMUSG00000006378	650.55	-0.448006	0.0967914	-4.62857	1.98009	Gcat	26912	-0.385261	Down*
	ENSMUSG00000030319	454.457	-0.426924	0.0790857	-5.39824	1.71862	Cand2	67088	-0.38512	Down*
	ENSMUSG00000002997	242.957	-0.474861	0.116231	-4.08549	1.93198	Prkar2b	19088	-0.384909	Down*
	ENSMUSG00000020712	103.976	-0.54119	0.156271	-3.46314	1.71862	Tcam1	75870	-0.384756	Down*
	ENSMUSG00000017119	2547.29	0.677425	0.226457	2.99141	1.23243	Nbr1	17966	0.384432	Up*
	ENSMUSG00000029814	584.564	-0.434154	0.0863204	-5.02956	1.90962	Igf2bp3	140488	-0.384179	Down*
	ENSMUSG00000050711	123.483	0.548584	0.160657	3.41462	1.71862	Scg2	20254	0.384128	Up*
	ENSMUSG00000021811	4813.65	-0.390594	0.0319289	-12.2333	1.14301	Dnajc9	108671	-0.383964	Down*
	ENSMUSG00000029408	919.404	-0.439649	0.0912753	-4.81674	1.98009	Abcb9	56325	-0.383702	Down*
	ENSMUSG00000044447	923.936	-0.407629	0.0600834	-6.78439	1.71862	Dock5	68813	-0.383662	Down*
	ENSMUSG00000025212	932.541	0.410039	0.0630425	6.50416	1.71862	Sfxn3	94280	0.3836	Up*
	ENSMUSG00000036202	10010.2	-0.394741	0.0412768	-9.56327	1.14301	Rif1	51869	-0.383578	Down*
	ENSMUSG00000041199	346.024	-0.431912	0.0849549	-5.08402	1.71862	Rpusd1	106707	-0.383456	Down*
	ENSMUSG00000051817	518.574	-0.420803	0.0750533	-5.60672	1.71862	Sox12	20667	-0.383063	Down*
	ENSMUSG00000020265	4102.47	-0.391568	0.0362875	-10.7907	1.68723	Sumo3	20610	-0.382959	Down*
	ENSMUSG00000006731	14502.9	0.389334	0.0326756	11.9151	1.14301	B4galnt1	14421	0.382361	Up*
	ENSMUSG00000032182	206.638	0.473238	0.116657	4.05667	2.61323	Yipf2	74766	0.382339	Up*
	ENSMUSG00000053965	143.643	-0.535409	0.154303	-3.46986	1.71862	Pde5a	242202	-0.38213	Down*
	ENSMUSG00000028339	163.764	-0.529256	0.150922	-3.50682	2.61323	Col15a1	12819	-0.381957	Down*
	ENSMUSG00000028047	37.3945	0.855057	0.310153	2.75689	2.03098	Thbs3	21827	0.381623	Up*
	ENSMUSG00000044906	1260.44	-0.400366	0.0532641	-7.51661	1.62667	4930503L19Rik	269033	-0.38153	Down*
	ENSMUSG00000029722	812.011	-0.405703	0.060368	-6.7205	1.98009	Agfg2	231801	-0.381389	Down*
	ENSMUSG00000052392	11.9393	-1.4424	0.541706	-2.6627	0.599057	Acot4	171282	-0.381274	Down*
	ENSMUSG00000061175	572.167	-0.432571	0.0873772	-4.95062	1.71862	Fnip2	329679	-0.381085	Down*
	ENSMUSG00000028542	105.027	0.572904	0.175255	3.26897	2.61323	Slc6a9	14664	0.380876	Up*
	ENSMUSG00000110635	29.5907	-0.866514	0.31559	-2.74569	1.24591			-0.380813	Down*
	ENSMUSG00000020471	3144.91	-0.396604	0.0491921	-8.06236	1.14301	Pold2	18972	-0.380549	Down*
	ENSMUSG00000021596	34.6036	0.838519	0.303269	2.76494	1.00798	Mctp1	78771	0.380391	Up*
	ENSMUSG00000078681	542.668	0.422235	0.0793381	5.32197	1.85647	Tm2d3	68634	0.379743	Up*
	ENSMUSG00000020658	39.9516	-0.809491	0.2907	-2.78463	0.892269	Efr3b	668212	-0.37907	Down*
	ENSMUSG00000040613	157.718	0.54847	0.162988	3.36509	2.61323	Apobec1	11810	0.379037	Up*
	ENSMUSG00000099025	87.1944	-0.548852	0.163308	-3.36084	1.86651			-0.378799	Down*
	ENSMUSG00000072964	1888.62	-0.389827	0.0408461	-9.54381	1.68723	Bhlhb9	70237	-0.378778	Down*
	ENSMUSG00000091259	6.21648	1.77283	0.651563	2.72089	0.250488	Vmn2r110	224582	0.378768	Up*
	ENSMUSG00000030556	457.554	0.515979	0.145103	3.55595	1.96678	Lrrc28	67867	0.378367	Up*
	ENSMUSG00000013033	5836.19	-0.416914	0.0755409	-5.51905	1.68723	Adgrl1	330814	-0.378332	Down*
	ENSMUSG00000031245	1479.18	-0.39422	0.0488264	-8.07392	1.68723	Hmgn5	50887	-0.378329	Down*
	ENSMUSG00000047115	186.727	-0.468573	0.115923	-4.04211	2.61323	Fam221a	231946	-0.378296	Down*
	ENSMUSG00000057137	210.301	0.584389	0.182649	3.19952	1.71862	Tmem140	68487	0.377845	Up*
	ENSMUSG00000111868	378.19	0.769757	0.273051	2.8191	1.85647			0.37766	Up*
	ENSMUSG00000059939	1540.05	-0.394773	0.0518083	-7.61988	1.65334	9430015G10Rik	230996	-0.376785	Down*
	ENSMUSG00000037553	4233.61	0.389012	0.0428454	9.07944	1.47971	Zdhhc18	503610	0.376783	Up*
	ENSMUSG00000020900	433.741	-0.503728	0.138789	-3.62945	1.96678	Myh10	77579	-0.376692	Down*
	ENSMUSG00000036478	14072.6	0.391534	0.0474608	8.24963	1.68723	Btg1	12226	0.37647	Up*
	ENSMUSG00000036067	603.464	0.419513	0.0797166	5.26256	1.98735	Slc2a6	227659	0.376345	Up*
	ENSMUSG00000005089	322.717	-0.668238	0.225456	-2.96394	1.87544	Slc1a2	20511	-0.376249	Down*
	ENSMUSG00000108732	318.809	0.43794	0.0953388	4.59352	1.85647			0.376168	Up*
	ENSMUSG00000078126	225.935	-0.821443	0.297371	-2.76236	1.87544	Rpl23a-ps3	100041163	-0.376125	Down*
	ENSMUSG00000036835	1112.82	0.391967	0.0487538	8.03971	1.65334	Psenen	66340	0.376042	Up*
	ENSMUSG00000037235	519.324	0.441178	0.0979884	4.50235	1.96678	Mxd4	17122	0.375938	Up*
	ENSMUSG00000020142	270.541	0.431715	0.090785	4.75536	1.85647	Slc1a4	55963	0.37562	Up*
	ENSMUSG00000030515	685.827	-0.400788	0.0612065	-6.54813	1.71862	Tarsl2	272396	-0.375471	Down*
	ENSMUSG00000061414	627.246	-0.4368	0.0950945	-4.59333	1.71862	Cracr2a	381812	-0.375252	Down*
	ENSMUSG00000024066	1215.66	-0.440681	0.0982612	-4.48479	1.6322	Xdh	22436	-0.374986	Down*
	ENSMUSG00000014786	577.505	-0.420714	0.0819778	-5.13205	1.81359	Slc9a5	277973	-0.374929	Down*
	ENSMUSG00000022186	8005.72	-0.390134	0.0480528	-8.11887	1.16228	Oxct1	67041	-0.374621	Down*
	ENSMUSG00000025235	227.517	0.463958	0.115065	4.03215	1.96678	Bbs4	102774	0.374527	Up*
	ENSMUSG00000079259	20.4842	-0.885271	0.326595	-2.71061	0.599057	Trim71	636931	-0.374456	Down*
	ENSMUSG00000021532	1967.71	-0.400883	0.0624503	-6.41923	1.68723	Fastkd3	69577	-0.374453	Down*
	ENSMUSG00000031803	148.411	-0.486714	0.12972	-3.75204	2.32151	B3gnt3	72297	-0.374405	Down*
	ENSMUSG00000009470	17150.4	-0.386044	0.0418989	-9.2137	0.854904	Tnpo1	238799	-0.374288	Down*
	ENSMUSG00000054920	1125.52	-0.392448	0.052365	-7.49447	1.69244	Klhl5	71778	-0.373948	Down*
	ENSMUSG00000031391	151.884	0.52793	0.154647	3.41379	1.71862	L1cam	16728	0.37277	Up*
	ENSMUSG00000032436	660.038	0.408851	0.0728871	5.60937	1.81359	Cmtm7	102545	0.372564	Up*
	ENSMUSG00000105814	152.431	-0.487018	0.130905	-3.72041	2.61323	Mir703	735265	-0.372551	Down*
	ENSMUSG00000045975	313.3	-0.471557	0.121294	-3.88772	1.71862	C2cd2	207781	-0.372381	Down*
	ENSMUSG00000079110	65.0576	-0.665545	0.225861	-2.94671	1.24591	Capn3	12335	-0.372257	Down*
	ENSMUSG00000034487	446.333	-0.423584	0.086766	-4.88191	1.85647	Poglut3	68304	-0.372024	Down*
	ENSMUSG00000029449	1452.83	0.387263	0.0477403	8.11185	1.68723	Rhof	23912	0.371857	Up*
	ENSMUSG00000049588	332.164	-0.415145	0.0796854	-5.20979	1.93198	Ccdc69	52570	-0.371639	Down*
	ENSMUSG00000111758	104.954	-0.514109	0.147461	-3.4864	2.12431			-0.371495	Down*
	ENSMUSG00000009030	1569.58	0.394199	0.0579522	6.80214	1.62667	Pdcl	67466	0.37134	Up*
	ENSMUSG00000042349	4530.69	0.388818	0.0508036	7.65335	1.19218	Ikbke	56489	0.371318	Up*
	ENSMUSG00000037316	1599.95	-0.395154	0.0593234	-6.66101	1.69244	Bag4	67384	-0.371175	Down*
	ENSMUSG00000005087	8969.18	0.37605	0.0282024	13.334	1.14301	Cd44	12505	0.370721	Up*
	ENSMUSG00000117465	246.791	-0.474854	0.124531	-3.81315	1.96678			-0.370366	Down*
	ENSMUSG00000062248	2153.59	-0.38671	0.0493803	-7.83127	1.23243	Cks2	66197	-0.370147	Down*
	ENSMUSG00000020399	157.773	0.520883	0.152213	3.42207	1.86651	Havcr2	171285	0.369662	Up*
	ENSMUSG00000110993	59.7739	-0.784667	0.283466	-2.76812	0.892269			-0.369392	Down*
	ENSMUSG00000112907	1730.52	0.378287	0.0370011	10.2237	1.65334			0.36903	Up*
	ENSMUSG00000029605	310.199	0.418027	0.0843979	4.95306	1.96678	Oas1b	23961	0.368985	Up*
	ENSMUSG00000004748	208.678	-0.461404	0.116679	-3.95446	2.61323	Mtfp1	67900	-0.368898	Down*
	ENSMUSG00000040034	1812.95	-0.385123	0.0499152	-7.71554	1.28226	Nup43	69912	-0.368115	Down*
	ENSMUSG00000037936	2011.58	-0.380462	0.0426674	-8.91693	1.28226	Scarb1	20778	-0.368084	Down*
	ENSMUSG00000110393	247.921	-0.450022	0.109586	-4.10655	1.96678	Gm36445	115488122	-0.367904	Down*
	ENSMUSG00000026730	228.112	-0.499328	0.140826	-3.54571	1.87544	Pter	19212	-0.367695	Down*
	ENSMUSG00000028256	829.132	-0.432937	0.0979466	-4.42014	1.98009	Odf2l	52184	-0.366845	Down*
	ENSMUSG00000103261	45.706	-0.698535	0.244643	-2.85533	1.66068			-0.365701	Down*
	ENSMUSG00000021886	1510.5	0.39487	0.0652603	6.05069	1.62667	Gpr65	14744	0.365431	Up*
	ENSMUSG00000001285	1999.76	-0.38091	0.0479983	-7.93591	1.68723	Myg1	60315	-0.365089	Down*
	ENSMUSG00000022515	754.995	0.384588	0.0534782	7.19149	1.71862	Anks3	72615	0.364887	Up*
	ENSMUSG00000102151	65.8739	0.589803	0.191332	3.08261	1.66068			0.364794	Up*
	ENSMUSG00000055612	8493.92	-0.369744	0.0272309	-13.5781	1.14301	Cdca7	66953	-0.364702	Down*
	ENSMUSG00000048756	2785.21	0.373311	0.0360456	10.3566	1.35399	Foxo3	56484	0.36443	Up*
	ENSMUSG00000054752	125.289	-0.597546	0.195517	-3.05624	2.32151	Fsd1l	319636	-0.364295	Down*
	ENSMUSG00000032320	1266.14	-0.378085	0.0451269	-8.37825	1.62667	Rcn2	26611	-0.364088	Down*
	ENSMUSG00000023827	512.579	0.417824	0.0884549	4.72358	1.93198	Agpat4	68262	0.363479	Up*
	ENSMUSG00000085704	55.7057	0.588537	0.191481	3.0736	1.24591	4921531C22Rik	66730	0.363038	Up*
	ENSMUSG00000018340	4044.5	0.369334	0.0305731	12.0804	1.47971	Anxa6	11749	0.362939	Up*
	ENSMUSG00000014074	2108.82	-0.369994	0.0340451	-10.8678	1.23243	Rnf168	70238	-0.362032	Down*
	ENSMUSG00000016520	1910.59	0.37136	0.0369372	10.0538	1.35399	Lnx2	140887	0.361974	Up*
	ENSMUSG00000058715	29.4213	0.763803	0.277067	2.75674	0.892269	Fcer1g	14127	0.36195	Up*
	ENSMUSG00000005640	41.021	-0.811178	0.299057	-2.71245	2.03098	Insrr	23920	-0.361525	Down*
	ENSMUSG00000019877	3887.7	0.371593	0.0383221	9.69658	1.68723	Serinc1	56442	0.36147	Up*
	ENSMUSG00000035443	1802.12	0.376687	0.0470667	8.00325	1.68723	Thyn1	77862	0.361347	Up*
	ENSMUSG00000028484	9470.43	-0.366522	0.0276333	-13.2638	1.14301	Psip1	101739	-0.361283	Down*
	ENSMUSG00000074466	42.6999	0.895983	0.337206	2.65708	2.03098	Gm15417	545539	0.361121	Up*
	ENSMUSG00000101823	6.19824	1.94003	0.712261	2.72377	0.250488			0.361076	Up*
	ENSMUSG00000096188	1211.2	-0.37395	0.0431821	-8.65985	1.65334	Cmtm4	97487	-0.361052	Down*
	ENSMUSG00000015656	183928	-0.37019	0.0365826	-10.1193	1.16228	Hspa8	15481	-0.360961	Down*
	ENSMUSG00000032411	1453.04	-0.388201	0.0625163	-6.20959	1.68723	Tfdp2	211586	-0.360955	Down*
	ENSMUSG00000034171	3196.71	0.374163	0.0440694	8.49031	1.19218	Faah	14073	0.360714	Up*
	ENSMUSG00000027030	3463.45	-0.380933	0.0541442	-7.03552	1.47971	Stk39	53416	-0.360533	Down*
	ENSMUSG00000010663	1676.9	-0.370678	0.0384023	-9.6525	1.68723	Fads1	76267	-0.360487	Down*
	ENSMUSG00000073437	513.941	-0.402526	0.0776879	-5.18132	1.71862	D330041H03Rik	654822	-0.360319	Down*
	ENSMUSG00000044068	593.734	0.393825	0.0698762	5.63604	1.71862	Zrsr1	22183	0.359647	Up*
	ENSMUSG00000085111	23.4476	0.852975	0.318809	2.67551	1.05661	Ascl4	67341	0.359588	Up*
	ENSMUSG00000021929	7697.15	-0.364332	0.026387	-13.8072	1.16228	Kpna3	16648	-0.359535	Down*
	ENSMUSG00000035726	18556.9	-0.362967	0.0229939	-15.7854	0.854904	Supt16	114741	-0.359327	Down*
	ENSMUSG00000029416	566.241	-0.734985	0.264803	-2.7756	1.98735	Slc15a4	100561	-0.359207	Down*
	ENSMUSG00000034686	61.9512	0.629044	0.21379	2.94235	1.66068	Prr7	432763	0.358887	Up*
	ENSMUSG00000069899	77.7606	0.691244	0.244473	2.82748	1.86651	Gm12166	100039624	0.358163	Up*
	ENSMUSG00000086331	60.8697	0.576222	0.187393	3.07494	2.03098			0.358124	Up*
	ENSMUSG00000014601	1383.98	0.37255	0.0459271	8.11175	1.62667	Strip1	229707	0.357829	Up*
	ENSMUSG00000075271	413.057	-0.395345	0.0731161	-5.40708	1.96678	Ttc30a1	78802	-0.357781	Down*
	ENSMUSG00000026447	348.867	-0.412754	0.088607	-4.65825	1.85647	Pik3c2b	240752	-0.357712	Down*
	ENSMUSG00000017697	422.105	-0.41338	0.0892482	-4.6318	1.96678	Ada	11486	-0.357535	Down*
	ENSMUSG00000097154	313.18	0.46283	0.124136	3.72842	1.71862			0.357485	Up*
	ENSMUSG00000109206	45.3453	0.912731	0.346241	2.63612	1.24591			0.357421	Up*
	ENSMUSG00000034744	205.158	0.447461	0.114255	3.91634	1.71862	Nagk	56174	0.357328	Up*
	ENSMUSG00000097636	267.709	0.468015	0.127474	3.67146	1.96678			0.357321	Up*
	ENSMUSG00000051359	48.8132	-0.751014	0.273293	-2.74802	1.66068	Ncald	52589	-0.357033	Down*
	ENSMUSG00000024369	1938.81	-0.376034	0.052264	-7.19489	1.23243	Nelfe	27632	-0.356882	Down*
	ENSMUSG00000029126	13.52	-1.532	0.585038	-2.61862	1.05661	Nsg1	18196	-0.356818	Down*
	ENSMUSG00000029246	8318.77	-0.360518	0.023787	-15.1561	0.854904	Ppat	231327	-0.356593	Down*
	ENSMUSG00000041117	13.2042	1.30807	0.505836	2.58596	1.05661	Ccdc8	434130	0.356465	Up*
	ENSMUSG00000036752	11641	-0.36018	0.0234861	-15.3359	1.20928	Tubb4b	227613	-0.356352	Down*
	ENSMUSG00000067577	1844.41	0.376581	0.0541035	6.96038	1.68723	A430093F15Rik	403202	0.356004	Up*
	ENSMUSG00000011096	1003.74	0.373717	0.0512228	7.2959	1.71862	Akt1s1	67605	0.355258	Up*
	ENSMUSG00000028766	413.807	-0.396091	0.0762046	-5.19773	1.71862	Alpl	11647	-0.355088	Down*
	ENSMUSG00000019813	663.804	-0.392053	0.0727812	-5.38674	1.71862	Cep57l1	103268	-0.354609	Down*
	ENSMUSG00000047180	402.04	0.406854	0.0860856	4.72615	1.96678	Neurl3	214854	0.354594	Up*
	ENSMUSG00000017009	73.2151	0.618212	0.210437	2.93775	1.71862	Sdc4	20971	0.354373	Up*
	ENSMUSG00000074166	337.793	0.414741	0.0928505	4.46676	1.96678	AW146154	101835	0.354061	Up*
	ENSMUSG00000028494	402.455	-0.456693	0.122206	-3.73709	1.85647	Plin2	11520	-0.354012	Down*
	ENSMUSG00000020432	78.6277	0.505982	0.151643	3.33667	1.71862	Tcn2	21452	0.353911	Up*
	ENSMUSG00000039395	63.3929	0.67615	0.239114	2.82773	1.00798	Mreg	381269	0.353896	Up*
	ENSMUSG00000031666	2358.82	0.361517	0.0333334	10.8455	1.28226	Rbl2	19651	0.353722	Up*
	ENSMUSG00000034218	6826.19	-0.399274	0.0803464	-4.96941	0.854904	Atm	11920	-0.353602	Down*
	ENSMUSG00000038388	4397.31	-0.358216	0.0266155	-13.4589	1.19218	Mpp6	56524	-0.353253	Down*
	ENSMUSG00000024782	1563.61	-0.369357	0.0478212	-7.7237	1.65334	Ak3	56248	-0.353209	Down*
	ENSMUSG00000046447	38.1572	0.618661	0.211229	2.92886	1.24591	Camk2n1	66259	0.353129	Up*
	ENSMUSG00000050439	56.5114	-0.606138	0.204979	-2.95707	0.892269	Enthd1	383075	-0.353063	Down*
	ENSMUSG00000029247	13286.5	-0.355719	0.0201797	-17.6276	0.854904	Paics	67054	-0.352869	Down*
	ENSMUSG00000053617	723.516	-0.375685	0.0569741	-6.59396	1.71862	Sh3pxd2a	14218	-0.352681	Down*
	ENSMUSG00000028024	30.0083	-1.32763	0.51508	-2.57752	1.24591	Enpep	13809	-0.352572	Down*
	ENSMUSG00000001473	236.53	0.48078	0.137868	3.48725	1.85647	Tubb6	67951	0.352395	Up*
	ENSMUSG00000057778	196.863	0.472885	0.133242	3.54907	1.86651	Cyb5d2	192986	0.352211	Up*
	ENSMUSG00000022237	45.3413	-0.851028	0.321347	-2.64831	1.24591	Ankrd33b	67434	-0.352131	Down*
	ENSMUSG00000036918	1929.68	-0.367414	0.0465223	-7.89759	1.35399	Ttc7	225049	-0.352097	Down*
	ENSMUSG00000097354	469.786	0.403154	0.0850154	4.74213	1.85647	2310001H17Rik	76432	0.351945	Up*
	ENSMUSG00000017607	21.557	-1.25667	0.489094	-2.56939	1.02629	Tns4	217169	-0.351621	Down*
	ENSMUSG00000026482	176.572	-0.485179	0.140869	-3.44418	2.61323	Rgl1	19731	-0.351615	Down*
	ENSMUSG00000032519	747.546	0.370777	0.0519862	7.13223	1.98009	Slc25a38	208638	0.3516	Up*
	ENSMUSG00000040599	2427.85	-0.365682	0.0450045	-8.12545	1.28226	Mis12	67139	-0.351329	Down*
	ENSMUSG00000110928	245.732	0.538874	0.170966	3.15194	1.93198			0.351311	Up*
	ENSMUSG00000011256	377.791	0.437746	0.111408	3.9292	1.71862	Adam19	11492	0.351203	Up*
	ENSMUSG00000032373	1280.48	-0.375068	0.0580652	-6.45942	1.6322	Car12	76459	-0.351086	Down*
	ENSMUSG00000113385	48.6891	-0.628543	0.217137	-2.89468	1.00798			-0.350966	Down*
	ENSMUSG00000049396	3728.27	-0.375043	0.058333	-6.42934	1.47971	Gemin4	276919	-0.350825	Down*
	ENSMUSG00000038642	1653.77	0.365239	0.0453483	8.05409	1.68723	Ctss	13040	0.35064	Up*
	ENSMUSG00000087368	101.52	0.534834	0.169187	3.16121	2.61323	BC065397	436230	0.350506	Up*
	ENSMUSG00000015619	4027.96	0.359429	0.036059	9.96781	1.68723	Gata3	14462	0.350216	Up*
	ENSMUSG00000021703	820.671	0.370388	0.0532879	6.9507	1.71862	Serinc5	218442	0.350167	Up*
	ENSMUSG00000078185	730.062	-0.377282	0.0621753	-6.06804	1.98735	Chml	12663	-0.349691	Down*
	ENSMUSG00000025473	323.7	0.414866	0.0960902	4.31746	1.71862	Adam8	11501	0.349569	Up*
	ENSMUSG00000033450	14600.2	0.362648	0.0434308	8.35001	1.14301	Tagap	72536	0.349218	Up*
	ENSMUSG00000025474	2070.21	-0.364071	0.0458499	-7.9405	1.35399	Tubgcp2	74237	-0.349089	Down*
	ENSMUSG00000007035	64.187	-0.639563	0.223454	-2.86216	2.03098	Msh5	17687	-0.34907	Down*
	ENSMUSG00000024220	366.071	-0.416397	0.0976311	-4.26501	1.96678	Zfp523	224656	-0.349005	Down*
	ENSMUSG00000022814	6421.47	-0.352816	0.0233899	-15.0841	1.20928	Umps	22247	-0.348942	Down*
	ENSMUSG00000025647	21696.7	0.357188	0.0345836	10.3282	1.16228	Shisa5	66940	0.348683	Up*
	ENSMUSG00000023953	2050.12	-0.357894	0.0361213	-9.90813	1.28226	Polh	80905	-0.348611	Down*
	ENSMUSG00000037211	4026.95	0.367576	0.0515289	7.1334	1.12466	Spry1	24063	0.348607	Up*
	ENSMUSG00000026354	42.0863	-1.07825	0.42048	-2.56434	2.03098	Lct	226413	-0.348529	Down*
	ENSMUSG00000022960	2368.97	-0.360294	0.0406447	-8.86446	1.25463	Donson	60364	-0.348521	Down*
	ENSMUSG00000021123	132.796	0.45452	0.123983	3.66598	2.61323	Rdh12	77974	0.34845	Up*
	ENSMUSG00000034544	1621.66	-0.361631	0.0430264	-8.40486	1.6322	Rsrc1	66880	-0.348426	Down*
	ENSMUSG00000018919	53.4628	0.72543	0.265173	2.73569	1.24591	Tm4sf5	75604	0.348414	Up*
	ENSMUSG00000053044	290.862	-0.392862	0.0790037	-4.9727	1.87544	Cd8b1	12526	-0.348279	Down*
	ENSMUSG00000021298	3070.01	0.356573	0.0344912	10.3381	1.19218	Gpr132	56696	0.348102	Up*
	ENSMUSG00000019998	609.457	0.419616	0.100686	4.16756	1.98735	Stx7	53331	0.348	Up*
	ENSMUSG00000036120	482.181	0.394092	0.0805065	4.89516	1.93198	Rfxank	19727	0.347779	Up*
	ENSMUSG00000046229	575.087	0.410198	0.0938056	4.37285	1.90962	Scand1	19018	0.347714	Up*
	ENSMUSG00000029438	1756.52	-0.362129	0.0452083	-8.01024	1.6322	Bcl7a	77045	-0.347511	Down*
	ENSMUSG00000038188	20.1879	1.06814	0.417055	2.56115	1.02629	Scarf1	380713	0.347096	Up*
	ENSMUSG00000038497	391.88	0.460693	0.128605	3.58224	1.85647	Tmco3	234076	0.347073	Up*
	ENSMUSG00000026407	8.98803	2.01177	0.742022	2.7112	0.267666	Cacna1s	12292	0.347043	Up*
	ENSMUSG00000074643	2431.01	0.381373	0.069213	5.51014	1.28226	Cpne1	266692	0.347006	Up*
	ENSMUSG00000040746	1704.32	0.358373	0.0399861	8.96242	1.65334	Rnf167	70510	0.346935	Up*
	ENSMUSG00000105652	22.9545	-0.90185	0.346447	-2.60314	0.892269	4930519L02Rik	102636203	-0.346827	Down*
	ENSMUSG00000072770	139.132	0.476693	0.138689	3.43714	2.61323	Acrbp	54137	0.346277	Up*
	ENSMUSG00000038725	32.9536	-1.2413	0.486214	-2.55299	2.03098	Pkhd1l1	192190	-0.345956	Down*
	ENSMUSG00000051721	458.461	-0.413583	0.0976011	-4.23749	1.96678	Wdcp	238037	-0.345947	Down*
	ENSMUSG00000025878	3203.04	0.398505	0.0860049	4.63351	1.68723	Uimc1	20184	0.345581	Up*
	ENSMUSG00000038213	3479.18	0.351771	0.0304858	11.5388	1.14301	Tapbpl	213233	0.345108	Up*
	ENSMUSG00000024887	160.715	-0.519747	0.163669	-3.17559	2.61323	Asah2	54447	-0.345079	Down*
	ENSMUSG00000110864	14.146	0.956885	0.371336	2.57687	1.05661			0.344931	Up*
	ENSMUSG00000031482	1189.84	-0.359797	0.0458149	-7.85328	1.62667	Slc25a15	18408	-0.34468	Down*
	ENSMUSG00000081137	27.856	-0.849493	0.32419	-2.62036	0.892269			-0.34462	Down*
	ENSMUSG00000037461	6171.18	-0.356999	0.0417849	-8.54374	1.68723	Ints7	77065	-0.344426	Down*
	ENSMUSG00000086015	90.6613	-0.486801	0.145688	-3.34139	2.12431	4833417C18Rik	73906	-0.344171	Down*
	ENSMUSG00000100967	161.176	-0.431032	0.111307	-3.87245	1.71862			-0.343911	Down*
	ENSMUSG00000025880	488.704	0.474731	0.138831	3.41949	1.71862	Smad7	17131	0.34383	Up*
	ENSMUSG00000091311	6.18115	2.58643	0.90292	2.86452	0.247168	Spata31d1b	238662	0.343525	Up*
	ENSMUSG00000016940	633.105	0.378042	0.0691819	5.46447	1.81359	Kctd2	70382	0.343473	Up*
	ENSMUSG00000048807	21.7857	0.905776	0.350079	2.58735	0.599057	Slc35e4	103710	0.342889	Up*
	ENSMUSG00000030232	15565.1	0.348403	0.0277397	12.5597	0.854904	Aebp2	11569	0.342856	Up*
	ENSMUSG00000071042	10.4162	-2.04905	0.755793	-2.71113	0.267666	Rasgrp3	240168	-0.342591	Down*
	ENSMUSG00000034341	2102.93	0.351864	0.0370885	9.48717	1.25463	Wbp2	22378	0.341905	Up*
	ENSMUSG00000030123	1636.04	-0.388192	0.080082	-4.84743	1.69244	Plxnd1	67784	-0.341903	Down*
	ENSMUSG00000030170	17.3941	-1.10925	0.436485	-2.54133	1.05661	Wnt5b	22419	-0.34184	Down*
	ENSMUSG00000024769	199.551	0.641312	0.227687	2.81664	1.86651	Cdc42bpg	240505	0.341802	Up*
	ENSMUSG00000107750	39.586	0.745684	0.277871	2.68356	1.00798			0.341641	Up*
	ENSMUSG00000067369	1044.69	-0.359975	0.050285	-7.1587	1.65334	Trmt2b	215201	-0.341622	Down*
	ENSMUSG00000029178	1978.33	0.391561	0.0833892	4.69558	1.35399	Klf3	16599	0.34141	Up*
	ENSMUSG00000035356	1227.36	0.364178	0.0561922	6.48092	1.65334	Nfkbiz	80859	0.341236	Up*
	ENSMUSG00000040213	431.24	-0.391642	0.0835986	-4.68479	1.93198	Kyat3	229905	-0.34123	Down*
	ENSMUSG00000064090	650.559	-0.387359	0.0799564	-4.84463	1.90962	Vrk2	69922	-0.341156	Down*
	ENSMUSG00000059213	223.44	-0.412566	0.100113	-4.121	1.71862	Ddn	13199	-0.34109	Down*
	ENSMUSG00000028433	9102.19	-0.351675	0.0382158	-9.20235	1.20928	Ubap2	68926	-0.341077	Down*
	ENSMUSG00000020899	10451.9	-0.35688	0.046711	-7.64017	1.16228	Pfas	237823	-0.341025	Down*
	ENSMUSG00000038349	86.5319	-0.873306	0.336649	-2.59411	2.32151	Plcl1	227120	-0.340912	Down*
	ENSMUSG00000022419	61.4639	-0.608869	0.212286	-2.86815	1.66068	Deptor	97998	-0.340317	Down*
	ENSMUSG00000061232	43391.2	0.342757	0.0188329	18.1999	1.68723	H2-K1	14972	0.340186	Up*
	ENSMUSG00000020361	25264.9	-0.347021	0.0308084	-11.2638	1.14301	Hspa4	15525	-0.340125	Down*
	ENSMUSG00000081944	14.0582	1.11622	0.440192	2.53575	1.00657			0.340124	Up*
	ENSMUSG00000059060	191.194	-0.440631	0.119962	-3.6731	2.32151	Rad51b	19363	-0.340028	Down*
	ENSMUSG00000024409	6.31904	-2.19059	0.798205	-2.7444	0.273561	Psors1c2	57390	-0.339898	Down*
	ENSMUSG00000032021	2803.64	-0.360724	0.0538681	-6.69643	1.35399	Crtam	54698	-0.339562	Down*
	ENSMUSG00000029471	1913.57	-0.360483	0.0537625	-6.7051	1.35399	Camkk2	207565	-0.339396	Down*
	ENSMUSG00000022020	2261.09	-0.355496	0.0479644	-7.41168	1.35399	Naa16	66897	-0.338686	Down*
	ENSMUSG00000031842	128.349	-0.483695	0.146978	-3.29093	2.61323	Pde4c	110385	-0.338264	Down*
	ENSMUSG00000027067	21208.4	-0.343442	0.0267843	-12.8225	1.20928	Ssrp1	20833	-0.338207	Down*
	ENSMUSG00000106317	48.0854	-0.60393	0.211121	-2.86059	1.66068			-0.337552	Down*
	ENSMUSG00000040495	127.296	-0.516112	0.165659	-3.1155	1.86651	Chrm4	12672	-0.337094	Down*
	ENSMUSG00000042035	648.326	0.407691	0.0992517	4.10765	1.98009	Igsf3	78908	0.337022	Up*
	ENSMUSG00000054702	2282.58	-0.356887	0.0520534	-6.85618	1.68723	Ap1s3	252903	-0.337014	Down*
	ENSMUSG00000047766	97.6654	-0.57353	0.195955	-2.92684	2.12431	Lrrc49	102747	-0.337012	Down*
	ENSMUSG00000061111	955.786	0.358848	0.0549603	6.52923	1.98735	Mcrip1	192173	0.336682	Up*
	ENSMUSG00000030551	22.2154	1.09273	0.432536	2.52634	1.00657	Nr2f2	11819	0.336569	Up*
	ENSMUSG00000026623	4358.12	-0.353185	0.0480526	-7.34997	1.12466	Lpgat1	226856	-0.336216	Down*
	ENSMUSG00000011658	445.837	0.384095	0.0810997	4.73609	1.71862	Fuz	70300	0.336204	Up*
	ENSMUSG00000028394	2540.21	-0.345118	0.0349108	-9.88573	1.25463	Pole3	59001	-0.336166	Down*
	ENSMUSG00000024235	993.621	0.365576	0.0635954	5.74847	1.98009	Map3k8	26410	0.335894	Up*
	ENSMUSG00000104598	313.25	-0.414199	0.104702	-3.95597	1.85647	Gm30214	102632039	-0.335869	Down*
	ENSMUSG00000033147	141.404	-0.465739	0.137889	-3.37764	2.61323	Slc22a15	242126	-0.335658	Down*
	ENSMUSG00000040264	24.9061	-0.774157	0.294075	-2.63252	1.05661	Gbp2b	14468	-0.335571	Down*
	ENSMUSG00000062937	6332.68	-0.3423	0.0304331	-11.2476	1.16228	Mtap	66902	-0.335488	Down*
	ENSMUSG00000097195	3035.22	-0.346566	0.038953	-8.89704	1.14301	Snhg5	72655	-0.335396	Down*
	ENSMUSG00000002257	2751.54	0.353778	0.0503981	7.01966	1.68723	Def6	23853	0.335064	Up*
	ENSMUSG00000042524	3441.81	0.352676	0.0490951	7.18352	1.47971	Sun2	223697	0.33491	Up*
	ENSMUSG00000034111	2545.93	-0.34298	0.0332751	-10.3074	1.35399	Tmed8	382620	-0.33482	Down*
	ENSMUSG00000032481	13748.6	-0.340787	0.0291748	-11.6809	1.68723	Smarcc1	20588	-0.334511	Down*
	ENSMUSG00000045251	362.77	0.418711	0.108764	3.84972	1.85647	Zfp688	69234	0.334426	Up*
	ENSMUSG00000037795	3832.45	-0.351758	0.048513	-7.2508	1.14301	N4bp2	333789	-0.33439	Down*
	ENSMUSG00000035310	1591.7	-0.370754	0.070644	-5.2482	1.62667	Lin54	231506	-0.334091	Down*
	ENSMUSG00000026526	4369.41	-0.344302	0.0373001	-9.23059	1.19218	Fh1	14194	-0.334025	Down*
	ENSMUSG00000032085	27.5011	0.760329	0.288541	2.63508	1.00798	Tagln	21345	0.333694	Up*
	ENSMUSG00000032264	2828.25	-0.34587	0.0406383	-8.51094	1.35399	Zw10	26951	-0.333659	Down*
	ENSMUSG00000031155	8016.43	0.339028	0.0271429	12.4905	0.854904	Pim2	18715	0.333583	Up*
	ENSMUSG00000023262	456.079	-0.375304	0.0759616	-4.94071	1.85647	Acy1	109652	-0.33294	Down*
	ENSMUSG00000038208	194.256	0.424733	0.113809	3.73198	2.61323	Pgap3	320655	0.332855	Up*
	ENSMUSG00000024737	193.998	0.504381	0.161585	3.12146	2.32151	Slc15a3	65221	0.332449	Up*
	ENSMUSG00000039461	186.134	0.435468	0.121065	3.59697	2.12431	Tcta	102791	0.332443	Up*
	ENSMUSG00000000711	2541.24	0.339212	0.0311245	10.8986	1.68723	Rab5b	19344	0.332022	Up*
	ENSMUSG00000021180	289.36	-0.440536	0.12457	-3.53646	1.96678	Rps6ka5	73086	-0.331947	Down*
	ENSMUSG00000034192	2833.14	-0.342931	0.0386444	-8.87402	1.28226	Lsm3	67678	-0.331839	Down*
	ENSMUSG00000070056	2322.3	0.348974	0.0489063	7.13555	1.68723	Mfhas1	52065	0.331194	Up*
	ENSMUSG00000005823	1033.13	0.349537	0.0497052	7.0322	1.69244	Gpr108	78308	0.331173	Up*
	ENSMUSG00000024727	59.0603	0.562728	0.193246	2.91198	2.03098	Trpm6	225997	0.331145	Up*
	ENSMUSG00000028551	456.366	-0.421105	0.112459	-3.74451	1.85647	Cdkn2c	12580	-0.331086	Down*
	ENSMUSG00000002289	372.197	-0.390254	0.0901558	-4.32866	1.85647	Angptl4	57875	-0.331003	Down*
	ENSMUSG00000038372	552.739	-0.365919	0.0687755	-5.32048	1.85647	Gmds	218138	-0.330942	Down*
	ENSMUSG00000096980	15.6812	1.03174	0.410395	2.51401	1.05661			0.330747	Up*
	ENSMUSG00000040498	975.228	-0.383748	0.0853366	-4.49688	1.98735	Igsf23	70080	-0.330405	Down*
	ENSMUSG00000020288	1667.88	-0.359244	0.0624318	-5.75418	1.6322	Ahsa2	268390	-0.330312	Down*
	ENSMUSG00000030393	306.792	-0.383936	0.0856766	-4.48122	1.96678	Zik1	22775	-0.330163	Down*
	ENSMUSG00000102660	15.863	-0.857938	0.335118	-2.5601	1.00657			-0.330122	Down*
	ENSMUSG00000104371	15.863	-0.857938	0.335118	-2.5601	1.05661			-0.330122	Down*
	ENSMUSG00000030029	2124.75	0.350858	0.0529878	6.62149	1.35399	Lrig1	16206	0.329945	Up*
	ENSMUSG00000037573	430.247	0.377235	0.0801802	4.70484	1.85647	Tob1	22057	0.329929	Up*
	ENSMUSG00000030008	578.634	-0.362242	0.0660391	-5.48527	1.71862	Pradc1	73327	-0.329891	Down*
	ENSMUSG00000022972	1395.17	-0.365721	0.0697632	-5.24231	1.6322	Cfap298	68001	-0.329666	Down*
	ENSMUSG00000027610	563.271	0.363583	0.0676326	5.37585	1.98735	Gss	14854	0.329661	Up*
	ENSMUSG00000108633	68.978	0.568668	0.197048	2.88593	1.86651			0.329628	Up*
	ENSMUSG00000037070	8053.74	-0.333366	0.0227487	-14.6543	1.68723	Rbmxl1	19656	-0.3295	Down*
	ENSMUSG00000036678	3742.43	0.340731	0.0389559	8.74659	1.14301	Aaas	223921	0.329391	Up*
	ENSMUSG00000113183	22.2018	0.809672	0.313582	2.58201	0.599057			0.329289	Up*
	ENSMUSG00000097416	18.7683	1.16609	0.466233	2.50108	0.599057			0.328866	Up*
	ENSMUSG00000053470	3628.08	0.34107	0.0406347	8.39356	1.47971	Kdm3a	104263	0.328713	Up*
	ENSMUSG00000038126	2410.74	-0.356869	0.0615808	-5.79514	1.25463	Mphosph9	269702	-0.328618	Down*
	ENSMUSG00000028779	969.791	0.345968	0.0485202	7.13039	1.98735	Pef1	67898	0.328355	Up*
	ENSMUSG00000008999	216.164	-0.421774	0.114787	-3.6744	1.86651	Bmp7	12162	-0.328	Down*
	ENSMUSG00000026203	503.325	0.375692	0.0804789	4.66821	1.87544	Dnajb2	56812	0.327893	Up*
	ENSMUSG00000073374	189.156	0.420377	0.113937	3.68955	2.61323			0.327871	Up*
	ENSMUSG00000115783	69.5957	-0.641731	0.234578	-2.73569	2.12431	Bc1	100568459	-0.327829	Down*
	ENSMUSG00000031532	3669.05	0.333897	0.0290778	11.4829	1.14301	Saraf	67887	0.327547	Up*
	ENSMUSG00000025764	2530.31	-0.343874	0.0466918	-7.36476	1.35399	Jade1	269424	-0.327527	Down*
	ENSMUSG00000000134	1467.47	0.358893	0.0650019	5.52128	1.65334	Tfe3	209446	0.327389	Up*
	ENSMUSG00000030649	1693.33	-0.347108	0.0513765	-6.75616	1.6322	Anapc15	75430	-0.327327	Down*
	ENSMUSG00000052299	5647.28	-0.340988	0.0428145	-7.96432	1.12466	Ltn1	78913	-0.327225	Down*
	ENSMUSG00000000982	1331.39	0.398762	0.0993809	4.01246	1.62667	Ccl3	20302	0.327064	Up*
	ENSMUSG00000053977	44.256	-0.628031	0.228229	-2.75175	1.00798	Cd8a	12525	-0.326994	Down*
	ENSMUSG00000020107	1211.49	0.353471	0.0595937	5.93134	1.62667	Anapc16	52717	0.326903	Up*
	ENSMUSG00000086158	48.726	0.669317	0.248615	2.69218	0.892269	Ccpg1os	546143	0.326685	Up*
	ENSMUSG00000014444	4575.74	0.346625	0.0516125	6.71591	1.19218	Piezo1	234839	0.326633	Up*
	ENSMUSG00000097318	75.0832	0.492322	0.157917	3.11759	1.86651	1700007L15Rik	100502742	0.326599	Up*
	ENSMUSG00000025810	1010.52	-0.355584	0.0623009	-5.70752	1.98735	Nrp1	18186	-0.326562	Down*
	ENSMUSG00000021796	148.775	0.581854	0.205407	2.83269	2.32151	Bmpr1a	12166	0.32633	Up*
	ENSMUSG00000074846	92.6061	0.649763	0.239557	2.71235	1.86651			0.325713	Up*
	ENSMUSG00000041329	33.8853	-0.890426	0.352211	-2.52811	1.00798	Atp1b2	11932	-0.325194	Down*
	ENSMUSG00000036992	1236.49	-0.349666	0.0571213	-6.12146	1.62667	Nxt1	56488	-0.325147	Down*
	ENSMUSG00000020973	453.937	-0.405256	0.105329	-3.84754	1.71862	Dnaaf2	109065	-0.325108	Down*
	ENSMUSG00000033767	8657.33	-0.338474	0.0423866	-7.9854	1.20928	Tmem131l	229473	-0.324909	Down*
	ENSMUSG00000034731	527.631	-0.393455	0.0969798	-4.05708	1.85647	Dgkh	380921	-0.324818	Down*
	ENSMUSG00000034818	16.5128	0.975112	0.389573	2.50303	1.05661	Celf5	319586	0.32469	Up*
	ENSMUSG00000038539	319.172	0.382487	0.0887269	4.31084	1.87544	Atf5	107503	0.32452	Up*
	ENSMUSG00000042784	16.1508	1.14156	0.458925	2.48747	1.00657	Muc1	17829	0.324461	Up*
	ENSMUSG00000039987	1576.2	-0.347572	0.0555351	-6.25861	1.68723	Phtf2	68770	-0.324344	Down*
	ENSMUSG00000048007	3209.87	-0.335044	0.0376957	-8.88812	1.47971	Timm8a1	30058	-0.324291	Down*
	ENSMUSG00000027905	2511.71	-0.333374	0.0347258	-9.60017	1.28226	Ddx20	53975	-0.324244	Down*
	ENSMUSG00000045045	96.3748	-0.496709	0.161605	-3.07359	2.12431	Lrfn4	225875	-0.324178	Down*
	ENSMUSG00000026989	423.658	0.377771	0.0852073	4.43355	1.87544	Dapl1	76747	0.324104	Up*
	ENSMUSG00000029163	240.328	-0.448307	0.133824	-3.34996	1.87544	Emilin1	100952	-0.324048	Down*
	ENSMUSG00000040663	1358	0.341592	0.0481912	7.08826	1.65334	Clcf1	56708	0.324047	Up*
	ENSMUSG00000068606	194.579	-0.467468	0.145232	-3.21876	2.61323	Gm4841	225594	-0.323909	Down*
	ENSMUSG00000070392	47.0988	0.607004	0.219399	2.76667	2.03098			0.323679	Up*
	ENSMUSG00000015749	14700.5	-0.332863	0.0349237	-9.53114	1.14301	Anp32e	66471	-0.323614	Down*
	ENSMUSG00000038982	368.696	0.367585	0.0768749	4.7816	1.87544	Bloc1s5	17828	0.323557	Up*
	ENSMUSG00000045752	972.399	-0.356285	0.0660474	-5.39439	1.90962	Tssc4	56844	-0.323547	Down*
	ENSMUSG00000061983	15200	0.413772	0.112208	3.68754	1.16228	Rps12	20042	0.323483	Up*
	ENSMUSG00000020381	157.761	-0.418447	0.115537	-3.62175	1.71862	Mrnip	68067	-0.323135	Down*
	ENSMUSG00000038179	2877.59	0.337912	0.0445101	7.5918	1.25463	Slamf7	75345	0.322891	Up*
	ENSMUSG00000020228	2446.37	-0.331918	0.0345291	-9.61269	1.23243	Helb	117599	-0.322859	Down*
	ENSMUSG00000020702	263.449	0.395115	0.0995891	3.96745	1.85647	Ccl1	20290	0.322785	Up*
	ENSMUSG00000097589	982.474	-0.369594	0.0794259	-4.65332	1.81359	Dleu2	668253	-0.322625	Down*
	ENSMUSG00000043953	29.1616	0.894594	0.355443	2.51684	1.00798	Ccrl2	54199	0.322579	Up*
	ENSMUSG00000032594	3267.57	0.354482	0.0651762	5.43883	1.19218	Ip6k1	27399	0.322526	Up*
	ENSMUSG00000070808	1357.71	0.345819	0.0557413	6.204	1.68723	Bicra	243842	0.322323	Up*
	ENSMUSG00000042363	322.341	-0.406322	0.10796	-3.76362	1.71862	Lgalsl	216551	-0.322157	Down*
	ENSMUSG00000021013	89.0205	0.580946	0.207082	2.80539	1.71862	Ttc8	76260	0.322022	Up*
	ENSMUSG00000023904	292.701	0.390806	0.0970035	4.02878	1.87544	Hcfc1r1	353502	0.321906	Up*
	ENSMUSG00000036894	1409.53	0.336934	0.0445348	7.56564	1.65334	Rap2b	74012	0.321862	Up*
	ENSMUSG00000030774	150.767	-0.568789	0.200986	-2.82999	2.61323	Pak1	18479	-0.321806	Down*
	ENSMUSG00000105703	2220.74	-0.344777	0.0550952	-6.25785	1.35399	Gm43305	108168162	-0.321792	Down*
	ENSMUSG00000039220	4995.38	0.330673	0.0343007	9.6404	1.68723	Ppp1r10	52040	0.321708	Up*
	ENSMUSG00000038502	269.398	0.40408	0.10672	3.78637	1.71862	Ptov1	84113	0.321664	Up*
	ENSMUSG00000037366	253.68	0.476406	0.151699	3.14047	1.93198	Pafah2	100163	0.321404	Up*
	ENSMUSG00000062867	16877.7	-0.334616	0.0417323	-8.01814	1.20928	Impdh2	23918	-0.321355	Down*
	ENSMUSG00000082806	94.1265	0.819646	0.322223	2.54372	1.86651	Rpl13-ps1	234848	0.321335	Up*
	ENSMUSG00000043415	1258.96	-0.346904	0.0581647	-5.96416	1.65334	Otud1	71198	-0.321297	Down*
	ENSMUSG00000032122	293.134	0.39012	0.0970167	4.02116	1.93198	Slc37a2	56857	0.321143	Up*
	ENSMUSG00000028601	28.7134	-0.85768	0.339676	-2.52499	1.66068	Echdc2	52430	-0.321076	Down*
	ENSMUSG00000000247	41.1677	-0.70975	0.270894	-2.62003	1.00798	Lhx2	16870	-0.321067	Down*
	ENSMUSG00000030465	64.3371	-0.716677	0.274229	-2.61343	1.00798	Psd3	234353	-0.321013	Down*
	ENSMUSG00000045672	42.0115	0.850815	0.336634	2.52742	1.24591	Col27a1	373864	0.320954	Up*
	ENSMUSG00000095041	3476.85	0.334998	0.0430051	7.78973	1.12466			0.320907	Up*
	ENSMUSG00000048481	46.1331	0.637338	0.235879	2.70197	1.24591	Mypop	232934	0.320826	Up*
	ENSMUSG00000030284	266.847	0.392092	0.0987261	3.97151	1.93198	Creld1	171508	0.320779	Up*
	ENSMUSG00000036402	1503.25	-0.349458	0.0616301	-5.67025	1.62667	Gng12	14701	-0.320731	Down*
	ENSMUSG00000029147	12143	-0.32577	0.0262642	-12.4036	1.14301	Ppm1g	14208	-0.320492	Down*
	ENSMUSG00000025324	3246.95	-0.332039	0.0389557	-8.52351	1.19218	Atp10a	11982	-0.320452	Down*
	ENSMUSG00000045176	327.607	0.360023	0.072661	4.95484	1.71862	Borcs6	71923	0.32036	Up*
	ENSMUSG00000020132	4080.84	0.330249	0.0360326	9.16526	1.19218	Rab21	216344	0.320325	Up*
	ENSMUSG00000079109	1969.59	-0.34961	0.0627022	-5.57573	1.23243	Pms2	18861	-0.319845	Down*
	ENSMUSG00000079057	183.998	0.39774	0.10344	3.84513	2.32151	Cyp4v3	102294	0.319839	Up*
	ENSMUSG00000033706	7287.71	-0.326578	0.029723	-10.9874	1.14301	Smyd5	232187	-0.319809	Down*
	ENSMUSG00000000838	5282.05	-0.339401	0.0507631	-6.68597	1.47971	Fmr1	14265	-0.31977	Down*
	ENSMUSG00000051154	1675.36	0.332989	0.0416373	7.99737	1.65334	Commd3	12238	0.319739	Up*
	ENSMUSG00000038759	11867.8	-0.329734	0.0361557	-9.11985	0.854904	Nup205	70699	-0.319729	Down*
	ENSMUSG00000068205	52.0425	-0.592392	0.214049	-2.76755	1.24591	Macrod2	72899	-0.319683	Down*
	ENSMUSG00000019982	3621.71	0.328046	0.0333128	9.84746	1.68723	Myb	17863	0.319543	Up*
	ENSMUSG00000004508	44.9626	-0.725208	0.279205	-2.5974	1.66068	Gab2	14389	-0.319219	Down*
	ENSMUSG00000033530	1464.13	-0.331114	0.0396145	-8.35841	1.6322	Ttc7b	104718	-0.319095	Down*
	ENSMUSG00000072919	19.7622	-0.984424	0.396688	-2.48161	1.02629	Noxred1	71275	-0.318993	Down*
	ENSMUSG00000063568	244.037	-0.426847	0.123615	-3.45304	1.93198	Jazf1	231986	-0.318694	Down*
	ENSMUSG00000031799	9049.83	-0.323597	0.0253721	-12.754	1.14301	Tpm4	326618	-0.318647	Down*
	ENSMUSG00000028224	2507.3	-0.328554	0.0360826	-9.1056	1.35399	Nbn	27354	-0.318561	Down*
	ENSMUSG00000031861	448.171	-0.352721	0.067269	-5.24345	1.87544	Lpar2	53978	-0.318483	Down*
	ENSMUSG00000111027	20.5423	-1.52664	0.605961	-2.51937	0.599057	Gm2981	100040812	-0.318474	Down*
	ENSMUSG00000053580	678.941	-0.443503	0.134063	-3.30817	1.98009	Tanc2	77097	-0.318442	Down*
	ENSMUSG00000006395	359.555	0.373103	0.0856897	4.35412	1.87544	Hyi	68180	0.318433	Up*
	ENSMUSG00000018334	1653.08	0.341828	0.0555372	6.15494	1.69244	Ksr1	16706	0.318314	Up*
	ENSMUSG00000070605	455.77	-0.380394	0.0916888	-4.14875	1.71862	Zfp992	433791	-0.31819	Down*
	ENSMUSG00000030872	984.034	-0.346392	0.0610357	-5.67524	1.71862	Gga2	74105	-0.318066	Down*
	ENSMUSG00000110148	84.3711	0.515019	0.174798	2.94638	2.32151	5830408C22Rik	74744	0.317922	Up*
	ENSMUSG00000086564	75.3005	-0.528649	0.182167	-2.902	2.12431	Cd101	630146	-0.317716	Down*
	ENSMUSG00000063087	14.6448	0.913944	0.366674	2.49253	1.02629	Gm10125	791318	0.317662	Up*
	ENSMUSG00000021356	41472.4	0.321005	0.0216488	14.8278	1.14301	Irf4	16364	0.317387	Up*
	ENSMUSG00000100975	274.912	0.373136	0.0865345	4.31199	1.87544			0.317354	Up*
	ENSMUSG00000002210	1353.1	0.336152	0.0501442	6.7037	1.62667	Smg9	71997	0.316875	Up*
	ENSMUSG00000039754	407.257	0.362239	0.0779647	4.64619	1.93198	Alkbh4	72041	0.316512	Up*
	ENSMUSG00000032489	42.7004	0.681785	0.259811	2.62416	1.00798	Kif9	16578	0.316414	Up*
	ENSMUSG00000030980	4775.51	-0.330639	0.0433021	-7.63564	1.68723	Knop1	66356	-0.316201	Down*
	ENSMUSG00000049235	13.6381	-1.23812	0.501871	-2.467	1.05661	Gm7324	652988	-0.316153	Down*
	ENSMUSG00000026421	3778.97	-0.323004	0.0298596	-10.8174	1.47971	Csrp1	13007	-0.316109	Down*
	ENSMUSG00000035266	1425.87	-0.344916	0.0616772	-5.59227	1.65334	Helq	191578	-0.315888	Down*
	ENSMUSG00000076465	393.742	0.363189	0.0794414	4.57178	1.93198	Trbv5	100124661	0.315728	Up*
	ENSMUSG00000031530	2511.06	0.331731	0.0456471	7.2673	1.28226	Dusp4	319520	0.315683	Up*
	ENSMUSG00000042225	1742.77	-0.33115	0.0450936	-7.3436	1.62667	Ammecr1	56068	-0.315478	Down*
	ENSMUSG00000029401	3675.54	0.324459	0.0343093	9.45689	1.68723	Rilpl2	80291	0.315349	Up*
	ENSMUSG00000025915	506.816	-0.346875	0.0643239	-5.39262	1.93198	Sgk3	170755	-0.31533	Down*
	ENSMUSG00000026883	398.072	-0.415696	0.11846	-3.50917	1.71862	Dab2ip	69601	-0.315329	Down*
	ENSMUSG00000038886	3318.53	-0.338435	0.0549002	-6.16455	1.68723	Man2a2	140481	-0.315312	Down*
	ENSMUSG00000024007	3429.5	-0.325363	0.0361489	-9.00065	1.12466	Ppil1	68816	-0.315254	Down*
	ENSMUSG00000038304	761.714	-0.339438	0.0565995	-5.9972	1.98735	Cd160	54215	-0.314866	Down*
	ENSMUSG00000026281	3714.52	-0.320998	0.0287416	-11.1684	1.68723	Dtymk	21915	-0.314584	Down*
	ENSMUSG00000079018	754.596	-0.343387	0.0618131	-5.55524	1.81359	Ly6c1	17067	-0.314142	Down*
	ENSMUSG00000024889	802.09	0.339153	0.0573359	5.9152	1.81359	Rce1	19671	0.313903	Up*
	ENSMUSG00000021270	87660.6	-0.325423	0.03882	-8.38286	1.68723	Hsp90aa1	15519	-0.313734	Down*
	ENSMUSG00000031353	16773.7	-0.319182	0.0264698	-12.0583	1.68723	Rbbp7	245688	-0.313727	Down*
	ENSMUSG00000044221	4267.73	-0.321259	0.0311465	-10.3144	1.14301	Grsf1	231413	-0.313715	Down*
	ENSMUSG00000034664	262.392	0.483812	0.160007	3.0237	1.85647	Itga2b	16399	0.313616	Up*
	ENSMUSG00000079550	16.8792	0.933007	0.377427	2.47202	0.599057	Mpp4	227157	0.313422	Up*
	ENSMUSG00000020988	1108.57	-0.367591	0.085013	-4.32394	1.69244	L2hgdh	217666	-0.313389	Down*
	ENSMUSG00000021418	622.49	-0.384332	0.0980528	-3.91964	1.98735	Rpp40	208366	-0.313376	Down*
	ENSMUSG00000032058	6083.08	-0.320366	0.0301008	-10.6431	1.14301	Ppp2r1b	73699	-0.313312	Down*
	ENSMUSG00000030263	15873	-0.31711	0.0225258	-14.0776	1.16228	Lrmp	16970	-0.313151	Down*
	ENSMUSG00000075528	1830.8	-0.332386	0.0499587	-6.65323	1.68723	Aarsd1	69684	-0.3131	Down*
	ENSMUSG00000033805	56.1838	-0.689781	0.265421	-2.59882	0.892269	Ephx4	384214	-0.313031	Down*
	ENSMUSG00000097503	20.0192	-0.875337	0.352105	-2.48601	1.05661	3110045C21Rik	67303	-0.31279	Down*
	ENSMUSG00000073902	4589.64	-0.340499	0.0601699	-5.65895	1.19218			-0.312682	Down*
	ENSMUSG00000046879	10460.2	-0.322148	0.0349259	-9.22378	1.20928	Irgm1	15944	-0.31265	Down*
	ENSMUSG00000019838	1108.79	-0.347709	0.067849	-5.12474	1.69244	Slc16a10	72472	-0.312546	Down*
	ENSMUSG00000028688	1724.45	-0.325611	0.0412367	-7.89616	1.6322	Toe1	68276	-0.312395	Down*
	ENSMUSG00000036622	720.747	0.353839	0.0739072	4.78761	1.90962	Atp13a2	74772	0.312333	Up*
	ENSMUSG00000034563	773.809	0.351995	0.0722264	4.8735	1.98009	Ccpg1	72278	0.31229	Up*
	ENSMUSG00000078134	14.5324	1.11463	0.455107	2.44917	1.02629	Srsf3-ps	100502754	0.312275	Up*
	ENSMUSG00000097309	62.0051	0.498001	0.168544	2.95472	0.892269			0.31226	Up*
	ENSMUSG00000089829	114.286	0.588556	0.215885	2.72625	2.12431			0.312257	Up*
	ENSMUSG00000085601	31.9286	-0.635857	0.239631	-2.65348	0.892269	Meiosin	243866	-0.31201	Down*
	ENSMUSG00000040488	20.6132	-1.19201	0.486452	-2.45042	1.00657	Ltbp4	108075	-0.311854	Down*
	ENSMUSG00000101438	31.8037	0.6634	0.253322	2.6188	0.892269	Gm19412	100502849	0.311674	Up*
	ENSMUSG00000078201	129.069	0.445065	0.138817	3.20614	2.12431	Tmem203	227615	0.311655	Up*
	ENSMUSG00000042606	4063.28	-0.332142	0.0517777	-6.41476	1.68723	Hirip3	233876	-0.311376	Down*
	ENSMUSG00000002205	763.534	0.354183	0.0752178	4.70876	1.98735	Vrk3	101568	0.311175	Up*
	ENSMUSG00000020527	1455.07	-0.335842	0.0567362	-5.91936	1.6322	Myo19	66196	-0.310971	Down*
	ENSMUSG00000030243	2451.31	-0.346529	0.0682405	-5.07805	1.25463	Recql	19691	-0.310875	Down*
	ENSMUSG00000045287	265.149	-0.367288	0.0868563	-4.22869	1.96678	Rtn4rl1	237847	-0.310641	Down*
	ENSMUSG00000000579	52.8568	0.693187	0.268332	2.58332	1.24591	Dynlt1c	100040563	0.310606	Up*
	ENSMUSG00000021176	91.4022	-0.53203	0.187665	-2.835	1.86651	Efcab11	78767	-0.310529	Down*
	ENSMUSG00000093734	21.5364	0.805805	0.321685	2.50495	0.599057			0.310359	Up*
	ENSMUSG00000024670	15735.8	0.316481	0.0282374	11.2079	1.14301	Cd6	12511	0.310223	Up*
	ENSMUSG00000030894	2072.93	0.336816	0.0589174	5.71676	1.68723	Tpp1	12751	0.309991	Up*
	ENSMUSG00000026709	1449.26	-0.345179	0.0677341	-5.09609	1.65334	Dars2	226539	-0.309987	Down*
	ENSMUSG00000028673	1116.89	0.353876	0.0760614	4.6525	1.62667	Fuca1	71665	0.309853	Up*
	ENSMUSG00000031144	60.6776	0.490316	0.165791	2.95743	1.24591	Syp	20977	0.309516	Up*
	ENSMUSG00000041268	46.1262	-0.722302	0.282886	-2.55333	1.66068	Dmxl2	235380	-0.309507	Down*
	ENSMUSG00000027475	3795.75	0.317729	0.0324719	9.78471	1.14301	Kif3b	16569	0.309449	Up*
	ENSMUSG00000024556	4838.41	-0.314887	0.0269988	-11.663	1.12466	Me2	107029	-0.309148	Down*
	ENSMUSG00000037416	3572.57	0.834301	0.335498	2.48675	1.12466	Dmxl1	240283	0.309101	Up*
	ENSMUSG00000091617	9.72905	3.38114	1.12809	2.99722	0.250488	Gm3005	100040870	0.308999	Up*
	ENSMUSG00000091272	99.8909	0.466703	0.152952	3.05131	2.32151			0.308847	Up*
	ENSMUSG00000046718	1253.38	0.327496	0.0489501	6.6904	1.6322	Bst2	69550	0.308808	Up*
	ENSMUSG00000039774	636.922	-0.342054	0.0657756	-5.20032	1.81359	Galnt12	230145	-0.308742	Down*
	ENSMUSG00000072582	1060.95	-0.33279	0.0559312	-5.94998	1.6322	Ptrh2	217057	-0.308494	Down*
	ENSMUSG00000038695	721.738	0.347154	0.0711819	4.877	1.71862	Josd2	66124	0.308317	Up*
	ENSMUSG00000052837	6188.88	0.328246	0.0505771	6.49002	0.854904	Junb	16477	0.308296	Up*
	ENSMUSG00000104814	243.897	0.384228	0.101503	3.78538	1.93198			0.308182	Up*
	ENSMUSG00000047604	162.52	0.414076	0.121956	3.39528	1.71862	Frat2	212398	0.307791	Up*
	ENSMUSG00000025986	2402.49	-0.333355	0.0575003	-5.79745	1.25463	Slc39a10	227059	-0.30767	Down*
	ENSMUSG00000022698	15498.8	-0.31383	0.0282985	-11.09	1.14301	Naa50	72117	-0.307503	Down*
	ENSMUSG00000060550	9803.55	0.317289	0.0356887	8.89046	0.854904	H2-Q7	15018	0.30725	Up*
	ENSMUSG00000052605	150.829	-0.474975	0.158502	-2.99665	2.12431	Isoc2b	67441	-0.307234	Down*
	ENSMUSG00000032633	1414.61	0.322933	0.0448598	7.19872	1.6322	Flcn	216805	0.307145	Up*
	ENSMUSG00000020485	2362.05	0.31797	0.0371456	8.56011	1.23243	Supt4a	20922	0.307099	Up*
	ENSMUSG00000052419	810.256	0.331705	0.0562329	5.89877	1.81359	2610001J05Rik	66520	0.30709	Up*
	ENSMUSG00000014294	1128.37	0.329086	0.0534617	6.15555	1.69244	Ndufa2	17991	0.306777	Up*
	ENSMUSG00000019916	1970.72	0.329042	0.0535121	6.14893	1.23243	P4ha1	18451	0.306688	Up*
	ENSMUSG00000047423	750.447	0.340936	0.0666289	5.11695	1.98735	AI837181	107242	0.306668	Up*
	ENSMUSG00000028680	1562.12	0.322137	0.0444868	7.24119	1.62667	Plk3	12795	0.306589	Up*
	ENSMUSG00000041607	6704.81	0.313436	0.029812	10.5138	0.854904	Mbp	17196	0.3064	Up*
	ENSMUSG00000026616	8.74342	-3.02612	1.04451	-2.89716	0.247168	Cr2	12902	-0.306054	Down*
	ENSMUSG00000089824	3123.94	-0.337162	0.0634578	-5.31316	1.47971	Rbm12	75710	-0.305948	Down*
	ENSMUSG00000070003	1538	-0.339762	0.0661557	-5.1358	1.62667	Ssbp4	76900	-0.305924	Down*
	ENSMUSG00000114456	30.8055	-0.857976	0.348084	-2.46485	1.24591	H2bc9	319182	-0.305915	Down*
	ENSMUSG00000024640	9840.07	-0.316558	0.0368005	-8.602	1.14301	Psat1	107272	-0.305856	Down*
	ENSMUSG00000046908	17.7626	1.00489	0.413043	2.4329	1.00657	Ltb4r1	16995	0.305803	Up*
	ENSMUSG00000019817	389.436	0.435535	0.136481	3.19116	1.93198	Plagl1	22634	0.305714	Up*
	ENSMUSG00000021713	1717.51	-0.319302	0.0418136	-7.63632	1.68723	Ppwd1	238831	-0.305514	Down*
	ENSMUSG00000097347	64.0413	0.716757	0.28243	2.53782	0.892269			0.305414	Up*
	ENSMUSG00000026784	924.864	-0.330636	0.0570258	-5.79802	1.71862	Pdss1	56075	-0.305255	Down*
	ENSMUSG00000027333	310.426	0.402522	0.115992	3.47025	1.93198	Smox	228608	0.305252	Up*
	ENSMUSG00000050567	1332.82	0.321019	0.0448427	7.15879	1.65334	Maml1	103806	0.305179	Up*
	ENSMUSG00000098183	48.1034	-0.609387	0.230121	-2.64812	0.892269			-0.305035	Down*
	ENSMUSG00000027360	147.697	-0.537366	0.19342	-2.77824	2.61323	Hdc	15186	-0.304897	Down*
	ENSMUSG00000057440	1132.22	-0.338788	0.0661637	-5.12045	1.62667	Mpp7	75739	-0.304887	Down*
	ENSMUSG00000035829	94.5304	-0.561396	0.20596	-2.72575	2.32151	Ppp1r26	241289	-0.304735	Down*
	ENSMUSG00000033054	3563.88	-0.320623	0.044949	-7.13305	1.12466	Npat	244879	-0.304694	Down*
	ENSMUSG00000026921	156.874	-0.487215	0.16669	-2.92287	1.71862	Egfl7	353156	-0.304664	Down*
	ENSMUSG00000026662	3281.89	-0.322097	0.047066	-6.84351	1.19218	Sephs1	109079	-0.304655	Down*
	ENSMUSG00000018841	1177.73	0.325517	0.0515936	6.30925	1.68723	Rad51d	19364	0.304626	Up*
	ENSMUSG00000031819	1811.62	-0.33265	0.0601569	-5.52971	1.28226	Emc8	18117	-0.304443	Down*
	ENSMUSG00000069273	39.645	-0.741939	0.295154	-2.51373	1.00798	H3c6	319151	-0.304104	Down*
	ENSMUSG00000026426	819.089	0.332719	0.0605883	5.49147	1.90962	Arl8a	68724	0.304102	Up*
	ENSMUSG00000022421	84.8618	-0.52949	0.189748	-2.79049	1.86651	Nptxr	73340	-0.304028	Down*
	ENSMUSG00000044703	32.0255	-0.610798	0.231397	-2.63961	1.00798	Phf11a	219131	-0.303956	Down*
	ENSMUSG00000097815	71.4512	0.546971	0.198976	2.74894	1.86651			0.303855	Up*
	ENSMUSG00000019774	499.316	-0.368962	0.0932286	-3.9576	1.93198	Mtrf1l	108853	-0.303764	Down*
	ENSMUSG00000100691	120.937	0.437214	0.138613	3.15421	2.12431			0.303752	Up*
	ENSMUSG00000002325	1948.65	0.320694	0.0463549	6.91825	1.25463	Irf9	16391	0.303737	Up*
	ENSMUSG00000035473	347.058	0.376379	0.0988571	3.8073	1.71862	Galm	319625	0.303672	Up*
	ENSMUSG00000056258	20.4958	-2.02703	0.777008	-2.60876	0.892269	Kcnq3	110862	-0.303637	Down*
	ENSMUSG00000033326	3015.75	0.316656	0.0407205	7.77633	1.47971	Kdm4a	230674	0.303516	Up*
	ENSMUSG00000060419	9087.79	0.35283	0.0804073	4.38803	1.14301			0.303467	Up*
	ENSMUSG00000032440	3232.84	0.315379	0.0389739	8.09206	1.19218	Tgfbr2	21813	0.303325	Up*
	ENSMUSG00000041879	6419.62	-0.317105	0.0418628	-7.57488	1.68723	Ipo9	226432	-0.303219	Down*
	ENSMUSG00000044847	762.205	-0.332845	0.0617389	-5.39118	1.81359	Lsm11	72290	-0.303115	Down*
	ENSMUSG00000038302	215.227	0.37619	0.0991612	3.79372	1.86651	Afg1l	215951	0.303028	Up*
	ENSMUSG00000030793	995.747	-0.331576	0.0606534	-5.46674	1.98009	Pycard	66824	-0.302839	Down*
	ENSMUSG00000028990	1790.57	0.327202	0.0557557	5.86849	1.68723	Lzic	69151	0.302807	Up*
	ENSMUSG00000020720	6409.16	-0.311232	0.0332414	-9.36279	1.20928	Psmd12	66997	-0.302418	Down*
	ENSMUSG00000097346	375.439	0.588485	0.221044	2.66231	1.71862	Rps18-ps4	111365222	0.302326	Up*
	ENSMUSG00000025169	217.816	-0.367741	0.0935694	-3.93014	1.71862	Ogfod3	66179	-0.301986	Down*
	ENSMUSG00000020358	51124.2	-0.314713	0.0402229	-7.82423	1.20928	Hnrnpab	15384	-0.301844	Down*
	ENSMUSG00000027298	550.274	-0.338504	0.0690861	-4.89973	1.71862	Tyro3	22174	-0.301469	Down*
	ENSMUSG00000037242	6290.72	0.311168	0.0348644	8.92507	1.14301	Clic4	29876	0.30146	Up*
	ENSMUSG00000028392	154.46	-0.458479	0.152369	-3.009	2.32151	Bspry	192120	-0.301395	Down*
	ENSMUSG00000026358	8046.49	0.320921	0.0497946	6.4449	1.16228	Rgs1	50778	0.301313	Up*
	ENSMUSG00000071343	15.5529	0.958798	0.395796	2.42246	0.892269	Gm10327	100041399	0.301243	Up*
	ENSMUSG00000003038	20491.8	-0.30516	0.0225194	-13.551	1.16228	Hmgn2	15331	-0.301084	Down*
	ENSMUSG00000021193	7057.58	-0.311093	0.0354139	-8.78448	1.68723	Pitrm1	69617	-0.301072	Down*
	ENSMUSG00000043067	2076.58	-0.319797	0.0486393	-6.57487	1.23243	Dpy19l1	244745	-0.301063	Down*
	ENSMUSG00000113691	23.4313	-0.948029	0.391181	-2.4235	1.02629			-0.301059	Down*
	ENSMUSG00000003559	146.876	-0.394545	0.113331	-3.48136	2.61323	As3mt	57344	-0.301024	Down*
	ENSMUSG00000028214	91.9045	0.507658	0.179897	2.82194	2.61323	Gem	14579	0.300763	Up*
	ENSMUSG00000078922	14434.5	-0.316603	0.0448605	-7.05752	1.20928	Tgtp1	21822	-0.300607	Down*
	ENSMUSG00000006494	4921.1	-0.31501	0.0426371	-7.38816	1.12466	Pdk1	228026	-0.300534	Down*
	ENSMUSG00000001440	45059.2	-0.303882	0.0212527	-14.2985	1.16228	Kpnb1	16211	-0.300242	Down*
	ENSMUSG00000085030	54.5387	-0.612668	0.234322	-2.61464	1.66068			-0.300232	Down*
	ENSMUSG00000040270	14960.1	0.313771	0.0412173	7.61261	0.854904	Bach2	12014	0.300222	Up*
	ENSMUSG00000038679	690.472	0.352892	0.0831372	4.2447	1.90962	Trps1	83925	0.300104	Up*
	ENSMUSG00000089736	294.161	0.365774	0.0934635	3.91356	1.71862	Tgfbr3l	100044509	0.30004	Up*
	ENSMUSG00000090394	2208.14	0.347036	0.0781872	4.43853	1.68723	4930523C07Rik	67647	0.300033	Up*
	ENSMUSG00000093803	716.378	0.329445	0.0612463	5.37902	1.81359	Ppp2r3d	19054	0.300028	Up*
	ENSMUSG00000006920	1345.6	0.321696	0.0523721	6.14252	1.69244	Ezh1	14055	0.300002	Up*
	ENSMUSG00000097167	51.2219	0.557105	0.206283	2.70069	2.03098	Gm16740	100504029	0.299976	Up*
	ENSMUSG00000043885	1278.52	-0.334413	0.0664993	-5.02881	1.65334	Slc36a4	234967	-0.299923	Down*
	ENSMUSG00000035722	1565.82	0.315424	0.0441642	7.14209	1.62667	Abca7	27403	0.299891	Up*
	ENSMUSG00000044991	168.557	0.408008	0.122853	3.3211	1.86651	Shld1	73747	0.299885	Up*
	ENSMUSG00000079225	15980.4	-0.314316	0.0427889	-7.34573	1.14301			-0.299715	Down*
	ENSMUSG00000028803	844.516	0.382983	0.106655	3.59085	1.90962	Nipal3	74552	0.299107	Up*
	ENSMUSG00000090030	147.668	-0.453327	0.150745	-3.00725	2.61323			-0.299014	Down*
	ENSMUSG00000107491	12.1055	0.904524	0.373186	2.42379	1.02629	Gm17893	100416053	0.298854	Up*
	ENSMUSG00000098934	258.925	-0.407639	0.123256	-3.30726	1.85647	Gvin-ps4	100417831	-0.298835	Down*
	ENSMUSG00000064339	63524.5	-0.306252	0.0303736	-10.0828	1.14301			-0.298824	Down*
	ENSMUSG00000021256	12.9582	-1.07311	0.446258	-2.40468	1.00657	Vash1	238328	-0.298731	Down*
	ENSMUSG00000073411	32144.8	0.301348	0.0186562	16.1527	0.854904	H2-D1	14964	0.29853	Up*
	ENSMUSG00000049091	3049.24	-0.309193	0.0364889	-8.47361	1.68723	Sephs2	20768	-0.298503	Down*
	ENSMUSG00000021094	363.108	0.339048	0.0723908	4.68358	1.93198	Dhrs7	66375	0.298373	Up*
	ENSMUSG00000028793	6294.63	0.308853	0.0364349	8.47683	1.20928	Rnf19b	75234	0.298187	Up*
	ENSMUSG00000047368	1524.63	-0.326401	0.0599129	-5.44792	1.6322	Abhd17b	226016	-0.298127	Down*
	ENSMUSG00000028334	3372.58	-0.316962	0.048731	-6.50432	1.19218	Nans	94181	-0.298054	Down*
	ENSMUSG00000019878	1747.84	0.311275	0.0406704	7.65359	1.68723	Hsf2	15500	0.29802	Up*
	ENSMUSG00000027552	403.459	0.342003	0.0756292	4.5221	1.96678	E2f5	13559	0.297756	Up*
	ENSMUSG00000025766	369.039	-0.398599	0.118161	-3.37335	1.87544	D3Ertd751e	73852	-0.297613	Down*
	ENSMUSG00000051118	324.235	0.556623	0.207326	2.68477	1.85647	Olfr77	258336	0.297576	Up*
	ENSMUSG00000024601	3051.71	-0.304248	0.0287642	-10.5773	1.19218	Isoc1	66307	-0.297562	Down*
	ENSMUSG00000002477	7015.44	-0.307785	0.0361055	-8.52459	1.68723	Snrpd1	20641	-0.29729	Down*
	ENSMUSG00000106205	28.9172	0.732378	0.29443	2.48745	0.892269			0.297216	Up*
	ENSMUSG00000074039	48.4092	-0.661323	0.260114	-2.54243	1.66068	4930520O04Rik	75116	-0.297087	Down*
	ENSMUSG00000116560	17.9807	1.24615	0.517176	2.40954	0.892269	Gm2808	100040500	0.297076	Up*
	ENSMUSG00000045775	27.3634	-0.633306	0.246364	-2.57061	1.66068	Slc16a5	217316	-0.296975	Down*
	ENSMUSG00000025648	191.651	0.403643	0.121953	3.30982	2.32151	Pfkfb4	270198	0.296776	Up*
	ENSMUSG00000039953	941.314	-0.324831	0.0596182	-5.44851	1.71862	Clstn1	65945	-0.296766	Down*
	ENSMUSG00000044562	28.288	-0.743114	0.299838	-2.47838	1.66068	Rasip1	69903	-0.296708	Down*
	ENSMUSG00000028391	64.6909	-0.588531	0.224109	-2.62609	2.03098	Wdr31	71354	-0.296671	Down*
	ENSMUSG00000053641	2843.19	0.33872	0.073634	4.60005	1.25463	Dennd4a	102442	0.296607	Up*
	ENSMUSG00000022718	4629.56	-0.30707	0.0360391	-8.52046	1.68723	Dgcr8	94223	-0.296598	Down*
	ENSMUSG00000115767	30.8803	0.64713	0.253504	2.55274	0.892269			0.296419	Up*
	ENSMUSG00000009995	1172.42	0.339409	0.0746499	4.54668	1.6322	Taz	66826	0.29616	Up*
	ENSMUSG00000019737	61.5444	0.507776	0.182524	2.78196	1.66068	Syne4	233066	0.296041	Up*
	ENSMUSG00000032469	1859.22	-0.310578	0.0425665	-7.29631	1.23243	Dbr1	83703	-0.296023	Down*
	ENSMUSG00000045503	986.843	0.322879	0.0582592	5.54212	1.98735	Sys1	66460	0.296009	Up*
	ENSMUSG00000022848	202.638	0.377669	0.104998	3.59692	1.86651	Slc49a4	224132	0.29598	Up*
	ENSMUSG00000029326	1293.27	-0.316933	0.0512651	-6.18223	1.62667	Enoph1	67870	-0.295978	Down*
	ENSMUSG00000035506	20.9749	0.967516	0.402901	2.40137	1.00657	Slc12a8	171286	0.295836	Up*
	ENSMUSG00000096929	39.0558	0.6852	0.272516	2.51435	1.24591	A330023F24Rik	320977	0.295748	Up*
	ENSMUSG00000024777	230.118	0.37616	0.104092	3.61373	1.93198	Ppp2r5b	225849	0.295737	Up*
	ENSMUSG00000024236	2608.82	-0.313921	0.0477148	-6.57911	1.28226	Svil	225115	-0.2957	Down*
	ENSMUSG00000055531	10368.7	-0.299511	0.0226991	-13.1949	1.68723	Cpsf6	432508	-0.295315	Down*
	ENSMUSG00000029090	126.652	-0.697899	0.279043	-2.50105	2.12431	Adgra3	70693	-0.295095	Down*
	ENSMUSG00000046798	97.8774	0.545375	0.202936	2.68743	2.12431	Cldn12	64945	0.294946	Up*
	ENSMUSG00000035268	278.458	-0.367829	0.0986318	-3.72931	1.93198	Pkig	18769	-0.294912	Down*
	ENSMUSG00000027429	4335.13	-0.316549	0.0521694	-6.06772	1.14301	Sec23b	27054	-0.294826	Down*
	ENSMUSG00000054708	104.84	0.484331	0.170515	2.8404	1.71862	Ankrd24	70615	0.294771	Up*
	ENSMUSG00000020413	2003.41	-0.315904	0.0516195	-6.11986	1.35399	Hus1	15574	-0.294617	Down*
	ENSMUSG00000020766	3321.9	-0.305012	0.0360345	-8.46444	1.68723	Galk1	14635	-0.294499	Down*
	ENSMUSG00000027078	492.722	-0.37407	0.103461	-3.61557	1.87544	Ube2l6	56791	-0.294466	Down*
	ENSMUSG00000090210	147.875	0.4557	0.154709	2.94553	2.32151	Itga10	213119	0.294397	Up*
	ENSMUSG00000034908	7029.34	0.303294	0.0332116	9.13217	1.14301	Sidt2	214597	0.294344	Up*
	ENSMUSG00000105699	15.1402	0.901706	0.374778	2.40597	0.892269			0.294108	Up*
	ENSMUSG00000075289	382.359	0.334916	0.0725203	4.61824	1.87544	Carns1	107239	0.293869	Up*
	ENSMUSG00000033790	1050.81	-0.338924	0.0762323	-4.44594	1.6322	Tubgcp5	233276	-0.293793	Down*
	ENSMUSG00000033644	158.573	-0.398003	0.120204	-3.31105	1.86651	Piwil2	57746	-0.293706	Down*
	ENSMUSG00000028150	80.3629	0.474518	0.165691	2.86388	2.61323	Rorc	19885	0.293703	Up*
	ENSMUSG00000068923	540.735	0.418221	0.133043	3.14352	1.96678	Syt11	229521	0.293573	Up*
	ENSMUSG00000027722	4154.26	-0.319136	0.056794	-5.61918	1.47971	Spata5	57815	-0.293458	Down*
	ENSMUSG00000058799	38197.3	-0.296697	0.0209541	-14.1594	1.14301	Nap1l1	53605	-0.293101	Down*
	ENSMUSG00000003581	420.896	0.340098	0.0780505	4.3574	1.93198	Rnf215	71673	0.292861	Up*
	ENSMUSG00000043664	42.467	-0.563445	0.213425	-2.64001	1.24591	Tmem221	434325	-0.292828	Down*
	ENSMUSG00000035958	2345.41	-0.306255	0.0410363	-7.46304	1.25463	Tdp2	56196	-0.292625	Down*
	ENSMUSG00000067212	9347.18	0.297889	0.0257376	11.5741	1.20928	H2-T23	15040	0.292469	Up*
	ENSMUSG00000018736	1263.44	0.336504	0.0753709	4.46465	1.68723	Ndel1	83431	0.292256	Up*
	ENSMUSG00000018796	573.137	-0.359098	0.0939998	-3.8202	1.98735	Acsl1	14081	-0.29222	Down*
	ENSMUSG00000030681	1335.45	0.312659	0.0505082	6.19027	1.68723	Mvp	78388	0.292173	Up*
	ENSMUSG00000032504	7678.13	0.296933	0.024294	12.2225	1.14301	Pdcd6ip	18571	0.292097	Up*
	ENSMUSG00000021240	467.966	0.339819	0.0784495	4.33169	1.96678	Abcd4	19300	0.292085	Up*
	ENSMUSG00000060096	57.499	-0.887529	0.369686	-2.40076	1.00798			-0.291979	Down*
	ENSMUSG00000038116	2197.75	-0.333574	0.07296	-4.57201	1.25463	Phf20	228829	-0.291957	Down*
	ENSMUSG00000034593	3229.49	-0.323412	0.06303	-5.13108	1.19218	Myo5a	17918	-0.291944	Down*
	ENSMUSG00000003031	1922.36	0.347471	0.0850777	4.08416	1.28226	Cdkn1b	12576	0.291878	Up*
	ENSMUSG00000006519	2826.68	0.308673	0.0457023	6.75399	1.23243	Cyba	13057	0.291811	Up*
	ENSMUSG00000021242	13164.3	0.298713	0.029356	10.1755	1.68723	Npc2	67963	0.291665	Up*
	ENSMUSG00000034825	28.546	-0.917114	0.383308	-2.39263	1.24591	Nrip3	78593	-0.291474	Down*
	ENSMUSG00000019189	5168.93	0.296552	0.0250577	11.8348	1.12466	Rnf145	74315	0.291401	Up*
	ENSMUSG00000040859	992.334	0.322817	0.0631643	5.11075	1.71862	Bsdc1	100383	0.291188	Up*
	ENSMUSG00000039770	489.131	0.359933	0.0955298	3.76776	1.96678	Ypel5	383295	0.290972	Up*
	ENSMUSG00000069910	1365.74	-0.313859	0.0534852	-5.86815	1.65334	Spdl1	70385	-0.290912	Down*
	ENSMUSG00000056290	6243.41	0.313109	0.0525833	5.95454	0.854904	Ms4a4b	60361	0.290908	Up*
	ENSMUSG00000056999	9023.67	-0.301631	0.0363605	-8.29558	1.20928	Ide	15925	-0.290854	Down*
	ENSMUSG00000031969	579.845	0.332526	0.0730343	4.55302	1.90962	Acad8	66948	0.290771	Up*
	ENSMUSG00000054850	36.2586	-0.632509	0.249443	-2.53568	2.03098	Smim10l2a	320237	-0.290718	Down*
	ENSMUSG00000053706	43.5227	0.59898	0.232808	2.57285	1.00798			0.290462	Up*
	ENSMUSG00000020212	653.852	-0.362176	0.0975807	-3.71156	1.98735	Mdm1	17245	-0.290448	Down*
	ENSMUSG00000078877	431.477	-0.451372	0.154519	-2.92114	1.85647	Gm14295	100039123	-0.290378	Down*
	ENSMUSG00000082691	99.3629	-0.676157	0.271152	-2.49364	1.71862			-0.290361	Down*
	ENSMUSG00000028687	274.739	-0.380736	0.110921	-3.4325	1.71862	Mutyh	70603	-0.290235	Down*
	ENSMUSG00000025049	1160.5	-0.31323	0.0537398	-5.82864	1.68723	Taf5	226182	-0.290039	Down*
	ENSMUSG00000066042	680.168	-0.318737	0.0600126	-5.31116	1.71862	Med18	67219	-0.290027	Down*
	ENSMUSG00000100228	30.5768	0.779604	0.321137	2.42764	1.00798	Gm29257	102636216	0.289803	Up*
	ENSMUSG00000018189	5322.21	-0.302244	0.0392305	-7.70432	1.14301	Uchl5	56207	-0.2897	Down*
	ENSMUSG00000109243	45.3827	-0.555526	0.211143	-2.63104	1.24591			-0.289586	Down*
	ENSMUSG00000097295	110.755	0.386589	0.115523	3.34641	2.12431			0.289224	Up*
	ENSMUSG00000042742	883.79	0.310884	0.0520944	5.96771	1.98735	Bmt2	101148	0.289018	Up*
	ENSMUSG00000020869	7908.56	-0.295928	0.029049	-10.1872	1.68723	Lrrc59	98238	-0.288988	Down*
	ENSMUSG00000058470	2115.58	0.305731	0.0454817	6.72207	1.25463	Gm8369	666926	0.288946	Up*
	ENSMUSG00000085741	196.43	0.372023	0.105845	3.51477	1.71862	5430405H02Rik	74487	0.288778	Up*
	ENSMUSG00000016984	1502.16	-0.303108	0.0420547	-7.20747	1.68723	Etaa1	68145	-0.288704	Down*
	ENSMUSG00000047388	2805	0.299291	0.035969	8.32081	1.23243	Atmin	234776	0.288699	Up*
	ENSMUSG00000104388	42.3541	0.654349	0.261539	2.50191	0.892269			0.28845	Up*
	ENSMUSG00000094942	275.049	-0.377102	0.109621	-3.44004	1.87544	Gm3604	100041979	-0.288419	Down*
	ENSMUSG00000032902	8625.42	-0.292622	0.0226447	-12.9223	1.16228	Slc16a1	20501	-0.288384	Down*
	ENSMUSG00000040726	23.7898	-0.739157	0.302826	-2.44086	1.00657	Hesx1	15209	-0.288282	Down*
	ENSMUSG00000007872	415.91	0.35337	0.0925533	3.81801	1.87544	Id3	15903	0.288176	Up*
	ENSMUSG00000027368	5505.63	0.306954	0.0482834	6.35734	1.12466	Dusp2	13537	0.288064	Up*
	ENSMUSG00000104291	223.422	0.452294	0.156379	2.89229	1.86651			0.288054	Up*
	ENSMUSG00000034042	3123.2	0.308777	0.0507022	6.09001	1.14301	Gpbp1l1	77110	0.287999	Up*
	ENSMUSG00000038576	29.0764	-0.634355	0.251908	-2.5182	2.03098	Susd4	96935	-0.287985	Down*
	ENSMUSG00000029790	645.769	-0.364631	0.101164	-3.60436	1.90962	Cep41	83922	-0.2879	Down*
	ENSMUSG00000043372	111.81	0.470375	0.166745	2.82093	2.12431	Hexim2	71059	0.287741	Up*
	ENSMUSG00000057469	2099.66	-0.306623	0.0484033	-6.33475	1.68723	E2f6	50496	-0.287628	Down*
	ENSMUSG00000018412	3785.12	0.301252	0.0409218	7.36166	1.68723	Kansl1	76719	0.287573	Up*
	ENSMUSG00000031381	1179.65	-0.31344	0.0567689	-5.52133	1.68723	Piga	18700	-0.287558	Down*
	ENSMUSG00000020307	3899.08	0.302105	0.042443	7.11789	1.47971	Cdc34	216150	0.287406	Up*
	ENSMUSG00000044645	387.377	0.396699	0.123348	3.21609	1.93198			0.287305	Up*
	ENSMUSG00000020585	2207.61	0.297173	0.0347553	8.55044	1.68723	Laptm4a	17775	0.287247	Up*
	ENSMUSG00000078153	247.692	0.389313	0.118643	3.28137	1.71862	Psme2b	621823	0.287158	Up*
	ENSMUSG00000035640	789.978	0.321157	0.0655904	4.8964	1.90962	Cbarp	100503659	0.286973	Up*
	ENSMUSG00000087385	66.663	0.516136	0.192008	2.68809	2.03098	Frg2f1	433752	0.286965	Up*
	ENSMUSG00000051864	1006.54	0.313271	0.0573667	5.46084	1.71862	Tbc1d22a	223754	0.286833	Up*
	ENSMUSG00000027459	176.593	-0.436333	0.147871	-2.95076	1.71862	Fam110a	73847	-0.286813	Down*
	ENSMUSG00000067367	7107.55	-0.293495	0.0284674	-10.3099	0.854904	Lyar	17089	-0.286799	Down*
	ENSMUSG00000006941	1799.78	0.306942	0.0501252	6.1235	1.68723	Eif1b	68969	0.286576	Up*
	ENSMUSG00000024854	651.473	0.323473	0.0682739	4.73787	1.81359	Pold4	69745	0.286555	Up*
	ENSMUSG00000025266	4987.38	-0.311175	0.0553196	-5.62504	1.14301	Gnl3l	237107	-0.286517	Down*
	ENSMUSG00000040675	6125.76	-0.29662	0.035988	-8.24217	1.16228	Mthfd1l	270685	-0.285963	Down*
	ENSMUSG00000036639	1081.35	-0.317385	0.0629782	-5.0396	1.69244	Nudt1	17766	-0.285707	Down*
	ENSMUSG00000008348	26676.1	0.290331	0.0238055	12.196	1.16228	Ubc	22190	0.285625	Up*
	ENSMUSG00000054072	13522.3	-0.303536	0.0469038	-6.47146	1.20928	Iigp1	60440	-0.285614	Down*
	ENSMUSG00000031971	422.503	-0.325531	0.0712448	-4.56919	1.96678	Ccsap	73420	-0.285455	Down*
	ENSMUSG00000037548	158.807	-0.425398	0.142208	-2.99138	1.86651	H2-DMb2	15000	-0.285451	Down*
	ENSMUSG00000021770	761.172	0.337446	0.0819288	4.11877	1.98735	Samd8	67630	0.285322	Up*
	ENSMUSG00000047003	482.119	-0.395957	0.124212	-3.18776	1.85647	Zfp41	22701	-0.285158	Down*
	ENSMUSG00000026098	1307.77	-0.309477	0.0549034	-5.63676	1.69244	Pms1	227099	-0.285129	Down*
	ENSMUSG00000028965	10400.5	0.298862	0.0413382	7.22968	1.68723	Tnfrsf9	21942	0.284844	Up*
	ENSMUSG00000079139	2260.76	-0.322742	0.0691549	-4.66694	1.25463	Gm4204	100043064	-0.284839	Down*
	ENSMUSG00000020380	4821.69	-0.296948	0.0383745	-7.73816	1.68723	Rad50	19360	-0.284833	Down*
	ENSMUSG00000019139	3919.52	-0.297611	0.0395192	-7.53077	1.19218	Isyna1	71780	-0.284774	Down*
	ENSMUSG00000021868	3662.1	-0.29315	0.0318508	-9.20387	1.19218	Ppif	105675	-0.284757	Down*
	ENSMUSG00000031827	11247.4	-0.299118	0.0421947	-7.08899	1.68723	Cotl1	72042	-0.284517	Down*
	ENSMUSG00000027641	4412.75	-0.294038	0.0344946	-8.52419	1.19218	Rbl1	19650	-0.284205	Down*
	ENSMUSG00000085929	19.7126	-0.744035	0.307614	-2.41873	1.02629			-0.284175	Down*
	ENSMUSG00000090381	442.641	0.467307	0.167076	2.79696	1.96678			0.284168	Up*
	ENSMUSG00000025545	163.263	-0.395134	0.124411	-3.17604	2.32151	Clybl	69634	-0.283996	Down*
	ENSMUSG00000038024	1616.98	-0.303793	0.0495113	-6.13585	1.68723	Dennd4c	329877	-0.283827	Down*
	ENSMUSG00000002833	3898.2	-0.290859	0.0293675	-9.90413	1.14301	Hdgfl2	15193	-0.283696	Down*
	ENSMUSG00000103693	34.6389	0.717368	0.295079	2.4311	2.03098			0.283691	Up*
	ENSMUSG00000041323	196.29	-0.38208	0.116153	-3.28947	1.86651	Ak7	78801	-0.283577	Down*
	ENSMUSG00000022553	1806.45	0.295757	0.0384719	7.68761	1.25463	Maf1	68877	0.283556	Up*
	ENSMUSG00000027997	1638.17	-0.310145	0.0578214	-5.36384	1.68723	Casp6	12368	-0.283169	Down*
	ENSMUSG00000022768	386.642	-0.402093	0.129618	-3.10214	1.96678	Ccdc116	76872	-0.282712	Down*
	ENSMUSG00000092384	16.5461	0.950888	0.403957	2.35393	1.05661			0.28271	Up*
	ENSMUSG00000045932	1626.49	-0.306476	0.0543837	-5.63545	1.68723	Ifit2	15958	-0.282484	Down*
	ENSMUSG00000016257	5001.92	-0.294175	0.0376306	-7.81744	1.19218	Prelid3b	66390	-0.282471	Down*
	ENSMUSG00000094463	36.6968	0.705268	0.290135	2.43083	2.03098	Gm8546	100534278	0.282163	Up*
	ENSMUSG00000050628	2120.17	0.34296	0.0889521	3.85556	1.35399	Ubald2	319370	0.282097	Up*
	ENSMUSG00000047246	56.3844	-0.575287	0.225555	-2.55054	1.24591	H2bc6	319179	-0.282047	Down*
	ENSMUSG00000032126	1915.31	-0.300143	0.0471259	-6.36896	1.23243	Hmbs	15288	-0.281954	Down*
	ENSMUSG00000052889	2077.87	-0.296776	0.0425122	-6.98097	1.28226	Prkcb	18751	-0.281898	Down*
	ENSMUSG00000030167	127.292	0.445194	0.155903	2.85559	1.71862	Klrc1	16641	0.281866	Up*
	ENSMUSG00000042423	3719.92	0.308507	0.0575517	5.36052	1.14301	Fbrs	14123	0.281722	Up*
	ENSMUSG00000062110	576.242	-0.36041	0.102401	-3.51958	1.98735	Scfd2	212986	-0.281714	Down*
	ENSMUSG00000034377	2746.26	0.320613	0.0699976	4.58034	1.28226	Tulp4	68842	0.281699	Up*
	ENSMUSG00000020423	2281.18	0.292727	0.0365496	8.00904	1.25463	Btg2	12227	0.28166	Up*
	ENSMUSG00000001700	2157.78	0.289605	0.0312305	9.27313	1.35399	Gramd3	107022	0.281484	Up*
	ENSMUSG00000059363	518.075	-0.319524	0.069162	-4.61994	1.71862	Fxn	14297	-0.281476	Down*
	ENSMUSG00000020949	6014.75	-0.29002	0.0320955	-9.03615	0.854904	Fkbp3	30795	-0.281448	Down*
	ENSMUSG00000000627	285.109	-0.370716	0.109852	-3.37468	1.87544	Sema4f	20355	-0.281442	Down*
	ENSMUSG00000037315	1028.45	-0.325152	0.0744532	-4.3672	1.62667	Jade3	382207	-0.281424	Down*
	ENSMUSG00000004698	19.9102	1.20814	0.513158	2.35433	1.05661	Hdac9	79221	0.281364	Up*
	ENSMUSG00000002274	531.956	-0.330991	0.0796842	-4.15379	1.87544	Metrn	70083	-0.281329	Down*
	ENSMUSG00000051212	2593.22	0.29764	0.0451211	6.59647	1.25463	Gpr183	321019	0.280901	Up*
	ENSMUSG00000018476	6738.69	0.296317	0.0433377	6.83738	1.20928	Kdm6b	216850	0.280843	Up*
	ENSMUSG00000027845	1221.11	-0.334838	0.0833793	-4.01584	1.68723	Dclre1b	140917	-0.280783	Down*
	ENSMUSG00000056735	396.5	0.323737	0.0737684	4.38856	1.93198	A930024E05Rik	109202	0.280734	Up*
	ENSMUSG00000022802	251.342	-0.46637	0.168541	-2.76711	1.93198	Lmln	239833	-0.280727	Down*
	ENSMUSG00000039328	37.0748	0.542662	0.20961	2.58891	1.00798	Rnf122	68867	0.280519	Up*
	ENSMUSG00000028599	2398.75	0.295879	0.0432062	6.84807	1.35399	Tnfrsf1b	21938	0.280489	Up*
	ENSMUSG00000009291	1230.44	0.299825	0.0486342	6.16489	1.62667	Pttg1ip	108705	0.280444	Up*
	ENSMUSG00000053253	1368.55	0.304144	0.0540854	5.6234	1.69244	Ndfip2	76273	0.280336	Up*
	ENSMUSG00000048521	262.877	0.364756	0.10645	3.42656	1.96678	Cxcr6	80901	0.280329	Up*
	ENSMUSG00000058174	1232.77	0.461342	0.165974	2.77961	1.65334	Gm5148	381438	0.280308	Up*
	ENSMUSG00000085823	168.653	0.379031	0.116298	3.25913	1.86651			0.280219	Up*
	ENSMUSG00000042104	29.6789	0.762319	0.318778	2.39138	1.66068	Uggt2	66435	0.280204	Up*
	ENSMUSG00000073771	925.223	0.32097	0.0717239	4.47508	1.98735			0.280161	Up*
	ENSMUSG00000022837	553.269	-0.330696	0.0803952	-4.11338	1.87544	Iqcb1	320299	-0.280156	Down*
	ENSMUSG00000019889	41.2264	-0.805355	0.339299	-2.37358	1.00798	Ptprk	19272	-0.279946	Down*
	ENSMUSG00000031450	25.5312	-0.621231	0.250019	-2.48473	1.24591	Grk1	24013	-0.279942	Down*
	ENSMUSG00000047649	2003.09	-0.29388	0.0412262	-7.12848	1.35399	Cd3eap	70333	-0.279824	Down*
	ENSMUSG00000003346	1286.68	-0.298864	0.0483052	-6.18699	1.68723	Abhd17a	216169	-0.279718	Down*
	ENSMUSG00000028393	883.894	-0.306132	0.0571351	-5.35805	1.81359	Alad	17025	-0.27965	Down*
	ENSMUSG00000028860	247.227	0.385668	0.121061	3.18572	1.87544	Sytl1	269589	0.279621	Up*
	ENSMUSG00000102543	28.4024	-1.06665	0.456274	-2.33773	1.66068	Pcdhgc5	93708	-0.279559	Down*
	ENSMUSG00000031026	250.67	0.497809	0.186531	2.66877	1.87544	Trim66	330627	0.279382	Up*
	ENSMUSG00000029279	76.6832	-0.508811	0.192456	-2.64378	1.71862	Brdt	114642	-0.279338	Down*
	ENSMUSG00000072294	17.9037	-0.93049	0.397114	-2.34313	1.02629	Klf12	16597	-0.279322	Down*
	ENSMUSG00000068732	1108.92	0.295955	0.0449612	6.58246	1.69244	Tmem167b	67495	0.279292	Up*
	ENSMUSG00000020844	916.632	-0.308605	0.0603137	-5.11667	1.90962	Nxn	18230	-0.279211	Down*
	ENSMUSG00000026223	1162.67	0.296745	0.0464714	6.38553	1.68723	Itm2c	64294	0.278967	Up*
	ENSMUSG00000054293	489.707	0.338806	0.0880658	3.84719	1.71862	P2ry10b	213438	0.278928	Up*
	ENSMUSG00000028345	3513.15	-0.289302	0.0354059	-8.17102	1.14301	Tex10	269536	-0.278858	Down*
	ENSMUSG00000101225	130.203	0.399616	0.130567	3.06062	2.12431	1700008J07Rik	629159	0.278677	Up*
	ENSMUSG00000005899	3693.58	-0.300437	0.0516085	-5.82147	1.68723	Smpd4	77626	-0.278642	Down*
	ENSMUSG00000106106	932.734	0.933228	0.398842	2.33984	1.81359	Rn18s-rs5	110183	0.278571	Up*
	ENSMUSG00000079043	1127.92	-0.299486	0.0506594	-5.91175	1.65334	Fastkd5	380601	-0.278454	Down*
	ENSMUSG00000016496	7299.17	0.284044	0.0260406	10.9077	1.14301	Cd274	60533	0.278345	Up*
	ENSMUSG00000006930	21.5235	-1.3571	0.573317	-2.3671	0.892269	Hap1	15114	-0.278125	Down*
	ENSMUSG00000030107	537.535	-0.324482	0.0766945	-4.23084	1.85647	Usp18	24110	-0.278119	Down*
	ENSMUSG00000005949	289.08	0.352853	0.0995593	3.54415	1.96678	Ctns	83429	0.277926	Up*
	ENSMUSG00000078317	257.381	0.34762	0.0957313	3.6312	1.85647	F8a	14070	0.277827	Up*
	ENSMUSG00000002103	635.988	0.328433	0.0804167	4.08414	1.71862	Acp2	11432	0.277774	Up*
	ENSMUSG00000024639	1334.9	-0.309283	0.0625327	-4.94593	1.65334	Gnaq	14682	-0.277737	Down*
	ENSMUSG00000046432	1087.8	-0.300798	0.0534197	-5.63084	1.62667	Bex3	12070	-0.277467	Down*
	ENSMUSG00000022450	1738.52	0.290429	0.0395296	7.34711	1.68723	Ndufa6	67130	0.277435	Up*
	ENSMUSG00000035173	890.87	0.350569	0.0982357	3.56865	1.90962	Ccdc186	213993	0.277417	Up*
	ENSMUSG00000034118	1253.14	-0.302933	0.0559643	-5.41298	1.69244	Tpst1	22021	-0.277415	Down*
	ENSMUSG00000025134	6416.39	-0.287247	0.0347403	-8.26842	1.68723	Alyref	21681	-0.277159	Down*
	ENSMUSG00000050812	9671.07	-0.297554	0.0498466	-5.96938	1.14301	Ecpas	230249	-0.277134	Down*
	ENSMUSG00000054387	11288.9	0.302551	0.0558472	5.41749	1.16228	Mdm4	17248	0.277126	Up*
	ENSMUSG00000042831	543.053	0.323638	0.0768733	4.21001	1.87544	Alkbh6	233065	0.27703	Up*
	ENSMUSG00000021957	17832.6	-0.282225	0.024847	-11.3585	1.14301	Tkt	21881	-0.27702	Down*
	ENSMUSG00000022999	988.039	0.346141	0.0953289	3.63101	1.90962	Lmbr1l	74775	0.276846	Up*
	ENSMUSG00000027650	2432.62	-0.291297	0.0420878	-6.92116	1.28226	Tti1	75425	-0.27659	Down*
	ENSMUSG00000059970	87.5122	0.493316	0.185736	2.65601	2.12431	Hspa2	15512	0.276578	Up*
	ENSMUSG00000009654	13.7333	-1.04741	0.450276	-2.32615	1.02629	Oit3	18302	-0.276446	Down*
	ENSMUSG00000029994	189.86	0.431107	0.151138	2.8524	1.86651	Anxa4	11746	0.276134	Up*
	ENSMUSG00000031023	557.167	-0.314894	0.069934	-4.50273	1.81359	Akip1	57373	-0.275825	Down*
	ENSMUSG00000028126	2992.94	0.289454	0.0406626	7.11844	1.12466	Pip5k1a	18720	0.275687	Up*
	ENSMUSG00000027883	394.659	-0.486881	0.182827	-2.66308	1.85647	Gpsm2	76123	-0.275585	Down*
	ENSMUSG00000028337	1067.99	0.31038	0.0659271	4.70794	1.65334	Coro2a	107684	0.275419	Up*
	ENSMUSG00000022885	1632.02	0.303012	0.0584383	5.18516	1.68723	St6gal1	20440	0.275216	Up*
	ENSMUSG00000060450	2119.63	0.284827	0.0340238	8.37142	1.68723	Rnf14	56736	0.275113	Up*
	ENSMUSG00000025237	797.958	0.305172	0.0609242	5.00905	1.71862	Parp6	67287	0.27507	Up*
	ENSMUSG00000024764	3957.95	-0.281948	0.0288651	-9.76778	1.68723	Naa40	70999	-0.274921	Down*
	ENSMUSG00000030095	1083.14	0.301718	0.0573418	5.26175	1.69244	Tmem43	74122	0.274903	Up*
	ENSMUSG00000029016	917.978	0.314295	0.0702128	4.47631	1.98735	Clcn6	26372	0.274899	Up*
	ENSMUSG00000022571	1137.05	-0.294549	0.0488033	-6.03543	1.6322	Pycrl	66194	-0.274892	Down*
	ENSMUSG00000035364	27.1126	-0.821967	0.350389	-2.34587	1.24591			-0.274817	Down*
	ENSMUSG00000032175	2574.19	0.283297	0.0318315	8.89989	1.25463	Tyk2	54721	0.274772	Up*
	ENSMUSG00000030342	1331.33	0.295119	0.0497211	5.9355	1.6322	Cd9	12527	0.274737	Up*
	ENSMUSG00000042523	84.9711	-0.6682	0.276517	-2.41649	1.86651	Dnal1	105000	-0.274715	Down*
	ENSMUSG00000032000	4701.25	0.286437	0.037529	7.63241	1.19218	Birc3	11796	0.274652	Up*
	ENSMUSG00000064128	1004.61	-0.332847	0.0865891	-3.84398	1.81359	Cenpj	219103	-0.274647	Down*
	ENSMUSG00000046994	1918.34	-0.291743	0.0454328	-6.42141	1.23243	Mars2	212679	-0.274628	Down*
	ENSMUSG00000032607	46.2652	0.53979	0.211576	2.55128	0.892269	Amt	434437	0.274578	Up*
	ENSMUSG00000039304	780.411	-0.317331	0.0733309	-4.32739	1.90962	Tnfsf10	22035	-0.274575	Down*
	ENSMUSG00000041912	576.104	-0.31827	0.0741927	-4.28977	1.98009	Tdrkh	72634	-0.274568	Down*
	ENSMUSG00000098950	2627.91	-0.337672	0.0905898	-3.72749	1.28226			-0.274447	Down*
	ENSMUSG00000049327	6230.77	-0.284297	0.0343707	-8.27149	1.14301	Kmt5a	67956	-0.274377	Down*
	ENSMUSG00000063383	62.5928	-0.481428	0.180579	-2.66602	1.24591	Zfp947	210853	-0.274348	Down*
	ENSMUSG00000022584	117.417	-0.465722	0.171923	-2.7089	2.32151	Ly6c2	100041546	-0.27434	Down*
	ENSMUSG00000068184	704.68	-0.307694	0.064314	-4.78424	1.90962	Ndufaf2	75597	-0.2743	Down*
	ENSMUSG00000028906	7182.6	-0.290469	0.0442804	-6.55976	0.854904	Epb41	269587	-0.274179	Down*
	ENSMUSG00000024789	14525.5	0.277976	0.0211708	13.1301	0.854904	Jak2	16452	0.27417	Up*
	ENSMUSG00000018398	571.396	-0.32435	0.0799334	-4.05776	1.71862	Septin8	20362	-0.274123	Down*
	ENSMUSG00000028896	6323.13	-0.284383	0.034999	-8.12546	1.14301	Rcc1	100088	-0.274098	Down*
	ENSMUSG00000038732	1143.67	-0.302579	0.0597074	-5.0677	1.69244	Mboat1	218121	-0.273568	Down*
	ENSMUSG00000021572	456.521	-0.47089	0.175252	-2.68693	1.96678	Cep72	74470	-0.273558	Down*
	ENSMUSG00000022018	640.015	0.307866	0.065339	4.71183	1.71862	Rgcc	66214	0.273428	Up*
	ENSMUSG00000029922	2079.1	0.291401	0.0467137	6.23803	1.25463	Mkrn1	54484	0.273307	Up*
	ENSMUSG00000028902	5687.77	-0.278608	0.0251166	-11.0926	1.68723	Sf3a3	75062	-0.273257	Down*
	ENSMUSG00000083327	247.61	-0.432682	0.153796	-2.81336	1.93198			-0.273247	Down*
	ENSMUSG00000041779	733.774	-0.355089	0.104514	-3.39751	1.71862	Tram2	170829	-0.273194	Down*
	ENSMUSG00000042320	86.2289	-0.438278	0.157141	-2.78907	2.61323	Prox2	73422	-0.273076	Down*
	ENSMUSG00000026879	882.338	-0.325201	0.0815243	-3.98901	1.98735	Gsn	227753	-0.27307	Down*
	ENSMUSG00000027900	1469.81	-0.291302	0.0469672	-6.20224	1.62667	Dram2	67171	-0.27301	Down*
	ENSMUSG00000030741	1098.68	0.297863	0.0550634	5.40946	1.62667	Spns1	73658	0.273001	Up*
	ENSMUSG00000063652	17.4867	1.10361	0.476566	2.31576	1.05661	Slc22a21	56517	0.272976	Up*
	ENSMUSG00000032300	2083.06	-0.309129	0.0670812	-4.60828	1.35399	1700017B05Rik	74211	-0.272917	Down*
	ENSMUSG00000010051	36.0492	0.654732	0.271036	2.41567	0.892269	Hyal1	15586	0.272791	Up*
	ENSMUSG00000030662	25154.3	-0.274947	0.0161021	-17.0753	1.14301	Ipo5	70572	-0.272734	Down*
	ENSMUSG00000064061	1084.48	-0.3025	0.0606327	-4.98905	1.69244	Dzip3	224170	-0.272595	Down*
	ENSMUSG00000029405	11755.8	-0.28198	0.0334369	-8.43319	1.68723	G3bp2	23881	-0.272557	Down*
	ENSMUSG00000105272	266.432	-0.337305	0.0917793	-3.67518	1.96678			-0.272497	Down*
	ENSMUSG00000046598	2221.94	-0.304626	0.0630505	-4.83145	1.25463	Bdh1	71911	-0.272407	Down*
	ENSMUSG00000005846	16690.3	-0.277879	0.0257788	-10.7794	1.14301	Rsl1d1	66409	-0.272237	Down*
	ENSMUSG00000036022	758.264	-0.311793	0.070359	-4.43145	1.81359	Fam122b	78755	-0.272151	Down*
	ENSMUSG00000027550	1176	-0.297374	0.0554778	-5.36023	1.68723	Lrrcc1	71710	-0.272128	Down*
	ENSMUSG00000032298	222.278	0.349589	0.10134	3.44966	2.61323	Neil1	72774	0.272065	Up*
	ENSMUSG00000047281	606.657	0.316969	0.0752503	4.2122	1.81359	Sfn	55948	0.272009	Up*
	ENSMUSG00000029287	2686.34	-0.29131	0.0482649	-6.03564	1.68723	Tgfbr3	21814	-0.272002	Down*
	ENSMUSG00000027984	1532.87	-0.287625	0.0433382	-6.63675	1.65334	Hadh	15107	-0.271957	Down*
	ENSMUSG00000024067	2377.73	-0.284967	0.0394693	-7.21996	1.23243	Dpy30	66310	-0.27191	Down*
	ENSMUSG00000057657	8.9797	4.1602	1.34848	3.08511	0.27245	Rps18-ps3	100042791	0.271874	Up*
	ENSMUSG00000019978	3747.68	-0.294916	0.0532255	-5.54088	1.14301	Epb41l2	13822	-0.271587	Down*
	ENSMUSG00000024378	4722.76	-0.297202	0.0559314	-5.31368	1.47971	Stard4	170459	-0.271542	Down*
	ENSMUSG00000033379	1305.59	0.297873	0.056763	5.24767	1.65334	Atp6v0b	114143	0.271477	Up*
	ENSMUSG00000041716	611.846	-0.316597	0.0753934	-4.19927	1.98009	Gm20604	100859931	-0.27146	Down*
	ENSMUSG00000091549	279.16	-0.338314	0.0934284	-3.6211	1.87544			-0.271342	Down*
	ENSMUSG00000017548	13159.3	-0.277303	0.0265931	-10.4276	1.20928	Suz12	52615	-0.271295	Down*
	ENSMUSG00000099881	317.403	0.324333	0.0822583	3.94287	1.96678	2810013P06Rik	100503178	0.271274	Up*
	ENSMUSG00000002109	1469.83	-0.286628	0.0429781	-6.66916	1.62667	Ddb2	107986	-0.271198	Down*
	ENSMUSG00000032714	44.2418	-0.561887	0.225098	-2.49619	1.00798	Syde1	71709	-0.271136	Down*
	ENSMUSG00000038271	484.75	0.314511	0.0739914	4.25064	1.85647	Iffo1	320678	0.270909	Up*
	ENSMUSG00000028385	502.729	-0.360299	0.109787	-3.2818	1.71862	Snx30	209131	-0.270874	Down*
	ENSMUSG00000000881	662.606	-0.343231	0.0975489	-3.51855	1.71862	Dlg3	53310	-0.270811	Down*
	ENSMUSG00000042642	1021.58	0.317251	0.0765534	4.14419	1.90962	Flad1	319945	0.270791	Up*
	ENSMUSG00000109511	4610.71	-0.288155	0.0456872	-6.30713	1.47971	Nup62	18226	-0.27077	Down*
	ENSMUSG00000108591	44.6477	0.520808	0.203902	2.5542	1.00798	Particl	78108	0.270702	Up*
	ENSMUSG00000047777	787.939	-0.299363	0.0594552	-5.0351	1.98735	Phf13	230936	-0.270496	Down*
	ENSMUSG00000004394	1150.79	0.285892	0.0429534	6.65586	1.62667	Tmed4	103694	0.270465	Up*
	ENSMUSG00000047945	3372.98	-0.285057	0.0417604	-6.82601	1.12466	Marcksl1	17357	-0.270454	Down*
	ENSMUSG00000001558	17.9199	-0.86713	0.374526	-2.31527	1.02629	Klhl10	66720	-0.270125	Down*
	ENSMUSG00000051650	2091.89	0.316548	0.0765303	4.13624	1.25463	B3gnt2	53625	0.270092	Up*
	ENSMUSG00000089768	54.8415	0.466409	0.175019	2.6649	1.66068	Tmsb15b1	666244	0.269788	Up*
	ENSMUSG00000097035	57.5072	-0.499615	0.193156	-2.58659	1.24591			-0.269775	Down*
	ENSMUSG00000052595	51.9447	-0.589999	0.240354	-2.45471	0.892269	A1cf	69865	-0.269755	Down*
	ENSMUSG00000027751	4572.98	0.283648	0.0407393	6.96253	1.12466	Supt20	56790	0.26972	Up*
	ENSMUSG00000036097	3871.1	-0.27809	0.0315781	-8.80643	1.68723	Slf2	226151	-0.269636	Down*
	ENSMUSG00000023044	353.302	-0.368092	0.115993	-3.17341	1.71862	Csad	246277	-0.269573	Down*
	ENSMUSG00000078606	3542.75	-0.361103	0.111279	-3.24503	1.12466	Gvin2	100042856	-0.269504	Down*
	ENSMUSG00000015806	2875.71	-0.296732	0.0577013	-5.14254	1.25463	Qdpr	110391	-0.269439	Down*
	ENSMUSG00000056880	90.8741	0.572295	0.231543	2.47166	1.86651	Gadl1	73748	0.269346	Up*
	ENSMUSG00000045576	627.673	0.305159	0.0666542	4.57825	1.90962	St7l	229681	0.26927	Up*
	ENSMUSG00000032369	1544.87	0.290684	0.0508831	5.71279	1.65334	Plscr1	22038	0.269237	Up*
	ENSMUSG00000079038	143.446	-0.409209	0.142342	-2.87482	1.71862	D130040H23Rik	211135	-0.269225	Down*
	ENSMUSG00000025189	23.2264	-1.06875	0.46463	-2.30021	1.00657	Cnnm1	83674	-0.269216	Down*
	ENSMUSG00000027199	55.0687	-0.65715	0.274477	-2.39419	2.03098	Gatm	67092	-0.269201	Down*
	ENSMUSG00000048668	2431.99	-0.288695	0.0484796	-5.95499	1.35399	Rhno1	72440	-0.269157	Down*
	ENSMUSG00000004947	775.534	0.304761	0.0664278	4.58786	1.98009	Dtx2	74198	0.269096	Up*
	ENSMUSG00000038949	1463.61	-0.293888	0.0549453	-5.34874	1.6322	Cnst	226744	-0.269024	Down*
	ENSMUSG00000042410	4780.72	-0.292865	0.0540713	-5.41626	1.68723	Agps	228061	-0.268747	Down*
	ENSMUSG00000030084	1506.86	0.486945	0.186949	2.6047	1.69244	Plxna1	18844	0.268705	Up*
	ENSMUSG00000054874	2593.85	0.301929	0.0640222	4.716	1.23243	Pcnx3	104401	0.268651	Up*
	ENSMUSG00000035898	3804.35	-0.282864	0.0412276	-6.86102	1.12466	Uba6	231380	-0.268588	Down*
	ENSMUSG00000066892	813.232	0.291167	0.0527332	5.52152	1.98735	Fbxl12	30843	0.268169	Up*
	ENSMUSG00000074211	1020.78	0.303702	0.0663643	4.57628	1.71862	Sdhaf1	68332	0.268072	Up*
	ENSMUSG00000041308	419.566	-0.368276	0.11715	-3.14364	1.85647	Sntb2	20650	-0.268027	Down*
	ENSMUSG00000041712	2864.48	-0.277928	0.0348246	-7.9808	1.25463	Ubr7	66622	-0.267655	Down*
	ENSMUSG00000020456	10296.7	-0.27534	0.0303669	-9.06713	1.14301	Ogdh	18293	-0.267491	Down*
	ENSMUSG00000026708	895.756	-0.298038	0.061192	-4.87053	1.98735	Cenpl	70454	-0.267462	Down*
	ENSMUSG00000037905	3016.75	-0.284794	0.0455909	-6.24672	1.19218	Bri3bp	76809	-0.267412	Down*
	ENSMUSG00000031706	1262.52	0.296055	0.0592759	4.99452	1.69244	Rfx1	19724	0.267268	Up*
	ENSMUSG00000025017	296.701	-0.364339	0.115034	-3.16724	1.96678	Pik3ap1	83490	-0.267229	Down*
	ENSMUSG00000060143	6190.04	0.309881	0.0731388	4.2369	1.68723	Gm10076	100126819	0.267102	Up*
	ENSMUSG00000047613	760.513	0.298112	0.06169	4.83242	1.98735	A430005L14Rik	97159	0.267052	Up*
	ENSMUSG00000037885	1631.76	-0.281965	0.0422621	-6.6718	1.69244	Stk35	67333	-0.266955	Down*
	ENSMUSG00000044055	11.7918	1.08919	0.475004	2.29301	0.892269	Otos	260301	0.266953	Up*
	ENSMUSG00000031924	8823.82	-0.270858	0.0216346	-12.5197	1.16228	Cyb5b	66427	-0.266841	Down*
	ENSMUSG00000097254	37.9	-0.651729	0.273307	-2.3846	2.03098	C430042M11Rik	320021	-0.266788	Down*
	ENSMUSG00000040888	1479.16	0.299288	0.0631838	4.73679	1.69244	Gfer	11692	0.266781	Up*
	ENSMUSG00000058835	5660.57	0.288533	0.0512099	5.63433	1.14301	Abi1	11308	0.266764	Up*
[truncated: 1,003 more rows]

## Sheet: 5g
		TCM	Scrl
cd8	cd44	1995	1738	MFI
		1983	1765
		2345	2344
	cd69	2252	1727
		1977	1646
		2491	2262
	pd1	205	180
		274	169
		312	205
	cd25	75.9	56.6
		71.5	58.9
		73.9	60.4

## Sheet: 5h
		TCM	Scrl
cd8	cd44	1582	1160
		1630	1227
		1934	1694
	cd69	1950	1319
		1723	1438
		2182	2202
	pd1	226	196
		284	189
		331	246
	cd25	50.8	25
		45	28.4
		51.7	40.3

## Sheet: 5j
IL-2	TCM	SUCRA
ng/ml	1103.36	1338.11
	1104.94	1751.75
	1242.19	979.996
	1357.67	1186.34
