# Supplementary material for: The dietary sweetener sucralose is a negative modulator of T cell-mediated responses
Source: Nature. 2023 Mar 15;615(7953):705–11. doi: 10.1038/s41586-023-05801-6 (PMC10033444; doi:10.1038/s41586-023-05801-6)
Supplement: Supplementary file 13 — Source Data Extended Data Fig. 6 [file 41586_2023_5801_MOESM13_ESM.xlsx]

## Sheet: 6i
intermediate order					low order
		TCM	SUCRA			TCM	SUCRA
	N-1	13.6	8.59			1.4	1.65
	N-2	13.4	13			1.08	1.18
	N-3	13.6	14.6			1.07	0.89
	N-4	9.75	12.9			0.68	0.8
	N-5	7.18	10.7			0.31	0.72
	N-6	5.39	7.99			0.31	0.9
	N-7	7.78	12.8			0.36	1.39
	N-8	2.06	0.64			0.091	0.021
	N-9	7.66	7.18			0.22	0.41
	N-10	14.7	15.3			0.23	0.73
	N-11	9.92	17			0.054	0.27
	N-12	9.49	16.9			0.51	0.93
	N-13	4.2	7.07			0.24	0.46
	N-14	4.1	9.62			0.14	0.39
	N-15	7.67	17.8			0.23	0.65
	N-16	18.6	22.3			0.78	0.72
	N-17	14.1	43.6			0.36	2.09
	N-18	12	38.5			1.21	3.67
	N-19	18.8	4.35			1.3	0.049
	N-20	22.5	31.4			1.7	3.93
