# Supplementary material for: The dietary sweetener sucralose is a negative modulator of T cell-mediated responses
Source: Nature. 2023 Mar 15;615(7953):705–11. doi: 10.1038/s41586-023-05801-6 (PMC10033444; doi:10.1038/s41586-023-05801-6)
Supplement: Supplementary file 14 — Source Data Extended Data Fig. 7 [file 41586_2023_5801_MOESM14_ESM.xlsx]

## Sheet: 7c
	AUC	TCM			Scrl
	basal	2032	1819	1942	2341	2162	2030
	Tg	2827	2510	2652	3206	2882	2791
	CaCl2	16137	17610	17812	17591	16068	16628

## Sheet: 7d
	Basal			Ionomycin
TCM	79.7	65.3	75.2	185	186	203
Sucralose	70.7	71.4	79.4	220	154	202

## Sheet: 7e
		Basal			Ionomycin
	TCM	39.4	30.4	35.8	67.1	46.9	57
	Sucralose	37.6	36.2	38.4	61.3	59.4	55.5

## Sheet: 7h
		TCM	SUCRA
	cDC1	21.5	21.6
		21.8	20.2
		20.2	21.2
		15.8	13
		19.2	17

## Sheet: 7i
	TCM	SUCRA
cDC2	14	17.1
	16.7	15.6
	16.1	18.4
	11.8	10.6
	15.7	13.7

## Sheet: 7j
	TCM	SUCRA
pDC	15.6	17.3
	16.9	14.6
	17.7	21
	13.5	9.99
	17.2	13.8

## Sheet: 7k
B cells	TCM	SUCRALOSE
	30.6	25.8
	22.6	22.5
	27.2	25
	27.9	26
