# Supplementary material for: The dietary sweetener sucralose is a negative modulator of T cell-mediated responses
Source: Nature. 2023 Mar 15;615(7953):705–11. doi: 10.1038/s41586-023-05801-6 (PMC10033444; doi:10.1038/s41586-023-05801-6)
Supplement: Supplementary file 15 — Source Data Extended Data Fig. 8 [file 41586_2023_5801_MOESM15_ESM.xlsx]

## Sheet: 8b
		Water	Low sucra
	cd8	0.034375	0.077672
	Kb/OVA	0.013376	0.421386
		0.353904	0.18666
		0.174156	0.48776
		0.68575	0.087932
		0.103607	0.092235
		0.255942	0.111848
		1.00471	0.188309

## Sheet: 8c
	Water	low Sucralose
CD8	8.14	14
IFNg	11.8	7.49
	13.2	14.1
	14.1	5.66
	17	9.73
	20.6	12.6
	14.3	11.1
	18.9	7.84

## Sheet: 8d
	ratio	TCM					SUCRA
	1:1	89.6	92.8	92.5	92.4	91.9	78.6	80.3	79.6	79.6	73.9
	2:1	88.1	89.6	91.3	89.2	88.3	49.3	46.1	46.2	45.5	46.9
	4:1	89.3	74.7	82.7	67.8	66.4	32.8	33.9	33.2	33.3	31.8
	8:1	62.5	43.7	54.5	39.2	40.4	22.5	20	22.3	21.6	23.4
	16:1	45.2	29.6	33.3	24.4	23	13.7	12.4	13.9	15	13.4
	1:0	7.76	7.28	6.89	6.31		6.18	6.39	6.69	6.53

## Sheet: 8e
		Water	Sucralose
	Splenocyte	203000000	123000000
	Numbers	182000000	130000000
		140000000	148000000
		112000000	199000000
		121000000	126000000
		137000000	133000000
		174000000	84000000

## Sheet: 8g
	H2O	Sucralose
CD8	0.66564	0.068234
IFNg	0.90171	0.127704
	0.28674	0.4401
	0.46068	0.6939
	0.31694	0.33108
	1.57746	0.1512
	0.85902	0.25311

## Sheet: 8h
		Water	Sucralose
	CD8	1.35125e+06	83927.8
	IFNg	1.64111e+06	166015
		401436	651348
		515962	1380861
		383497	417161
		2.16112e+06	201096
		1.49469e+06	212612

## Sheet: 8i
	Liver					Spleen
	Water	Sucralose				Water	Sucralose
CFU/mg tissue	0.949	5.14			CFU/mg tissue	72.5	237
	0.196	5.29				84.4	169
	0.126	8.95				60.6	58.2
	3.74	0.234				51.5	56
	2.83	5.62				328	234
	3.3	5.59				35.9	102
	0.576	0.826

## Sheet: 8j
	TCM	Sucra	On/Off	Chronic Sucra		cell number
	19.02	4.74	14.04	9.3		10^5
	19.2	5.25	19.05	10.71
	20.37	4.77	17.76	10.14

## Sheet: 8k
		Water	Sucralose	On Off Sucralose
	CD8 IFNg GzmB	473947	55036.8	209916
		558085	120182	177770
		377907	104922	120952
		321243	20897.8	85310.8
		251269	65493.4	384450
		109481	198665	477317
		308716		534082
