# Supplementary material for: The dietary sweetener sucralose is a negative modulator of T cell-mediated responses
Source: Nature. 2023 Mar 15;615(7953):705–11. doi: 10.1038/s41586-023-05801-6 (PMC10033444; doi:10.1038/s41586-023-05801-6)
Supplement: Supplementary file 16 — Source Data Extended Data Fig. 9 [file 41586_2023_5801_MOESM16_ESM.xlsx]

## Sheet: 9a
week	Water								0.17 Scrl									0.72 Scrl
8	7	5.4	5.6	6.7	5.8	5.8	5.5	5.4	6.3	6.2	6	6.1	6.6	7	6.7	5.1	6.2	6.8	6.3	6.2	6.2	6.3	5.9	6	4.7	7.5
9	6.2	7.1	6.3	5	6.8	5.8	5.8	7.3	5.5	6.2	6	7	5.9	6.7	6.5	6	7.3	6.9	6.6	6	6.8	6.2	6	5.5	6.6	5.2
10	5.8	6.3	4.6	6	6.4	6.2	5.6	5.5	5.7	8.4	6.2	5.4	7	5.5	5.7	5.7	5.2	5.8	6.3	5.8	5.7	6	5.7	5.7	6.3	6
11	6.2	10.4	6.4	5.9	12.3	6.5	8.2	6.4	5.6	12.6	6	6.2	8.2	6	5.6	5.7	6.4	5	5.3	7.5	6.8	6.3	5.7	6.8	6.2	5.4
12	6	11.4	5.9	5.5	25.7	5.9	5.7	6.2	7.3	6.3	6.3	26.7	8.8	5.7	6.5	5.9	5.5	6.9	5.3	6.7	6.1	6	5	6.4	6.4	7.2
13	7.3	10.9	5.7	6.3	25.7	6	5.8	5.9	6.1	6.3	5.6	26.7	13.5	6.2	6.7	7.3	5.1	5.7	8.9	7.4	5.8	7.5	6.2	6.1	6.4	5.9
14	7.3	24.9	5.3	6.7	25.7	6.6	5.9	6.5	6	5.4	5	26.7	25.6	6.2	6.5	6.5	6.5	6.7	5.7	23	5.8	6.4	6.2	5.2	5.2	4.7
15	7.5	24.9	5.3	8.2	25.7	6.5	6	7.5	5.8	6.4	6.5	26.7	25.6	6	8.3	6.3	6.9	5.7	6.1	23	5.9	6.4	5.5	5.7	6.4	6.4
16	10.9	24.9	5.5	12	25.7	7.8	6.5	7	6.1	6.5	5.8	26.7	25.6	6.5	8.7	6.9	6.5	6.5	6.3	23	6.6	6.4	6.6	6.3	6.2	6.5
17	10.9	24.9	6.5	20.8	25.7	9.5	7.9	6.6	6.7	5.6	6.6	26.7	25.6	6	8.9	5.5	6.6	6.7	6.4	23	6.7	7	8.3	6.9	7.3	5.7
18	21.1	24.9	6	20.8	25.7	6.8	9.1	7.6	5.5	6.3	6.5	26.7	25.6	6	10.2	7.8	6	6.3	6.1	23	6	7.9	7.8	6.6	5.6	6.3
19	21.1	24.9	6.6	20.8	25.7	10.4	10.5	7.3	6.8	6.3	6.3	26.7	25.6	7.2	10.3	7.1	5.7	7.4	7.4	23	7.3	9.4	8.2	6.8	9.6	6.8
20	21.1	24.9	8.5	20.8	25.7	10.9	11.9	7	6.2	5.9	6.2	26.7	25.6	7	15.4	7.9	5.8	6.4	6.5	23	7.1	10.9	7.8	6.3	8.6	6.2
21	21.1	24.9	8.1	20.8	25.7	11.5	13.4	7.9	7.4	6.4	7.2	26.7	25.6	7.2	22.5	7.5	5.8	7.2	6	23	6.7	8.5	9.8	7.4	8.9	7.7
22	21.1	24.9	10	20.8	25.7	8.4	10.3	8.4	5.5	6.5	7.8	26.7	25.6	7.2	22.5	8.9	6.4	6	6.9	23	6.7	11.5	7.9	6	8	5.9
23	21.1	24.9	22.1	20.8	25.7	14.4	19.6	8	7.7	6.2	8.3	26.7	25.6	7	22.5	8	6.3	6.6	6	23	7.4	19.3	8.6	5.8	9.9	6.6
24	21.1	24.9	23.3	20.8	25.7	14.4	19.1	8	6.7	6.3	8.5	26.7	25.6	7.9	22.5	10.2	6.3	7.1	6.8	23.3	7.9	17.6	9.4	7.2	10.5	7.1
25	21.1	24.9	23.3	20.8	25.7	14.4	19.1	8.3	6.5	7.2	8.3	26.7	25.6	7.4	22.5	9.5	6.3	7	5.9	23	9.7	17.6	9.1	6.6	12	6.9
26	21.1	24.9	23.3	20.8	25.7	14.4	19.1	10.8	8.5	6.8	7.9	26.7	25.6	7.8	22.5	8	7	6	6.8	23	9.2	17.6	7.6	6	9.8	7.5
27	21.1	24.9	23.3	20.8	25.7	14.4	19.1	10.8	7	7	8.7	26.7	25.6	7.9	22.5	8.8	6.5	7.5	7.2	23	8.7	17.6	22.5	6.7	11.3	6.3
28	21.1	24.9	23.3	20.8	25.7	14.4	19.1	9.7	6.6	7.9	7.6	26.7	25.6	9.5	22.5	9.3	6.9	8.8	6.7	23	9.4	17.6	22.5	5.8	9	8
29	21.1	24.9	23.3	20.8	25.7	14.4	19.1	13	5.8	8	7.6	26.7	25.6	7.2	22.5	8.8	6.7	8.9	6.3	23	9.2	17.6	22.5	5.8	18.5	8.3
30	21.1	24.9	23.3	20.8	25.7	14.4	19.1	12.4	7	7.6	7.8	26.7	25.6	10.2	22.5	9.2	6.4	9	6.8	23	8.5	17.6	22.5	7.3	18.5	11.7
31	21.1	24.9	23.3	20.8	25.7	14.4	19.1	14	7.2	7.7	7	26.7	25.6	11.2	22.5	8.9	7.1	8.8	7.3	23	9.2	17.6	22.5	6.3	18.5	12.6
32	21.1	24.9	23.3	20.8	25.7	14.4	19.1	17.5	6.9	9	7.8	26.7	25.6	12.5	22.5	9.3	7.5	8.3	6.3	23	12.2	17.6	22.5	5.9	18.5	22.1
33	21.1	24.9	23.3	20.8	25.7	14.4	19.1	17.5	6.9	8.3	7.5	26.7	25.6	12.7	22.5	7.4	7	8.9	6.9	23	8.5	17.6	22.5	6.1	18.5	22.1
34	21.1	24.9	23.3	20.8	25.7	14.4	19.1	17.5	7.6	9.1	10	26.7	25.6	21.2	22.5	7.1	7.3	9.5	7.5	23	9	17.6	22.5	6.4	18.5	22.1
35	21.1	24.9	23.3	20.8	25.7	14.4	19.1	17.5	6.5	8.4	9.2	26.7	25.6	21.2	22.5	8.2	7.4	8	7	23	10.4	17.6	22.5	6.8	18.5	22.1
36	21.1	24.9	23.3	20.8	25.7	14.4	19.1	17.5	6.3	9.7	7.6	26.7	25.6	21.2	22.5	7.9	7.6	8.2	8.9	23	6.9	17.6	22.5	6.6	18.5	22.1

## Sheet: 9b
	week	water								0.17 Sucralose									0.72 sucralose
	7	21.8	20.5	20.6	22.3	19.3	22.8	19.4	19	20.3	21.9	21.6	21.8	21.8	19.5	21.8	19.8	19.4	20.5	21.2	20.3	18.8	21.8	20.7	20.9	19	18.5
	8	23.3	21.2	21.5	24.2	21.1	23.7	20.7	21	21.5	22.1	22.5	22.6	22.8	20	22.8	20.3	20.1	21.7	23.2	21	20.2	22.5	21.6	21.3	19.8	19.4
	9	23.4	23.1	21.6	23.5	21.3	23.4	20.6	21.8	22.3	22.9	22.9	22.6	23.4	21.1	22.8	21	20.8	25.4	22.5	21.6	20.7	22.1	22.9	21.2	19.9	20.1
	10	23.2	23.1	22.4	24.5	21.1	24.2	20.7	21.1	23.1	22.8	23.3	23.6	24.7	21.2	23.1	21.8	20.7	23.5	21.7	20.9	21	24.7	21.2	23.1	21.8	20.7
	11	22.9	22.6	21.2	23.3	21.2	24	20.8	20.2	23.5	23.4	23	23.7	23.2	21.4	23.8	21.8	20.2	22.6	22.3	23.5	21.1	21.1	23.1	22.1	21.5	21.3
	12	23.2	24.6	21.7	24.4	21.9	24.6	20.8	21	24.2	24	23.3	23.4	23.7	21.6	24.9	22.5	20.6	23.4	22.8	23	22.3	23.7	21.6	24.9	22.5	20.6
	13	23.9	23.2	21.6	25.5	dead	24.5	21.8	21.7	24.1	24.3	23.8	dead	23.5	21.2	26	23.6	21.1	23.6	22.7	22.2	22.4	23.5	21.2	26	23.6	21.1
	14	25	23.1	24.1	26.4	dead	25.4	23.7	23.1	24.4	24.9	24.3	dead	26.2	22.2	26	24.3	21.1	23.1	23.7	23.6	21.8	26.2	22.2	26	24.3	21.1
	15	24.9	dead	23.4	25.1	dead	25.3	23.8	22.6	24.9	24.2	23.4	dead	dead	23.1	26.2	24.3	22.5	24.1	23.1	24	22.7	dead	23.1	26.2	24.3	22.5
	16	24.6	dead	23.3	25.4	dead	25	24.2	23.1	25.1	24.2	24.3	dead	dead	23.1	26.1	23.8	22.8	23.9	23.8	23.1	22.4	dead	23.1	26.1	23.8	22.8
	17	23.9	dead	23	dead	dead	25.3	23.3	23	24.6	24.3	23.9	dead	dead	23.6	26.4	24.3	22.3	24.1	23.6	22.9	23.7	dead	23.6	26.4	24.3	22.3
	18	25.8	dead	24.2	dead	dead	26.3	23.8	23.6	25.9	24.9	25	dead	dead	24	27.1	25.2	23.9	25.6	25	24.8	24.7	dead	24	27.1	25.2	23.9
	19	dead	dead	24.5	dead	dead	26.4	25	23.5	26.4	24.3	23.9	dead	dead	23.7	26.6	25.1	22.8	25.8	25	24.8	24.2	dead	23.7	26.6	25.1	22.8

## Sheet: 9c
	Water	Sucralose
	32400000	34600000
	37000000	30200000
	42800000	40800000
	49000000	36400000
	56200000	20200000
		35800000

## Sheet: 9e
		Water	Sucralose
	CD45.1	1200000	990000
	CD4	1430000	954000
		1140000	910000
		1100000	626000
		2100000	313000
			752000

## Sheet: 9f
	Water	Sucralose
CD45.1	1.73799	1.2727
CD4	2.34522	1.27348
IFNg	1.33	0.99904
	1.22976	0.73616
	2.13356	0.5673
		0.7308

## Sheet: 9g
	Absolute Numbers
CD45.1	Water	Sucralose
CD4	563000	440000
IFNg	868000	385000
	569000	408000
	603000	268000
	1200000	115000
		262000

## Sheet: 9h
	Colon length (cm)
	H2O	0.17 Sucralose
	7.2	7.4
	8.1	7.4
	7.2	8.2
	7.4	6
	6.5	8
	6.5	7.3
	6.9	7.6
	6.3	6.5
	6.8	7.6
	6.7	7

## Sheet: 9i
		Water	Sucralose 0.17
	CD45.1	29.2	4.3
	CD4	22.6	30.9
		31.1	1.44
		23	19.3
		32.4	2.88
		32.2	30.4
		15
		Water	Sucralose (low)
	CD45.1	10.8916	0.2838
	CD4	7.0738	5.6856
	IFNg	8.2104	0.19872
		4.669	3.3968
		11.7936	0.468637
		7.8568	5.624
		2.775
